# Supplementary material for: Crystal structure of diethyl 2-acet­oxy-2-[3-(4-nitro­phen­yl)-3-oxo-1-phenyl­prop­yl]malonate
Source: Acta Crystallogr E Crystallogr Commun. 2016 Jan 27;72(Pt 2):257–60. doi: 10.1107/S2056989016001432 (PMC4770977; doi:10.1107/S2056989016001432)
Supplement: Supplementary file 1 [file e-72-00257-sup1.cif]

##############################################################################
#                                                                            #
# This CIF contains the data in a paper accepted for publication in          #
# Acta Crystallographica Section E. It conforms to the requirements of       #
# Notes for Authors for Acta Crystallographica Section E, and has been       #
# peer reviewed under the auspices of the IUCr Commission on Journals.       #
#                                                                            #
# Full details of the Crystallographic Information File format               #
# are given in the paper "The Crystallographic Information File (CIF):       #
# a New Standard Archive File for Crystallography" by S. R. Hall, F. H.      #
# Allen and I. D. Brown [Acta Cryst. (1991), A47, 655-685].                  #
#                                                                            #
# The current version of the core CIF dictionary is obtainable from          #
# ftp://ftp.iucr.org/pub/cif_core.dic.                                       #
#                                                                            #
# Software is freely available for graphical display of the structure(s)     #
# in this CIF. For information consult the CIF software page                 #
# http://www.iucr.org/resources/cif/software.                                #
#                                                                            #
# This file may be used for bona fide research purposes within the           #
# scientific community so long as proper attribution is given to the journal # 
# article from which it was obtained.                                        #
#                                                                            #
##############################################################################
data_I
_database_code_depnum_ccdc_archive 'CCDC 1449223'
_audit_creation_method     'SHELXL-2014/7'
_chemical_name_systematic
;
diethyl-2-acetoxy-2-(3-(4-nitrophenyl)3-oxo-1-phenylpropyl)malonate
;
_chemical_name_common     ?
_chemical_formula_moiety     'C24 H25 N1 O9'
_chemical_formula_sum     'C24 H25 N1 O9'
_chemical_formula_weight     471.46
_chemical_melting_point_gt     366
_chemical_melting_point_lt     369
_symmetry_space_group_name_H-M     'P 21/n'
_shelx_space_group_comment
;
The symmetry employed for this shelxl refinement is uniquely defined
by the following loop, which should always be used as a source of
symmetry information in preference to the above space-group names.
They are only intended as comments.
;
_space_group_crystal_system     monoclinic
_space_group_name_Hall     '-P 2yn'
loop_
    _space_group_symop_operation_xyz
    'x, y, z'
    '-x+1/2, y+1/2, -z+1/2'
    '-x, -y, -z'
    'x-1/2, -y-1/2, z-1/2'
_cell_length_a     11.0111(7)
_cell_length_b     13.1762(8)
_cell_length_c     15.8196(9)
_cell_angle_alpha     90
_cell_angle_beta     93.802(2)
_cell_angle_gamma     90
_cell_volume     2290.1(2)
_cell_formula_units_Z     4
_cell_measurement_reflns_used     39929
_cell_measurement_theta_min     3.01
_cell_measurement_theta_max     31.50
_cell_measurement_temperature     103(2)
_exptl_crystal_description     'block'
_exptl_crystal_colour     colorless
_exptl_crystal_size_max     0.450
_exptl_crystal_size_mid     0.380
_exptl_crystal_size_min     0.080
_exptl_crystal_density_diffrn     1.367
_exptl_crystal_density_meas     ?
_exptl_crystal_density_method     ?
_exptl_crystal_F_000     992
_exptl_absorpt_coefficient_mu     0.105
_exptl_absorpt_correction_type     empirical
_exptl_absorpt_process_details
;
Higashi (2002). Numerical Absorption Correction: NUMABS
;
_shelx_estimated_absorpt_T_min     0.954
_shelx_estimated_absorpt_T_max     0.992
_exptl_absorpt_correction_T_min     0.9566
_exptl_absorpt_correction_T_max     0.9791
_diffrn_ambient_temperature     103(2)
_diffrn_radiation_type     MoK\a
_diffrn_radiation_wavelength     0.71073
_diffrn_radiation_monochromator     'graphite '
_diffrn_measurement_device     'R-AXIS-RAPID'
_diffrn_measurement_method     'dtprofit.ref'
_diffrn_detector_area_resol_mean     10.0000
_diffrn_reflns_number     67635
_diffrn_reflns_av_R_equivalents     0.0460
_diffrn_reflns_theta_min     3.009
_diffrn_reflns_theta_max     31.496
_diffrn_reflns_theta_full     25.242
_diffrn_measured_fraction_theta_max     0.998
_diffrn_measured_fraction_theta_full     0.998
_diffrn_reflns_limit_h_min     -16
_diffrn_reflns_limit_h_max     16
_diffrn_reflns_limit_k_min     -19
_diffrn_reflns_limit_k_max     19
_diffrn_reflns_limit_l_min     -23
_diffrn_reflns_limit_l_max     23
_refine_special_details     ?
_reflns_number_total     7609
_reflns_number_gt     6054
_reflns_threshold_expression     'I > 2\s(I)'
_refine_ls_structure_factor_coef     Fsqd
_refine_ls_matrix_type     full
_refine_ls_R_factor_all     0.0641
_refine_ls_R_factor_gt     0.0486
_refine_ls_wR_factor_gt     0.1135
_refine_ls_wR_factor_ref     0.1278
_refine_ls_goodness_of_fit_ref     1.118
_refine_ls_restrained_S_all     1.118
_refine_ls_number_reflns     7609
_refine_ls_number_parameters     310
_refine_ls_number_restraints     0
_refine_ls_hydrogen_treatment     constr
_refine_ls_weighting_scheme     calc
_refine_ls_weighting_details
              'w=1/[\s^2^(Fo^2^)+(0.0518P)^2^+0.9253P] where P=(Fo^2^+2Fc^2^)/3'
_atom_sites_solution_hydrogens     difmap
_atom_sites_solution_primary     difmap
_atom_sites_solution_secondary     difmap
_refine_ls_shift/su_max     0.001
_refine_ls_shift/su_mean     0.000
_refine_diff_density_max     0.488
_refine_diff_density_min     -0.376
_refine_ls_extinction_method     none
_refine_ls_extinction_coef     .
loop_
    _atom_type_symbol
    _atom_type_description
    _atom_type_scat_dispersion_real
    _atom_type_scat_dispersion_imag
    _atom_type_scat_source
    'C' 'C' 0.0033 0.0016
                         'International Tables Vol C Tables 4.2.6.8 and 6.1.1.4'
    'H' 'H' 0.0000 0.0000
                         'International Tables Vol C Tables 4.2.6.8 and 6.1.1.4'
    'N' 'N' 0.0061 0.0033
                         'International Tables Vol C Tables 4.2.6.8 and 6.1.1.4'
    'O' 'O' 0.0106 0.0060
                         'International Tables Vol C Tables 4.2.6.8 and 6.1.1.4'
_computing_data_collection
;
CrystalClear (Rigaku/MSC, 2008)
;
_computing_cell_refinement     'CrystalClear '
_computing_data_reduction     'CrystalClear '
_computing_structure_solution
;
SHELXS97 (Sheldrick, 2008)
;
_computing_structure_refinement
;
SHELXL-2014/7 (Sheldrick, 2015)
;
_computing_molecular_graphics
;
Mercury (Macrae <i>et al.</i>, 2006)
;
_computing_publication_material     'SHELXL-2014/7'
loop_
    _atom_site_type_symbol
    _atom_site_label
    _atom_site_fract_x
    _atom_site_fract_y
    _atom_site_fract_z
    _atom_site_U_iso_or_equiv
    _atom_site_adp_type
    _atom_site_calc_flag
    _atom_site_occupancy
    _atom_site_disorder_assembly
    _atom_site_disorder_group
    O O3 0.16456(8) 0.30912(6) 0.25349(6) 0.01897(17) Uani d 1 . .
    O O5 0.26884(8) 0.41900(7) 0.14208(6) 0.02136(18) Uani d 1 . .
    O O6 0.21898(8) 0.56611(7) 0.20333(6) 0.02246(18) Uani d 1 . .
    O O2 0.14316(8) 0.54562(6) 0.36420(6) 0.02048(18) Uani d 1 . .
    O O4 0.01727(9) 0.37984(8) 0.16696(6) 0.0278(2) Uani d 1 . .
    O O1 0.01500(8) 0.41220(7) 0.35300(7) 0.0267(2) Uani d 1 . .
    C C11 0.67021(11) 0.06374(9) 0.29676(8) 0.0205(2) Uani d 1 . .
    H H11 0.6453 -0.0032 0.2816 0.025 Uiso calc 1 . .
    C C5 0.40905(10) 0.31827(9) 0.29982(8) 0.0177(2) Uani d 1 . .
    H H5B 0.3767 0.2484 0.3036 0.021 Uiso calc 1 . .
    H H5A 0.4138 0.3351 0.2391 0.021 Uiso calc 1 . .
    C C8 0.74760(11) 0.25968(9) 0.34224(8) 0.0211(2) Uani d 1 . .
    H H8 0.7733 0.3264 0.3576 0.025 Uiso calc 1 . .
    O O7 0.56808(9) 0.39344(8) 0.38850(7) 0.0299(2) Uani d 1 . .
    C C4 0.32199(10) 0.39265(9) 0.33974(7) 0.0165(2) Uani d 1 . .
    H H4 0.3639 0.4599 0.3448 0.020 Uiso calc 1 . .
    C C10 0.79207(11) 0.08750(9) 0.31234(8) 0.0194(2) Uani d 1 . .
    N N1 0.88210(10) 0.00521(8) 0.30793(7) 0.0236(2) Uani d 1 . .
    O O8 0.98968(9) 0.02854(9) 0.30729(9) 0.0407(3) Uani d 1 . .
    C C1 0.10634(10) 0.45486(9) 0.33559(8) 0.0186(2) Uani d 1 . .
    C C2 0.20283(10) 0.40756(8) 0.28145(7) 0.0167(2) Uani d 1 . .
    O O9 0.84527(10) -0.08248(8) 0.30556(8) 0.0339(2) Uani d 1 . .
    C C16 0.23200(12) 0.30653(10) 0.59164(8) 0.0239(2) Uani d 1 . .
    H H16 0.2111 0.2884 0.6470 0.029 Uiso calc 1 . .
    C C6 0.53495(10) 0.32257(9) 0.34362(8) 0.0192(2) Uani d 1 . .
    C C3 0.22914(10) 0.47531(9) 0.20474(8) 0.0179(2) Uani d 1 . .
    C C7 0.62319(10) 0.23832(9) 0.32841(7) 0.0180(2) Uani d 1 . .
    C C13 0.29301(10) 0.36000(9) 0.42848(7) 0.0180(2) Uani d 1 . .
    C C23 0.07300(11) 0.30567(10) 0.19098(8) 0.0220(2) Uani d 1 . .
    C C18 0.24448(12) 0.26431(9) 0.44386(8) 0.0231(2) Uani d 1 . .
    H H18 0.2321 0.2170 0.3988 0.028 Uiso calc 1 . .
    C C14 0.31184(11) 0.42777(9) 0.49593(8) 0.0203(2) Uani d 1 . .
    H H14 0.3463 0.4925 0.4865 0.024 Uiso calc 1 . .
    C C20 0.11540(16) 0.69755(11) 0.44259(10) 0.0331(3) Uani d 1 . .
    H H20C 0.0675 0.7306 0.4848 0.040 Uiso calc 1 . .
    H H20A 0.1071 0.7358 0.3894 0.040 Uiso calc 1 . .
    H H20B 0.2012 0.6956 0.4633 0.040 Uiso calc 1 . .
    C C9 0.83308(11) 0.18426(10) 0.33364(8) 0.0217(2) Uani d 1 . .
    H H9 0.9176 0.1983 0.3421 0.026 Uiso calc 1 . .
    C C12 0.58535(11) 0.14101(9) 0.30400(8) 0.0200(2) Uani d 1 . .
    H H12 0.5012 0.1274 0.2922 0.024 Uiso calc 1 . .
    C C24 0.05811(13) 0.20038(11) 0.15718(10) 0.0299(3) Uani d 1 . .
    H H24A 0.1384 0.1711 0.1493 0.036 Uiso calc 1 . .
    H H24C 0.0103 0.2021 0.1027 0.036 Uiso calc 1 . .
    H H24B 0.0159 0.1588 0.1974 0.036 Uiso calc 1 . .
    C C19 0.06994(12) 0.59136(10) 0.42759(9) 0.0252(3) Uani d 1 . .
    H H19A 0.0781 0.5519 0.4809 0.030 Uiso calc 1 . .
    H H19B -0.0169 0.5923 0.4070 0.030 Uiso calc 1 . .
    C C17 0.21419(13) 0.23829(10) 0.52514(9) 0.0257(3) Uani d 1 . .
    H H17 0.1810 0.1732 0.5352 0.031 Uiso calc 1 . .
    C C15 0.28063(12) 0.40142(10) 0.57657(8) 0.0229(2) Uani d 1 . .
    H H15 0.2926 0.4486 0.6217 0.027 Uiso calc 1 . .
    C C21 0.28528(14) 0.47311(10) 0.06304(8) 0.0270(3) Uani d 1 . .
    H H21A 0.3402 0.4339 0.0282 0.032 Uiso calc 1 . .
    H H21B 0.3233 0.5400 0.0757 0.032 Uiso calc 1 . .
    C C22 0.16416(16) 0.48792(13) 0.01442(10) 0.0390(4) Uani d 1 . .
    H H22B 0.1765 0.5225 -0.0392 0.047 Uiso calc 1 . .
    H H22C 0.1112 0.5292 0.0480 0.047 Uiso calc 1 . .
    H H22A 0.1261 0.4217 0.0028 0.047 Uiso calc 1 . .
loop_
    _atom_site_aniso_label
    _atom_site_aniso_U_11
    _atom_site_aniso_U_22
    _atom_site_aniso_U_33
    _atom_site_aniso_U_12
    _atom_site_aniso_U_13
    _atom_site_aniso_U_23
    O3 0.0175(4) 0.0147(4) 0.0243(4) -0.0015(3) -0.0016(3) -0.0012(3)
    O5 0.0267(4) 0.0191(4) 0.0185(4) 0.0018(3) 0.0032(3) -0.0001(3)
    O6 0.0272(4) 0.0168(4) 0.0233(4) 0.0016(3) 0.0016(3) 0.0011(3)
    O2 0.0209(4) 0.0170(4) 0.0241(4) 0.0014(3) 0.0057(3) -0.0016(3)
    O4 0.0223(4) 0.0271(5) 0.0331(5) 0.0028(4) -0.0049(4) -0.0010(4)
    O1 0.0201(4) 0.0263(5) 0.0343(5) -0.0025(3) 0.0062(4) -0.0022(4)
    C11 0.0201(5) 0.0181(5) 0.0232(6) -0.0002(4) 0.0013(4) -0.0003(4)
    C5 0.0156(5) 0.0168(5) 0.0205(5) 0.0010(4) -0.0003(4) -0.0020(4)
    C8 0.0174(5) 0.0205(5) 0.0249(6) -0.0002(4) -0.0010(4) -0.0023(5)
    O7 0.0210(4) 0.0279(5) 0.0401(6) 0.0008(4) -0.0030(4) -0.0160(4)
    C4 0.0153(5) 0.0161(5) 0.0181(5) 0.0005(4) 0.0003(4) -0.0011(4)
    C10 0.0189(5) 0.0207(5) 0.0186(5) 0.0036(4) 0.0019(4) 0.0006(4)
    N1 0.0219(5) 0.0233(5) 0.0257(5) 0.0054(4) 0.0012(4) 0.0010(4)
    O8 0.0191(5) 0.0328(6) 0.0699(8) 0.0054(4) -0.0001(5) -0.0033(5)
    C1 0.0160(5) 0.0170(5) 0.0226(5) 0.0022(4) -0.0007(4) 0.0014(4)
    C2 0.0165(5) 0.0131(5) 0.0203(5) -0.0006(4) 0.0004(4) -0.0002(4)
    O9 0.0326(5) 0.0206(4) 0.0494(6) 0.0044(4) 0.0099(5) 0.0007(4)
    C16 0.0260(6) 0.0273(6) 0.0188(5) 0.0031(5) 0.0034(4) 0.0019(5)
    C6 0.0161(5) 0.0196(5) 0.0217(5) 0.0000(4) 0.0005(4) -0.0022(4)
    C3 0.0154(5) 0.0180(5) 0.0201(5) 0.0002(4) -0.0011(4) 0.0003(4)
    C7 0.0167(5) 0.0186(5) 0.0185(5) 0.0002(4) -0.0005(4) -0.0007(4)
    C13 0.0179(5) 0.0172(5) 0.0187(5) 0.0020(4) -0.0001(4) -0.0002(4)
    C23 0.0177(5) 0.0233(6) 0.0250(6) -0.0025(4) 0.0003(4) -0.0023(5)
    C18 0.0285(6) 0.0183(5) 0.0227(6) -0.0003(4) 0.0034(5) -0.0017(5)
    C14 0.0194(5) 0.0196(5) 0.0216(5) 0.0010(4) -0.0015(4) -0.0007(4)
    C20 0.0461(9) 0.0238(6) 0.0304(7) -0.0004(6) 0.0110(6) -0.0066(5)
    C9 0.0156(5) 0.0240(6) 0.0252(6) 0.0004(4) -0.0017(4) -0.0013(5)
    C12 0.0163(5) 0.0204(5) 0.0232(6) -0.0006(4) 0.0003(4) -0.0007(4)
    C24 0.0253(6) 0.0257(6) 0.0382(8) -0.0053(5) -0.0023(5) -0.0080(6)
    C19 0.0257(6) 0.0235(6) 0.0273(6) 0.0041(5) 0.0088(5) -0.0021(5)
    C17 0.0318(7) 0.0204(6) 0.0255(6) -0.0013(5) 0.0060(5) 0.0024(5)
    C15 0.0234(6) 0.0252(6) 0.0198(5) 0.0020(5) -0.0008(4) -0.0036(5)
    C21 0.0379(7) 0.0244(6) 0.0191(6) 0.0015(5) 0.0058(5) 0.0016(5)
    C22 0.0491(9) 0.0432(9) 0.0232(7) -0.0088(7) -0.0089(6) 0.0033(6)
_geom_special_details
;
 All esds (except the esd in the dihedral angle between two l.s. planes)
 are estimated using the full covariance matrix.  The cell esds are taken
 into account individually in the estimation of esds in distances, angles
 and torsion angles; correlations between esds in cell parameters are only
 used when they are defined by crystal symmetry.  An approximate (isotropic)
 treatment of cell esds is used for estimating esds involving l.s. planes.
;
loop_
    _geom_bond_atom_site_label_1
    _geom_bond_atom_site_label_2
    _geom_bond_site_symmetry_1
    _geom_bond_site_symmetry_2
    _geom_bond_distance
    _geom_bond_publ_flag
    O1 C1 . . 1.2000(15) no
    O2 C1 . . 1.3323(14) no
    O2 C19 . . 1.4581(16) no
    O3 C2 . . 1.4251(13) no
    O3 C23 . . 1.3653(15) no
    O4 C23 . . 1.2021(17) no
    O5 C3 . . 1.3348(15) no
    O5 C21 . . 1.4610(16) no
    O6 C3 . . 1.2017(15) no
    O7 C6 . . 1.2144(16) no
    O8 N1 . . 1.2245(15) no
    O9 N1 . . 1.2243(15) no
    N1 C10 . . 1.4739(16) no
    C1 C2 . . 1.5400(16) no
    C2 C3 . . 1.5492(16) no
    C2 C4 . . 1.5653(16) no
    C4 C5 . . 1.5358(16) no
    C4 C13 . . 1.5222(16) no
    C5 C6 . . 1.5092(16) no
    C6 C7 . . 1.5051(16) no
    C7 C8 . . 1.4014(16) no
    C7 C12 . . 1.3948(17) no
    C8 C9 . . 1.3816(17) no
    C9 C10 . . 1.3866(18) no
    C10 C11 . . 1.3840(17) no
    C11 C12 . . 1.3918(17) no
    C13 C14 . . 1.3963(17) no
    C13 C18 . . 1.3970(17) no
    C14 C15 . . 1.3872(18) no
    C15 C16 . . 1.3870(19) no
    C16 C17 . . 1.3879(19) no
    C17 C18 . . 1.3925(19) no
    C19 C20 . . 1.500(2) no
    C21 C22 . . 1.507(2) no
    C23 C24 . . 1.492(2) no
    C4 H4 . . 1.0000 no
    C5 H5A . . 0.9900 no
    C5 H5B . . 0.9900 no
    C8 H8 . . 0.9500 no
    C9 H9 . . 0.9500 no
    C11 H11 . . 0.9500 no
    C12 H12 . . 0.9500 no
    C14 H14 . . 0.9500 no
    C15 H15 . . 0.9500 no
    C16 H16 . . 0.9500 no
    C17 H17 . . 0.9500 no
    C18 H18 . . 0.9500 no
    C19 H19A . . 0.9900 no
    C19 H19B . . 0.9900 no
    C20 H20A . . 0.9800 no
    C20 H20B . . 0.9800 no
    C20 H20C . . 0.9800 no
    C21 H21A . . 0.9900 no
    C21 H21B . . 0.9900 no
    C22 H22A . . 0.9800 no
    C22 H22B . . 0.9800 no
    C22 H22C . . 0.9800 no
    C24 H24A . . 0.9800 no
    C24 H24B . . 0.9800 no
    C24 H24C . . 0.9800 no
loop_
    _geom_angle_atom_site_label_1
    _geom_angle_atom_site_label_2
    _geom_angle_atom_site_label_3
    _geom_angle_site_symmetry_1
    _geom_angle_site_symmetry_2
    _geom_angle_site_symmetry_3
    _geom_angle
    _geom_angle_publ_flag
    C1 O2 C19 . . . 115.78(9) no
    C2 O3 C23 . . . 116.36(9) no
    C3 O5 C21 . . . 115.44(10) no
    O8 N1 O9 . . . 123.73(12) no
    O8 N1 C10 . . . 118.02(11) no
    O9 N1 C10 . . . 118.25(11) no
    O1 C1 O2 . . . 125.68(11) no
    O1 C1 C2 . . . 123.90(11) no
    O2 C1 C2 . . . 110.28(9) no
    O3 C2 C1 . . . 109.89(9) no
    O3 C2 C3 . . . 110.37(9) no
    O3 C2 C4 . . . 106.72(9) no
    C1 C2 C3 . . . 111.98(9) no
    C1 C2 C4 . . . 107.79(9) no
    C3 C2 C4 . . . 109.93(9) no
    O5 C3 O6 . . . 125.05(12) no
    O5 C3 C2 . . . 110.42(10) no
    O6 C3 C2 . . . 124.49(11) no
    C2 C4 C5 . . . 111.07(9) no
    C2 C4 C13 . . . 111.10(9) no
    C5 C4 C13 . . . 111.94(10) no
    C4 C5 C6 . . . 111.51(10) no
    O7 C6 C5 . . . 121.90(11) no
    O7 C6 C7 . . . 119.24(10) no
    C5 C6 C7 . . . 118.82(10) no
    C6 C7 C8 . . . 117.49(10) no
    C6 C7 C12 . . . 122.56(10) no
    C8 C7 C12 . . . 119.92(11) no
    C7 C8 C9 . . . 120.36(11) no
    C8 C9 C10 . . . 118.18(11) no
    N1 C10 C9 . . . 118.60(11) no
    N1 C10 C11 . . . 118.19(10) no
    C9 C10 C11 . . . 123.20(11) no
    C10 C11 C12 . . . 117.92(11) no
    C7 C12 C11 . . . 120.36(11) no
    C4 C13 C14 . . . 119.63(10) no
    C4 C13 C18 . . . 121.45(10) no
    C14 C13 C18 . . . 118.90(11) no
    C13 C14 C15 . . . 120.63(11) no
    C14 C15 C16 . . . 120.38(12) no
    C15 C16 C17 . . . 119.37(12) no
    C16 C17 C18 . . . 120.66(12) no
    C13 C18 C17 . . . 120.06(11) no
    O2 C19 C20 . . . 107.49(11) no
    O5 C21 C22 . . . 110.13(12) no
    O3 C23 O4 . . . 122.60(12) no
    O3 C23 C24 . . . 110.42(11) no
    O4 C23 C24 . . . 126.94(12) no
    C2 C4 H4 . . . 107.00 no
    C5 C4 H4 . . . 108.00 no
    C13 C4 H4 . . . 107.00 no
    C4 C5 H5A . . . 109.00 no
    C4 C5 H5B . . . 109.00 no
    C6 C5 H5A . . . 109.00 no
    C6 C5 H5B . . . 109.00 no
    H5A C5 H5B . . . 108.00 no
    C7 C8 H8 . . . 120.00 no
    C9 C8 H8 . . . 120.00 no
    C8 C9 H9 . . . 121.00 no
    C10 C9 H9 . . . 121.00 no
    C10 C11 H11 . . . 121.00 no
    C12 C11 H11 . . . 121.00 no
    C7 C12 H12 . . . 120.00 no
    C11 C12 H12 . . . 120.00 no
    C13 C14 H14 . . . 120.00 no
    C15 C14 H14 . . . 120.00 no
    C14 C15 H15 . . . 120.00 no
    C16 C15 H15 . . . 120.00 no
    C15 C16 H16 . . . 120.00 no
    C17 C16 H16 . . . 120.00 no
    C16 C17 H17 . . . 120.00 no
    C18 C17 H17 . . . 120.00 no
    C13 C18 H18 . . . 120.00 no
    C17 C18 H18 . . . 120.00 no
    O2 C19 H19A . . . 110.00 no
    O2 C19 H19B . . . 110.00 no
    C20 C19 H19A . . . 110.00 no
    C20 C19 H19B . . . 110.00 no
    H19A C19 H19B . . . 109.00 no
    C19 C20 H20A . . . 109.00 no
    C19 C20 H20B . . . 109.00 no
    C19 C20 H20C . . . 109.00 no
    H20A C20 H20B . . . 109.00 no
    H20A C20 H20C . . . 109.00 no
    H20B C20 H20C . . . 110.00 no
    O5 C21 H21A . . . 110.00 no
    O5 C21 H21B . . . 110.00 no
    C22 C21 H21A . . . 110.00 no
    C22 C21 H21B . . . 110.00 no
    H21A C21 H21B . . . 108.00 no
    C21 C22 H22A . . . 109.00 no
    C21 C22 H22B . . . 109.00 no
    C21 C22 H22C . . . 109.00 no
    H22A C22 H22B . . . 109.00 no
    H22A C22 H22C . . . 109.00 no
    H22B C22 H22C . . . 109.00 no
    C23 C24 H24A . . . 109.00 no
    C23 C24 H24B . . . 109.00 no
    C23 C24 H24C . . . 109.00 no
    H24A C24 H24B . . . 109.00 no
    H24A C24 H24C . . . 109.00 no
    H24B C24 H24C . . . 109.00 no
loop_
    _geom_torsion_atom_site_label_1
    _geom_torsion_atom_site_label_2
    _geom_torsion_atom_site_label_3
    _geom_torsion_atom_site_label_4
    _geom_torsion_site_symmetry_1
    _geom_torsion_site_symmetry_2
    _geom_torsion_site_symmetry_3
    _geom_torsion_site_symmetry_4
    _geom_torsion
    _geom_torsion_publ_flag
    C19 O2 C1 O1 . . . . 5.55(18) no
    C19 O2 C1 C2 . . . . -170.22(10) no
    C1 O2 C19 C20 . . . . -172.46(11) no
    C23 O3 C2 C3 . . . . -50.41(13) no
    C23 O3 C2 C1 . . . . 73.57(12) no
    C23 O3 C2 C4 . . . . -169.83(9) no
    C2 O3 C23 C24 . . . . 169.59(10) no
    C2 O3 C23 O4 . . . . -8.34(17) no
    C3 O5 C21 C22 . . . . -78.91(13) no
    C21 O5 C3 C2 . . . . 174.18(10) no
    C21 O5 C3 O6 . . . . -8.16(17) no
    O8 N1 C10 C9 . . . . -13.61(18) no
    O9 N1 C10 C11 . . . . -12.60(18) no
    O9 N1 C10 C9 . . . . 166.02(12) no
    O8 N1 C10 C11 . . . . 167.78(13) no
    O2 C1 C2 C4 . . . . 62.12(12) no
    O1 C1 C2 C4 . . . . -113.74(13) no
    O2 C1 C2 O3 . . . . 178.06(9) no
    O1 C1 C2 C3 . . . . 125.24(13) no
    O2 C1 C2 C3 . . . . -58.90(13) no
    O1 C1 C2 O3 . . . . 2.19(16) no
    O3 C2 C3 O5 . . . . -30.98(12) no
    C1 C2 C4 C5 . . . . 162.98(9) no
    C1 C2 C4 C13 . . . . 37.68(12) no
    O3 C2 C3 O6 . . . . 151.34(11) no
    C4 C2 C3 O6 . . . . -91.21(13) no
    C3 C2 C4 C13 . . . . 159.98(9) no
    O3 C2 C4 C13 . . . . -80.32(11) no
    C3 C2 C4 C5 . . . . -74.72(11) no
    C4 C2 C3 O5 . . . . 86.48(11) no
    O3 C2 C4 C5 . . . . 44.98(12) no
    C1 C2 C3 O6 . . . . 28.57(16) no
    C1 C2 C3 O5 . . . . -153.75(9) no
    C2 C4 C13 C14 . . . . -109.31(12) no
    C5 C4 C13 C18 . . . . -55.97(14) no
    C13 C4 C5 C6 . . . . -69.13(12) no
    C2 C4 C5 C6 . . . . 166.04(9) no
    C5 C4 C13 C14 . . . . 125.88(11) no
    C2 C4 C13 C18 . . . . 68.84(14) no
    C4 C5 C6 O7 . . . . -17.48(17) no
    C4 C5 C6 C7 . . . . 164.86(10) no
    C5 C6 C7 C8 . . . . 156.98(11) no
    O7 C6 C7 C12 . . . . 157.30(12) no
    C5 C6 C7 C12 . . . . -24.98(17) no
    O7 C6 C7 C8 . . . . -20.74(17) no
    C8 C7 C12 C11 . . . . 2.74(18) no
    C12 C7 C8 C9 . . . . -1.43(18) no
    C6 C7 C8 C9 . . . . 176.67(11) no
    C6 C7 C12 C11 . . . . -175.26(11) no
    C7 C8 C9 C10 . . . . -0.93(18) no
    C8 C9 C10 C11 . . . . 2.08(19) no
    C8 C9 C10 N1 . . . . -176.45(11) no
    C9 C10 C11 C12 . . . . -0.80(19) no
    N1 C10 C11 C12 . . . . 177.74(11) no
    C10 C11 C12 C7 . . . . -1.63(18) no
    C4 C13 C14 C15 . . . . 176.90(11) no
    C18 C13 C14 C15 . . . . -1.30(18) no
    C4 C13 C18 C17 . . . . -177.30(11) no
    C14 C13 C18 C17 . . . . 0.86(18) no
    C13 C14 C15 C16 . . . . 1.06(19) no
    C14 C15 C16 C17 . . . . -0.4(2) no
    C15 C16 C17 C18 . . . . -0.1(2) no
    C16 C17 C18 C13 . . . . -0.2(2) no
loop_
    _geom_hbond_atom_site_label_d
    _geom_hbond_atom_site_label_h
    _geom_hbond_atom_site_label_a
    _geom_hbond_site_symmetry_A
    _geom_hbond_distance_dh
    _geom_hbond_distance_ha
    _geom_hbond_distance_da
    _geom_hbond_angle_dha
    C5 H5A O5 . 0.99 2.41 3.1403(15) 130
    C11 H11 O4 2_545 0.95 2.54 3.2588(16) 133
    C12 H12 O6 2_545 0.95 2.56 3.4879(15) 165
    C15 H15 O7 3_666 0.95 2.60 3.2038(17) 122
    C24 H24B O8 1_455 0.98 2.47 3.402(2) 158
    C16 H16 <i>Cg</i> 4_566 0.95 2.81 3.6550(14) 149
_shelx_hkl_file
;
   0   0   3    204.     30.
   0   0   3    160.     30.
   0   0  -3    175.     29.
   0   0  -3    100.     30.
   0   0  -3    118.     30.
   0   0  -3     82.     56.
   0   0   4  50842.   1021.
   0   0   4  48929.   1072.
   0   0  -4  47965.   1071.
   0   0  -4  49882.   1132.
   0   0  -4  49772.   1019.
   0   0  -4  50408.   1059.
   0   0   5    -15.     26.
   0   0   5     50.     43.
   0   0  -5    -18.     32.
   0   0  -5    -44.     27.
   0   0  -5      4.     26.
   0   0  -5     38.     44.
   0   0   6 244927.   8152.
   0   0   6 235611.   7835.
   0   0  -6 239448.   7935.
   0   0  -6 246602.   8493.
   0   0  -6 236460.   7884.
   0   0  -6 239311.   8072.
   0   0   7     -9.     49.
   0   0   7    100.     48.
   0   0  -7    -56.     46.
   0   0  -7    -16.     37.
   0   0  -7     44.     49.
   0   0   8 107812.   2984.
   0   0   8 111558.   3017.
   0   0  -8 109652.   3109.
   0   0  -8 109725.   3017.
   0   0  -8 112327.   3113.
   0   0  -8 105589.   3076.
   0   0   9     34.     30.
   0   0   9      2.     47.
   0   0  -9    -22.     48.
   0   0  -9    -18.     30.
   0   0  -9     -7.     59.
   0   0  -9    -23.     46.
   0   0  10    234.     78.
   0   0  10    240.     48.
   0   0 -10    188.     77.
   0   0 -10    200.     48.
   0   0 -10    137.     76.
   0   0 -10     88.     95.
   0   0  11    -23.     35.
   0   0  11     24.     35.
   0   0 -11     11.     44.
   0   0 -11     30.     36.
   0   0 -11     12.     35.
   0   0 -11    -34.     37.
   0   0  12   3421.    199.
   0   0  12   3041.    137.
   0   0 -12   3360.    142.
   0   0 -12   3232.    204.
   0   0 -12   3313.    199.
   0   0 -12   3401.    172.
   0   0  13    -55.     64.
   0   0  13    -10.     41.
   0   0 -13     28.     42.
   0   0 -13      1.     68.
   0   0 -13     56.     84.
   0   0 -13     -4.     41.
   0   0  14   8650.    377.
   0   0  14   9191.    286.
   0   0 -14   8422.    274.
   0   0 -14   8783.    291.
   0   0 -14   8493.    288.
   0   0 -14   8383.    333.
   0   0  15     23.     51.
   0   0  15     13.     83.
   0   0 -15    -51.     83.
   0   0 -15      3.     67.
   0   0 -15     99.     88.
   0   0 -15     48.     84.
   0   0  16   1279.    106.
   0   0  16    959.    110.
   0   0 -16    942.    113.
   0   0 -16    899.    115.
   0   0 -16   1069.    118.
   0   0 -16    768.    222.
   0   0  17    -57.     86.
   0   0  17     60.     56.
   0   0 -17    -63.     57.
   0   0 -17     73.     73.
   0   0 -17     52.     91.
   0   0 -17     -6.     89.
   0   0  18   1085.    206.
   0   0  18   1214.    133.
   0   0 -18   1114.    215.
   0   0 -18   1360.    180.
   0   0 -18   1490.    140.
   0   0 -18   1394.    137.
   0   0  19    125.     65.
   0   0  19   -117.     99.
   0   0 -19      3.     63.
   0   0 -19   -110.     65.
   0   0  20   3887.    239.
   0   0 -20   3864.    351.
   0   0 -20   3753.    302.
   0   0 -20   3257.    359.
   0   0  21     15.     80.
   0   0  21    -95.    122.
   0   0 -21    -12.     88.
   0   0 -21    140.    108.
   0   0 -21     85.     87.
   0   0 -21     45.     81.
   0   0  22   6022.    336.
   0   0 -22   5891.    518.
   0   0  23     -1.     95.
   0   0 -23    143.    121.
   0  -1   2  23727.    374.
   0  -1   2  23453.    298.
   0   1   2  24122.    405.
   0  -1   2  22747.    301.
   0   1   2  23713.    400.
   0   1  -2  24665.    320.
   0   1  -2  23018.    342.
   0  -1  -2  24353.    475.
   0   1  -2  23931.    310.
   0  -1  -2  23736.    409.
   0  -1  -2  24225.    405.
   0  -1  -2  23532.    402.
   0   1  -2  24201.    343.
   0  -1   3  44383.    805.
   0   1   3  45038.   1014.
   0  -1   3  44022.    854.
   0   1   3  45093.   1023.
   0   1  -3  45678.    821.
   0   1  -3  45593.    875.
   0   1  -3  44562.    879.
   0  -1  -3  44833.   1035.
   0   1  -3  44104.    747.
   0  -1  -3  45865.   1037.
   0  -1  -3  45736.   1055.
   0  -1  -3  44768.   1040.
   0   1   4 128345.   3470.
   0  -1   4 131402.   3333.
   0  -1   4 135332.   3360.
   0   1   4 131168.   3619.
   0  -1  -4 128330.   3665.
   0   1  -4 136146.   3343.
   0   1  -4 132566.   3533.
   0   1  -4 139116.   3586.
   0  -1  -4 121871.   3301.
   0  -1  -4 121092.   3346.
   0  -1  -4 124342.   3377.
   0   1  -4 141757.   3603.
   0  -1   5 362516.  13268.
   0   1   5 357790.  13373.
   0   1   5 349893.  13249.
   0  -1   5 354299.  12934.
   0  -1  -5 343231.  13281.
   0  -1  -5 342425.  13145.
   0  -1  -5 332273.  12817.
   0  -1  -5 340248.  12911.
   0   1  -5 366763.  13455.
   0   1  -5 357024.  12921.
   0   1  -5 341901.  12974.
   0   1  -5 365458.  13474.
   0   1   6   2079.     92.
   0  -1   6   2058.    106.
   0  -1   6   2309.     68.
   0   1   6   2235.    143.
   0   1  -6   2251.     65.
   0   1  -6   2148.    111.
   0  -1  -6   2154.     93.
   0   1  -6   2058.    100.
   0  -1  -6   2147.     95.
   0  -1  -6   2125.    100.
   0  -1  -6   2170.    106.
   0   1  -6   2086.     84.
   0   1   7  57963.   1484.
   0  -1   7  59663.   1308.
   0   1   7  58414.   1399.
   0  -1   7  57652.   1362.
   0   1  -7  57259.   1337.
   0  -1  -7  56370.   1552.
   0  -1  -7  57465.   1531.
   0  -1  -7  58691.   1411.
   0   1  -7  56472.   1347.
   0  -1  -7  57860.   1395.
   0   1  -7  58027.   1300.
   0   1  -7  56392.   1383.
   0   1   8     39.     38.
   0  -1   8     81.     46.
   0  -1   8     -3.     44.
   0   1   8     52.     35.
   0   1  -8     20.     27.
   0  -1  -8     23.     38.
   0   1  -8     54.     57.
   0   1  -8     48.     30.
   0  -1  -8    -27.     37.
   0  -1  -8    -58.     59.
   0   1  -8     -9.     43.
   0  -1  -8    -51.     43.
   0   1   9    -20.     59.
   0  -1   9     33.     45.
   0  -1   9    -21.     27.
   0   1   9     16.     34.
   0  -1  -9     46.     58.
   0  -1  -9     41.     36.
   0  -1  -9     -7.     42.
   0   1  -9    -12.     46.
   0   1  -9      4.     26.
   0   1  -9     37.     43.
   0  -1  -9    -12.     37.
   0   1  -9     19.     36.
   0  -1  10   1297.    111.
   0  -1  10   1291.     70.
   0   1  10   1393.     89.
   0   1  10   1299.     91.
   0   1 -10   1289.     76.
   0  -1 -10   1182.     88.
   0  -1 -10   1073.    140.
   0   1 -10   1293.     70.
   0  -1 -10   1608.    160.
   0   1 -10   1367.     93.
   0   1 -10   1339.    104.
   0  -1 -10   1307.    136.
   0  -1  11   7982.    272.
   0  -1  11   8190.    216.
   0   1  11   8630.    335.
   0   1  11   7990.    238.
   0   1 -11   7994.    276.
   0   1 -11   8263.    210.
   0  -1 -11   8247.    330.
   0  -1 -11   8787.    282.
   0  -1 -11   8377.    245.
   0   1 -11   7834.    289.
   0   1 -11   8085.    255.
   0  -1 -11   7933.    245.
   0   1  12    305.     69.
   0  -1  12    283.     57.
   0   1  12    356.     67.
   0  -1  12    311.     57.
   0   1 -12    286.     58.
   0   1 -12    322.    115.
   0   1 -12    269.     60.
   0  -1 -12    385.     85.
   0  -1 -12    261.     70.
   0  -1 -12    346.     69.
   0  -1 -12    328.     71.
   0   1 -12    371.     55.
   0  -1  13  30107.    771.
   0   1  13  30836.    850.
   0   1  13  31977.    982.
   0  -1  13  31515.    905.
   0   1 -13  30982.    883.
   0  -1 -13  33388.   1042.
   0   1 -13  31804.    904.
   0  -1 -13  32194.   1034.
   0  -1 -13  32038.   1117.
   0   1 -13  32064.    811.
   0   1 -13  30951.    926.
   0  -1 -13  32197.   1020.
   0   1  14     48.     49.
   0  -1  14    -83.     63.
   0  -1  14     21.     42.
   0   1  14     21.     79.
   0  -1 -14     49.     61.
   0   1 -14     18.     55.
   0  -1 -14   -153.     81.
   0   1 -14     22.     66.
   0   1 -14    -59.     40.
   0  -1 -14     23.     51.
   0   1 -14     22.     45.
   0  -1 -14     50.     53.
   0  -1  15   5540.    210.
   0   1  15   5435.    329.
   0  -1  15   5412.    202.
   0   1  15   5662.    243.
   0   1 -15   5177.    305.
   0   1 -15   5315.    373.
   0  -1 -15   5501.    241.
   0   1 -15   5585.    204.
   0  -1 -15   5813.    353.
   0  -1 -15   5899.    292.
   0   1 -15   5529.    209.
   0  -1 -15   5331.    242.
   0   1  16   1358.    126.
   0   1  16   1125.    198.
   0  -1  16   1231.    163.
   0  -1  16   1231.    169.
   0  -1 -16    913.    200.
   0   1 -16   1418.    114.
   0  -1 -16   1174.    135.
   0   1 -16   1026.    144.
   0  -1 -16   1191.    202.
   0  -1 -16    996.    262.
   0   1 -16   1212.    163.
   0   1 -16   1191.    169.
   0  -1  17    813.     98.
   0   1  17    695.    178.
   0  -1  17    952.    103.
   0   1  17    893.    124.
   0   1 -17    880.     99.
   0  -1 -17   1117.    234.
   0   1 -17    753.    138.
   0   1 -17    711.    103.
   0   1 -17    769.    166.
   0  -1 -17    946.    126.
   0  -1 -17    778.    125.
   0   1  18    423.    105.
   0  -1  18    476.     91.
   0   1  18    482.    100.
   0  -1  18    376.     89.
   0  -1 -18    409.    130.
   0  -1 -18    197.    107.
   0  -1 -18    551.    167.
   0   1 -18    418.    142.
   0   1 -18    384.    137.
   0   1 -18    387.     92.
   0  -1  19    120.    118.
   0   1  19     91.    130.
   0  -1  19     74.    119.
   0   1  19    -13.    139.
   0  -1 -19    151.    141.
   0   1 -19    162.     75.
   0  -1 -19    296.     89.
   0   1 -19     20.    102.
   0   1 -19     66.     75.
   0   1 -19    152.    123.
   0  -1 -19     83.     94.
   0   1  20   2710.    213.
   0   1  20   2839.    222.
   0  -1  20   2576.    192.
   0  -1  20   2782.    191.
   0   1 -20   2836.    249.
   0  -1 -20   2757.    233.
   0   1 -20   2719.    199.
   0   1 -20   2997.    287.
   0  -1 -20   2688.    225.
   0   1 -20   2973.    208.
   0  -1  21    539.    213.
   0   1  21   1408.    234.
   0  -1  21    721.    207.
   0  -1 -21   1079.    169.
   0  -1 -21   1048.    198.
   0  -1 -21    863.    248.
   0   1 -21    724.    138.
   0   1 -21    725.    210.
   0   1 -21    755.    222.
   0   1  22    292.    102.
   0  -1  22    117.     92.
   0   1  22     -9.    108.
   0  -1 -22     19.    106.
   0   1 -22    220.    121.
   0  -1 -22     74.    115.
   0  -1 -22    161.    113.
   0   1  23   1258.    246.
   0  -1 -23    402.    174.
   0  -2   0  47533.    995.
   0  -2   0  51653.    865.
   0   2   0  49359.    934.
   0   2   0  47278.    892.
   0  -2   0  49871.    955.
   0   2   1  54943.   1101.
   0   2   1  54987.   1127.
   0  -2   1  63394.   1099.
   0  -2   1  57022.   1098.
   0  -2   1  56944.   1098.
   0  -2  -1  55274.   1107.
   0  -2  -1  55464.   1154.
   0   2  -1  55196.   1074.
   0   2  -1  61828.   1071.
   0  -2  -1  56507.   1093.
   0   2  -1  56156.   1072.
   0  -2  -1  57111.   1160.
   0   2   2   9971.    208.
   0   2   2   9781.    216.
   0  -2   2   9620.    203.
   0  -2   2   9849.    160.
   0   2  -2   9699.    113.
   0  -2  -2   9841.    219.
   0  -2  -2   9891.    209.
   0  -2  -2  10071.    298.
   0   2  -2   9814.    155.
   0   2  -2   9953.    203.
   0  -2  -2  10150.    202.
   0  -2   3   1840.     84.
   0   2   3   1896.     88.
   0   2   3   1774.     91.
   0  -2   3   1714.     24.
   0   2  -3   1812.     30.
   0   2  -3   1740.     50.
   0  -2  -3   1740.     94.
   0  -2  -3   1665.     94.
   0   2  -3   1700.     73.
   0  -2  -3   1721.    141.
   0   2  -3   1699.     22.
   0   2  -3   1754.     36.
   0  -2  -3   1989.    142.
   0  -2   4   1364.     76.
   0  -2   4   1367.     37.
   0   2   4   1328.     83.
   0   2   4   1448.    132.
   0  -2  -4   1450.     86.
   0   2  -4   1390.     65.
   0   2  -4   1345.     46.
   0   2  -4   1393.     33.
   0  -2  -4   1487.     82.
   0   2  -4   1370.     33.
   0   2  -4   1390.     57.
   0  -2  -4   1401.     85.
   0  -2  -4   1599.     87.
   0  -2   5  23387.    387.
   0   2   5  23577.    519.
   0  -2   5  23099.    406.
   0   2   5  22979.    597.
   0   2  -5  23557.    387.
   0  -2  -5  23448.    528.
   0   2  -5  23090.    461.
   0   2  -5  23348.    415.
   0  -2  -5  23451.    521.
   0   2  -5  23916.    370.
   0  -2  -5  23768.    516.
   0  -2  -5  23631.    521.
   0   2   6  13049.    404.
   0   2   6  13059.    302.
   0  -2   6  13268.    238.
   0  -2   6  12786.    237.
   0  -2  -6  13682.    325.
   0   2  -6  12860.    241.
   0   2  -6  12910.    240.
   0  -2  -6  12709.    400.
   0  -2  -6  13018.    405.
   0   2  -6  13177.    307.
   0   2  -6  13126.    207.
   0  -2  -6  13225.    327.
   0   2   7     15.     34.
   0   2   7      2.     35.
   0  -2   7    -19.     26.
   0  -2   7      1.     35.
   0   2  -7     -5.     16.
   0  -2  -7     17.     35.
   0  -2  -7    -15.     62.
   0  -2  -7     13.     58.
   0   2  -7     61.     26.
   0   2  -7    -30.     22.
   0  -2  -7    -41.     56.
   0   2  -7     -5.     25.
   0   2   8    611.     67.
   0   2   8    514.     62.
   0  -2   8    466.     44.
   0  -2   8    445.     53.
   0   2  -8    502.     45.
   0  -2  -8    581.     67.
   0   2  -8    409.     36.
   0   2  -8    410.     51.
   0   2  -8    466.     35.
   0  -2  -8    515.     73.
   0  -2  -8    546.    104.
   0  -2  -8    504.     68.
   0  -2   9  36047.    723.
   0  -2   9  35077.    749.
   0   2   9  35475.    975.
   0   2   9  35907.   1000.
   0  -2  -9  34348.    883.
   0   2  -9  34500.    780.
   0  -2  -9  35403.    978.
   0   2  -9  35267.    773.
   0   2  -9  35154.    814.
   0  -2  -9  33573.    849.
   0   2  -9  34722.    761.
   0  -2  -9  35688.    994.
   0   2  10  24868.    624.
   0  -2  10  25314.    544.
   0  -2  10  24193.    499.
   0   2  10  24693.    634.
   0   2 -10  23619.    534.
   0   2 -10  25742.    699.
   0  -2 -10  25221.    802.
   0  -2 -10  25051.    766.
   0  -2 -10  24301.    620.
   0  -2 -10  24889.    747.
   0   2 -10  25156.    572.
   0   2 -10  25494.    592.
   0  -2  11   5148.    147.
   0   2  11   5127.    201.
   0  -2  11   5017.    176.
   0   2  11   5002.    268.
   0  -2 -11   4904.    191.
   0   2 -11   5059.    206.
   0   2 -11   5015.    139.
   0  -2 -11   4893.    196.
   0  -2 -11   5220.    215.
   0   2 -11   5072.    175.
   0   2 -11   5296.    180.
   0  -2 -11   5050.    194.
   0  -2  12  13194.    319.
   0  -2  12  12812.    299.
   0   2  12  13298.    519.
   0   2  12  12581.    371.
   0   2 -12  13083.    303.
   0  -2 -12  13034.    394.
   0  -2 -12  13431.    429.
   0   2 -12  12739.    321.
   0  -2 -12  13024.    396.
   0   2 -12  13358.    373.
   0   2 -12  13861.    376.
   0  -2 -12  12872.    509.
   0   2  13    702.    104.
   0  -2  13    875.     67.
   0  -2  13    662.     74.
   0   2  13    656.    152.
   0  -2 -13    698.    105.
   0  -2 -13    640.    105.
   0  -2 -13    758.    121.
   0   2 -13    738.    100.
   0   2 -13    779.     68.
   0   2 -13    721.     94.
   0  -2 -13    588.    164.
   0   2 -13    950.     76.
   0   2  14  11041.    376.
   0   2  14  10937.    382.
   0  -2  14  11404.    402.
   0  -2  14  11426.    372.
   0   2 -14  11344.    491.
   0   2 -14  11499.    372.
   0   2 -14  11167.    414.
   0  -2 -14  11920.    395.
   0  -2 -14  11617.    517.
   0  -2 -14  12051.    526.
   0   2 -14  11433.    305.
   0  -2 -14  11405.    584.
   0  -2  15    399.     63.
   0   2  15    421.    155.
   0   2  15    490.    143.
   0  -2  15    455.    110.
   0   2 -15    418.     93.
   0  -2 -15    283.    100.
   0   2 -15    551.     74.
   0  -2 -15    214.    152.
   0   2 -15    399.     64.
   0  -2 -15    387.    120.
   0   2 -15    495.    102.
   0  -2 -15    311.    102.
   0  -2  16   2232.    132.
   0   2  16   2220.    177.
   0   2  16   2236.    165.
   0  -2  16   1998.    118.
   0   2 -16   2134.    124.
   0   2 -16   2271.    173.
   0  -2 -16   2547.    273.
   0   2 -16   2282.    170.
   0  -2 -16   2423.    179.
   0  -2 -16   2409.    209.
   0  -2 -16   2067.    171.
   0   2 -16   2181.    201.
   0  -2  17   1797.    124.
   0   2  17   1733.    241.
   0   2  17   1210.    261.
   0  -2  17   1765.    165.
   0  -2 -17   1644.    173.
   0  -2 -17   1575.    259.
   0   2 -17   1640.    175.
   0  -2 -17   1714.    167.
   0   2 -17   1714.    130.
   0   2 -17   1808.    113.
   0  -2  18   1003.    171.
   0   2  18   1023.    151.
   0  -2  18   1076.    101.
   0   2  18   1175.    144.
   0   2 -18    947.    161.
   0  -2 -18   1001.    179.
   0   2 -18   1211.    153.
   0   2 -18    778.    178.
   0   2 -18   1235.    105.
   0  -2 -18   1119.    230.
   0  -2 -18   1002.    155.
   0   2  19     10.    122.
   0   2  19    850.    177.
   0  -2  19    542.    131.
   0  -2  19    372.     93.
   0  -2 -19    426.    146.
   0   2 -19    311.     97.
   0   2 -19    494.    119.
   0  -2 -19    418.    120.
   0  -2 -19    566.    196.
   0   2 -19    382.    133.
   0   2 -19    353.    131.
   0  -2  20     63.     64.
   0   2  20    124.     88.
   0  -2  20    100.    109.
   0  -2 -20     16.     90.
   0   2 -20     38.     64.
   0  -2 -20    -85.     94.
   0   2 -20     48.    113.
   0   2 -20     90.     61.
   0  -2 -20     57.    150.
   0  -2  21    857.    223.
   0   2  21   1725.    265.
   0  -2 -21   1318.    232.
   0  -2 -21    968.    297.
   0   2 -21   1286.    190.
   0   2  22    -17.     99.
   0  -2 -22     26.    169.
   0  -2 -22     92.    114.
   0   2 -22    159.    107.
   0  -2 -22     71.    112.
   0   2  23    512.    167.
   0   2  23    -23.    109.
   0  -2 -23    -45.    110.
   0  -2 -23     63.    170.
   0  -3   0     57.     39.
   0   3   0     27.     37.
   0  -3   0     91.     27.
   0  -3   0     94.     31.
   0  -3   0     27.     28.
   0   3   0     48.     27.
   0  -3   1 117119.   2700.
   0   3   1 104314.   2740.
   0  -3   1 120958.   2757.
   0  -3   1 136224.   2915.
   0   3   1 103872.   2640.
   0  -3   1 109203.   2868.
   0   3  -1 109017.   2895.
   0   3  -1 123548.   2871.
   0  -3  -1 108789.   2762.
   0  -3  -1 108395.   2785.
   0  -3  -1 110887.   2905.
   0  -3  -1 108018.   2738.
   0   3  -1 109370.   2730.
   0  -3   2    128.     17.
   0   3   2    128.     45.
   0  -3   2    215.     54.
   0  -3   2    176.     17.
   0  -3   2    122.     32.
   0   3   2    186.     48.
   0   3  -2    138.     17.
   0  -3  -2    176.     50.
   0  -3  -2    188.     64.
   0   3  -2    142.     51.
   0  -3  -2    160.     45.
   0  -3  -2     78.     48.
   0  -3   3   1565.     87.
   0   3   3   1584.     92.
   0   3   3   1583.    136.
   0  -3   3   1696.     58.
   0   3  -3   1570.     56.
   0  -3  -3   1802.    132.
   0   3  -3   1601.     28.
   0   3  -3   1603.     55.
   0  -3  -3   1716.    140.
   0  -3  -3   1530.     94.
   0  -3  -3   1665.     91.
   0  -3   4  18633.    374.
   0   3   4  18310.    410.
   0  -3   4  18499.    323.
   0   3   4  19124.    417.
   0  -3  -4  18304.    409.
   0   3  -4  18575.    290.
   0  -3  -4  18795.    413.
   0  -3  -4  19704.    546.
   0   3  -4  18381.    356.
   0  -3  -4  18739.    432.
   0   3  -4  18654.    366.
   0   3   5    672.     71.
   0   3   5    564.     69.
   0  -3   5    688.     38.
   0  -3  -5    775.     72.
   0   3  -5    641.     21.
   0   3  -5    571.     36.
   0   3  -5    552.     26.
   0  -3  -5    716.     68.
   0  -3  -5    734.     70.
   0   3  -5    603.     16.
   0  -3  -5    545.     72.
   0   3  -5    630.     55.
   0   3   6  11376.    287.
   0  -3   6  11170.    161.
   0  -3   6  10828.    248.
   0   3   6  11447.    295.
   0  -3  -6  11192.    385.
   0  -3  -6  11389.    401.
   0   3  -6  10773.    222.
   0   3  -6  11043.    160.
   0  -3  -6  10999.    294.
   0   3  -6  10978.    242.
   0   3  -6  10694.    200.
   0  -3  -6  10772.    291.
   0   3  -6  11070.    160.
   0   3   7  52420.   1307.
   0  -3   7  52858.   1204.
   0  -3   7  52581.   1028.
   0   3   7  53581.   1496.
   0  -3  -7  52916.   1337.
   0  -3  -7  54324.   1513.
   0   3  -7  53396.   1211.
   0  -3  -7  53967.   1503.
   0   3  -7  52443.   1143.
   0   3  -7  53845.   1197.
   0  -3  -7  52843.   1502.
   0   3  -7  53997.   1052.
   0   3  -7  54444.   1073.
   0  -3   8   9896.    202.
   0  -3   8   9874.    183.
   0   3   8  10273.    286.
   0   3   8  10269.    364.
   0  -3  -8  10042.    286.
   0   3  -8  10189.    199.
   0  -3  -8  10264.    374.
   0   3  -8   9654.    202.
   0  -3  -8  10251.    284.
   0   3  -8  10143.    189.
   0  -3  -8   9891.    287.
   0   3  -8   9831.    207.
   0   3  -8   9910.    183.
   0   3   9    145.     57.
   0  -3   9     99.     51.
   0  -3   9    120.     34.
   0   3   9    115.     55.
   0   3  -9     49.     30.
   0  -3  -9    117.     89.
   0   3  -9    121.     22.
   0   3  -9     92.     34.
   0   3  -9    138.     51.
   0  -3  -9    254.     60.
   0  -3  -9    151.     59.
   0  -3  -9     95.     90.
   0   3  -9    140.     36.
   0   3  10   6574.    322.
   0  -3  10   6352.    157.
   0   3  10   6521.    217.
   0  -3  10   6385.    157.
   0   3 -10   6326.    126.
   0  -3 -10   6487.    325.
   0   3 -10   6591.    165.
   0  -3 -10   6387.    227.
   0  -3 -10   6451.    311.
   0   3 -10   6280.    174.
   0   3 -10   6313.    211.
   0  -3 -10   6536.    342.
   0  -3  11     39.     31.
   0   3  11     12.     53.
   0  -3  11     10.     22.
   0   3  11    -52.     79.
   0   3 -11     52.     23.
   0  -3 -11    -49.     83.
   0   3 -11    -12.     35.
   0   3 -11     42.     58.
   0  -3 -11    -24.     55.
   0   3 -11     -5.     51.
   0  -3 -11     35.     91.
   0  -3 -11     -8.     51.
   0   3  12  11500.    381.
   0  -3  12  11493.    277.
   0   3  12  11598.    366.
   0  -3  12  11403.    239.
   0   3 -12  11185.    282.
   0   3 -12  11688.    289.
   0   3 -12  11028.    399.
   0  -3 -12  11087.    372.
   0  -3 -12  11878.    499.
   0  -3 -12  11259.    377.
   0   3 -12  11344.    296.
   0  -3 -12  11206.    396.
   0  -3  13    284.     64.
   0   3  13    247.    129.
   0  -3  13    297.     55.
   0   3  13    309.    136.
   0  -3 -13    264.     97.
   0   3 -13    307.     64.
   0   3 -13    360.     56.
   0  -3 -13    254.    140.
   0  -3 -13    327.     87.
   0   3 -13    210.     67.
   0   3 -13    280.     65.
   0  -3 -13    268.     89.
   0   3  14    171.     75.
   0  -3  14    145.     57.
   0   3  14     38.     70.
   0  -3  14    109.     45.
   0   3 -14     42.     59.
   0  -3 -14    135.     74.
   0  -3 -14    137.     75.
   0  -3 -14    -20.     78.
   0   3 -14     45.     36.
   0  -3 -14     87.    135.
   0   3 -14    107.     37.
   0   3 -14      8.     75.
   0   3  15   3531.    324.
   0  -3  15   3456.    122.
   0   3  15   3534.    304.
   0  -3  15   3609.    207.
   0   3 -15   3523.    260.
   0  -3 -15   3690.    222.
   0  -3 -15   3246.    211.
   0  -3 -15   3415.    313.
   0   3 -15   3511.    170.
   0   3 -15   3276.    172.
   0  -3 -15   3804.    244.
   0   3 -15   3172.    147.
   0   3  16     51.     86.
   0  -3  16    231.     81.
   0  -3  16     37.     65.
   0   3  16     52.     80.
   0   3 -16     -2.    108.
   0  -3 -16     85.    137.
   0   3 -16     83.     43.
   0   3 -16     92.     55.
   0   3 -16     12.     50.
   0  -3 -16    250.     95.
   0  -3 -16     -5.    127.
   0  -3 -16     95.     84.
   0   3 -16     60.     65.
   0   3  17    790.    149.
   0  -3  17    825.    116.
   0   3  17    898.    214.
   0  -3  17    992.    144.
   0  -3 -17    793.    146.
   0   3 -17    876.    122.
   0   3 -17    661.    153.
   0  -3 -17    926.    154.
   0   3 -17    870.    125.
   0  -3 -17    753.    148.
   0   3 -17   1071.     77.
   0   3 -17   1064.     93.
   0   3  18   1487.    172.
   0  -3  18   1574.     99.
   0  -3  18   1492.    122.
   0   3 -18   1406.    121.
   0   3 -18   1587.    120.
   0  -3 -18   1229.    181.
   0   3 -18   1439.    101.
   0   3 -18   1744.    149.
   0   3 -18   1573.    161.
   0  -3 -18   1694.    209.
   0   3  19    -54.    152.
   0  -3  19    616.    119.
   0  -3  19    679.    149.
   0   3  19    968.    137.
   0  -3 -19    699.    220.
   0   3 -19    409.    155.
   0   3 -19    730.     96.
   0  -3 -19   1067.    173.
   0  -3 -19     63.    144.
   0   3  20    150.    108.
   0   3  20     -3.    118.
   0  -3  20    148.    121.
   0  -3 -20    211.    114.
   0  -3 -20    206.    121.
   0   3 -20    274.    105.
   0   3 -20    171.    111.
   0   3  21    101.    110.
   0  -3 -21     36.    113.
   0  -3 -21    280.    143.
   0  -3 -21    167.    117.
   0   3  22    -18.    131.
   0   3  22    400.    120.
   0  -3 -22     69.    210.
   0  -3 -22    168.    158.
   0   4   0     68.     41.
   0  -4   0     20.     26.
   0   4   0     43.     56.
   0  -4   0     20.     41.
   0  -4   0      6.     28.
   0  -4   0     31.     37.
   0  -4   1    722.     57.
   0  -4   1    721.     28.
   0  -4   1    705.     55.
   0   4   1    724.     67.
   0   4   1    708.     86.
   0  -4   1    663.     35.
   0  -4  -1    676.     87.
   0  -4  -1    669.     56.
   0   4  -1    733.     55.
   0  -4  -1    764.    112.
   0   4  -1    705.     59.
   0  -4  -1    751.     43.
   0   4  -1    682.     56.
   0   4   2  11055.    333.
   0  -4   2  11764.    234.
   0   4   2  11658.    369.
   0  -4   2  11749.    188.
   0  -4   2  11385.    183.
   0  -4   2  11915.    302.
   0   4  -2  11234.    226.
   0  -4  -2  11676.    234.
   0  -4  -2  11843.    378.
   0   4  -2  11890.    188.
   0  -4  -2  11916.    345.
   0  -4  -2  12410.    361.
   0  -4   3  45052.    703.
   0   4   3  43148.   1092.
   0  -4   3  42368.    927.
   0  -4   3  40676.    835.
   0   4   3  43363.   1121.
   0  -4   3  43314.    673.
   0  -4  -3  41747.    920.
   0  -4  -3  43102.   1121.
   0  -4  -3  41630.    949.
   0  -4  -3  43747.   1150.
   0   4  -3  40837.    831.
   0  -4   4  27843.    594.
   0   4   4  27959.    634.
   0  -4   4  26474.    510.
   0   4   4  27902.    761.
   0  -4  -4  27384.    647.
   0  -4  -4  28196.    772.
   0   4  -4  28636.    412.
   0   4  -4  26933.    521.
   0  -4  -4  28034.    636.
   0  -4  -4  27840.    618.
   0   4  -4  28807.    601.
   0  -4   5  31545.    640.
   0  -4   5  35468.    700.
   0   4   5  36324.    855.
   0   4   5  36070.    985.
   0  -4  -5  34206.    970.
   0   4  -5  35545.    762.
   0  -4  -5  35670.    856.
   0  -4  -5  35995.    845.
   0  -4  -5  36376.    848.
   0   4  -5  35370.    693.
   0   4  -5  35851.    609.
   0  -4   6   5521.    163.
   0   4   6   5744.    276.
   0   4   6   5421.    193.
   0   4  -6   5565.    113.
   0   4  -6   5592.    158.
   0  -4  -6   5427.    191.
   0  -4  -6   5455.    192.
   0  -4  -6   5829.    270.
   0   4  -6   5582.    155.
   0  -4  -6   5871.    269.
   0  -4   7   1508.     87.
   0   4   7   1459.    101.
   0   4   7   1602.    162.
   0   4  -7   1377.     23.
   0  -4  -7   1556.    106.
   0   4  -7   1550.     82.
   0   4  -7   1552.     80.
   0  -4  -7   1476.    159.
   0  -4  -7   1413.    102.
   0   4  -7   1446.     24.
   0   4  -7   1429.     43.
   0  -4  -7   1309.    102.
   0   4   8    307.     63.
   0  -4   8    291.     57.
   0   4   8    288.     68.
   0  -4  -8    302.     67.
   0   4  -8    281.     34.
   0  -4  -8    213.     68.
   0   4  -8    214.     18.
   0  -4  -8    312.     66.
   0   4  -8    270.     29.
   0   4  -8    266.     18.
   0   4  -8    263.     52.
   0  -4  -8    157.    106.
   0   4   9   8751.    285.
   0   4   9   8904.    366.
   0  -4   9   8775.    190.
   0  -4   9   9079.    146.
   0   4  -9   8850.    236.
   0  -4  -9   8654.    282.
   0  -4  -9   8682.    281.
   0   4  -9   8731.    144.
   0   4  -9   8550.    140.
   0  -4  -9   8633.    280.
   0  -4  -9   8865.    381.
   0   4  -9   8862.    185.
   0   4  -9   8682.    183.
   0  -4  10    275.     31.
   0  -4  10    256.     61.
   0   4  10    153.    119.
   0   4  10    293.     70.
   0  -4 -10    183.     73.
   0  -4 -10    209.    118.
   0   4 -10    204.     58.
   0   4 -10    250.     41.
   0  -4 -10    262.     74.
   0   4 -10    224.     40.
   0  -4 -10    129.    120.
   0   4 -10    268.     30.
   0   4 -10    243.     30.
   0   4  11   4330.    207.
   0  -4  11   4167.    106.
   0   4  11   4095.    194.
   0  -4  11   4282.    123.
   0   4 -11   4135.    106.
   0   4 -11   4130.    120.
   0  -4 -11   4333.    205.
   0  -4 -11   4389.    293.
   0   4 -11   3965.    126.
   0   4 -11   4097.    131.
   0  -4 -11   3852.    210.
   0   4 -11   4007.    107.
   0  -4 -11   4432.    201.
   0  -4  12   1220.     67.
   0  -4  12   1214.     72.
   0   4  12   1144.    123.
   0   4  12   1238.    130.
   0  -4 -12   1091.    198.
   0   4 -12   1156.     69.
   0  -4 -12   1183.    194.
   0   4 -12   1177.     74.
   0  -4 -12   1078.    134.
   0   4 -12   1284.    122.
   0   4 -12   1186.     66.
   0  -4 -12   1277.    139.
   0   4 -12   1169.     46.
   0   4  13    969.    205.
   0  -4  13   1081.     69.
   0   4  13   1050.    125.
   0  -4  13    909.     73.
   0   4 -13   1093.     69.
   0  -4 -13    721.    203.
   0   4 -13   1002.     70.
   0  -4 -13    984.    140.
   0  -4 -13   1052.    132.
   0   4 -13   1169.    129.
   0   4 -13    896.     76.
   0  -4 -13   1100.    194.
   0   4 -13    950.     69.
   0   4  14   1028.    210.
   0  -4  14   1249.     81.
   0   4  14   1021.    145.
   0  -4  14   1139.     79.
   0  -4 -14   1015.    142.
   0  -4 -14    813.    150.
   0   4 -14   1137.     79.
   0   4 -14   1247.    124.
   0   4 -14   1282.     78.
   0  -4 -14    959.    216.
   0   4 -14   1156.     96.
   0  -4 -14   1015.    242.
   0   4 -14   1093.     80.
   0   4  15   2235.    182.
   0  -4  15   2469.    113.
   0  -4  15   2224.    113.
   0   4  15   2349.    195.
   0   4 -15   2178.     80.
   0   4 -15   2278.    139.
   0   4 -15   2234.    113.
   0   4 -15   2065.    171.
   0  -4 -15   2275.    199.
   0   4 -15   2347.    110.
   0  -4 -15   2436.    214.
   0  -4 -15   2572.    190.
   0  -4 -15   2673.    298.
   0   4  16    135.    159.
   0  -4  16    192.     55.
   0   4  16    229.    153.
   0  -4  16    175.     37.
   0   4 -16    146.     59.
   0   4 -16    102.     53.
   0  -4 -16    156.    102.
   0   4 -16     63.    110.
   0   4 -16    163.     56.
   0  -4 -16    107.     98.
   0   4 -16    189.     38.
   0  -4 -16    221.    112.
   0  -4  17   9103.    279.
   0   4  17   9430.    415.
   0  -4  17   9163.    372.
   0   4  17   9696.    424.
   0  -4 -17  10138.    445.
   0   4 -17   9413.    278.
   0   4 -17   9332.    470.
   0  -4 -17  10091.    443.
   0   4 -17   8404.    285.
   0  -4 -17   9631.    432.
   0   4 -17   8867.    295.
   0   4 -17   8999.    280.
   0  -4  18     61.     81.
   0   4  18     63.     97.
   0   4  18    -28.    138.
   0   4 -18    -63.     85.
   0  -4 -18     55.     97.
   0  -4 -18    124.    102.
   0  -4 -18     26.    141.
   0   4 -18     36.     78.
   0   4 -18     84.     70.
   0   4  19   2613.    235.
   0  -4  19   2645.    227.
   0   4 -19   2801.    228.
   0   4 -19   2483.    215.
   0  -4 -19   2607.    251.
   0  -4 -19   2956.    284.
   0   4 -19   2691.    202.
   0  -4 -19   2616.    246.
   0   4  20    115.    125.
   0   4  20    102.    178.
   0  -4 -20    178.    118.
   0  -4 -20    191.    125.
   0   4  21    243.    116.
   0   4 -21    149.     99.
   0  -4 -21     50.    135.
   0  -4 -21   -113.    192.
   0   4  22    317.    178.
   0   4  22     -9.    120.
   0  -4 -22    190.    115.
   0   4 -22     96.     99.
   0  -4 -22   -103.    147.
   0  -4 -22     23.    119.
   0   5   0     44.     26.
   0  -5   0    -22.     26.
   0  -5   0     17.     44.
   0  -5   0     51.     18.
   0  -5   0     36.     60.
   0   5   0    -26.     36.
   0   5   1   9303.    212.
   0  -5   1   9620.    227.
   0  -5   1   9668.    171.
   0   5   1  10006.    248.
   0  -5   1   9911.    220.
   0  -5   1   9922.    154.
   0   5  -1  10075.    302.
   0  -5  -1   9707.    214.
   0   5  -1   9666.    216.
   0  -5  -1   9576.    226.
   0  -5  -1   9607.    217.
   0  -5  -1   9607.    250.
   0   5   2    143.     44.
   0  -5   2    112.     29.
   0  -5   2    118.      6.
   0  -5   2    106.     19.
   0  -5   2    182.     38.
   0   5   2    141.     50.
   0  -5  -2    174.     45.
   0   5  -2    141.     38.
   0  -5  -2     65.     56.
   0  -5  -2    135.     44.
   0   5  -2     97.     19.
   0  -5  -2    189.     54.
   0   5   3   9093.    234.
   0   5   3   8750.    245.
   0  -5   3   8854.    131.
   0  -5   3   8714.    194.
   0  -5   3   8471.    125.
   0  -5   3   8660.    191.
   0  -5  -3   8872.    236.
   0  -5  -3   8880.    278.
   0  -5  -3   8478.    248.
   0  -5  -3   9055.    230.
   0   5  -3   8760.    190.
   0  -5   4  33294.    768.
   0  -5   4  33396.    767.
   0   5   4  32995.    807.
   0   5   4  33760.    804.
   0  -5  -4  33355.    875.
   0  -5  -4  33720.    951.
   0  -5  -4  32522.    791.
   0   5  -4  32847.    751.
   0  -5  -4  33734.    796.
   0   5   5    598.     76.
   0   5   5    641.     80.
   0  -5   5    467.     46.
   0  -5   5    526.     70.
   0  -5  -5    726.    109.
   0   5  -5    571.     68.
   0   5  -5    591.     44.
   0  -5  -5    564.     80.
   0  -5  -5    597.     77.
   0  -5  -5    703.    118.
   0   5   6   6108.    213.
   0   5   6   5726.    291.
   0  -5   6   6274.    142.
   0  -5  -6   6281.    213.
   0  -5  -6   6252.    215.
   0  -5  -6   6181.    200.
   0   5  -6   6277.    139.
   0   5  -6   6319.     97.
   0  -5  -6   6622.    297.
   0   5  -6   6237.    178.
   0   5   7   1074.    148.
   0   5   7   1103.     94.
   0  -5   7    910.     53.
   0  -5  -7   1029.    151.
   0  -5  -7   1051.     92.
   0   5  -7    912.     73.
   0  -5  -7   1133.     98.
   0   5  -7   1023.     50.
   0   5  -7    886.     41.
   0  -5  -7   1018.     94.
   0  -5   8      7.     27.
   0   5   8     79.     52.
   0   5   8     43.     53.
   0  -5  -8    151.     55.
   0   5  -8     58.     26.
   0  -5  -8     15.     53.
   0  -5  -8    -48.     55.
   0   5  -8     40.     41.
   0   5  -8     51.     27.
   0  -5  -8     -3.     53.
   0   5   9   2726.    152.
   0   5   9   2727.    157.
   0  -5   9   2596.    127.
   0   5  -9   2707.     93.
   0  -5  -9   2819.    239.
   0  -5  -9   2730.    157.
   0  -5  -9   2731.    232.
   0  -5  -9   2826.    157.
   0   5  -9   2686.     86.
   0   5  -9   2798.    121.
   0   5  10   6936.    367.
   0   5  10   6451.    345.
   0  -5  10   6477.    159.
   0  -5 -10   6096.    246.
   0   5 -10   6314.    199.
   0  -5 -10   6390.    254.
   0  -5 -10   6363.    256.
   0   5 -10   6554.    200.
   0  -5 -10   6390.    364.
   0   5 -10   5895.     78.
   0   5 -10   6334.     84.
   0   5 -10   6514.    178.
   0  -5  11   1788.    114.
   0   5  11   1824.    140.
   0   5  11   1741.    150.
   0   5 -11   1546.     42.
   0  -5 -11   1841.    140.
   0  -5 -11   1808.    148.
   0   5 -11   1759.    106.
   0   5 -11   1572.    110.
   0   5 -11   1567.     39.
   0   5 -11   1919.    109.
   0  -5 -11   1737.    143.
   0  -5 -11   1725.    146.
   0   5  12    838.    125.
   0   5  12    778.    181.
   0  -5  12    881.     65.
   0   5 -12    880.     64.
   0   5 -12   1058.     95.
   0  -5 -12    679.    120.
   0  -5 -12    656.    123.
   0   5 -12    853.     60.
   0  -5 -12    886.    124.
   0   5 -12    697.     37.
   0  -5 -12    925.    118.
   0   5 -12    705.     35.
   0   5  13    647.    185.
   0  -5  13    628.     60.
   0   5  13    552.    112.
   0   5 -13    553.     61.
   0  -5 -13    564.    179.
   0  -5 -13    534.    186.
   0  -5 -13    441.    116.
   0   5 -13    484.     38.
   0  -5 -13    451.    125.
   0   5 -13    660.     96.
   0   5 -13    661.     56.
   0   5  14    280.    107.
   0   5  14    441.    111.
   0  -5  14    440.     56.
   0   5 -14    429.     94.
   0  -5 -14    360.    111.
   0   5 -14    306.     38.
   0  -5 -14    290.    191.
   0  -5 -14    412.    113.
   0   5 -14    292.     39.
   0   5 -14    309.     56.
   0   5 -14    396.     81.
   0  -5 -14    335.    108.
   0   5  15     78.     90.
   0   5  15    270.     98.
   0  -5  15      4.     73.
   0  -5 -15    120.    100.
   0  -5 -15    138.    146.
   0   5 -15     85.     22.
   0   5 -15     80.     72.
   0   5 -15    150.     55.
   0   5 -15    147.     69.
   0   5 -15    128.     35.
   0  -5 -15    166.     97.
   0  -5 -15    183.    101.
   0   5  16   4430.    260.
   0  -5  16   4261.    160.
   0   5 -16   4199.    180.
   0   5 -16   3919.    210.
   0   5 -16   3968.    223.
   0   5 -16   3640.    122.
   0  -5 -16   4636.    405.
   0  -5 -16   4187.    299.
   0   5  17    586.    216.
   0   5  17    468.    147.
   0  -5  17    559.     75.
   0  -5 -17    784.    143.
   0  -5 -17    743.    154.
   0  -5 -17    372.    144.
   0   5 -17    580.    145.
   0   5 -17    535.     73.
   0   5 -17    443.    118.
   0   5  18    477.    142.
   0   5  18    578.    148.
   0  -5  18    422.     75.
   0  -5 -18    705.    158.
   0  -5 -18    639.    145.
   0   5 -18    447.     73.
   0  -5 -18    650.    155.
   0   5 -18    316.     77.
   0   5 -18    525.    146.
   0   5  19     89.    174.
   0  -5 -19     62.    116.
   0   5 -19    147.     79.
   0  -5 -19    114.    119.
   0  -5 -19    123.    131.
   0   5  20    364.    157.
   0   5  20    468.    172.
   0   5 -20    622.    113.
   0  -5 -20    668.    250.
   0  -5 -20    405.    168.
   0   5  21   3454.    444.
   0  -5 -21   3139.    316.
   0  -5 -21   3244.    345.
   0   5  22    166.    127.
   0  -5 -22    185.    158.
   0  -5 -22     15.    132.
   0  -5 -22     53.    134.
   0  -6   0  67471.   1662.
   0  -6   0  63462.   1523.
   0  -6   0  67072.   1692.
   0  -6   0  68100.   1509.
   0   6   0  68744.   1696.
   0   6   0  66447.   1678.
   0  -6   1  19101.    294.
   0  -6   1  20024.    424.
   0  -6   1  19241.    371.
   0  -6   1  19503.    446.
   0   6   1  19744.    471.
   0   6   1  18986.    413.
   0   6  -1  19463.    447.
   0  -6  -1  18887.    498.
   0   6  -1  18932.    416.
   0  -6  -1  19788.    477.
   0  -6  -1  19234.    414.
   0  -6  -1  19383.    366.
   0  -6   2    279.     13.
   0  -6   2    297.     43.
   0   6   2    373.     64.
   0  -6   2    314.     51.
   0  -6   2    310.     26.
   0   6   2    311.     54.
   0  -6  -2    277.     42.
   0   6  -2    317.     51.
   0  -6  -2    336.     66.
   0  -6  -2    290.     87.
   0  -6  -2    319.     54.
   0   6  -2    263.     43.
   0   6   3  18400.    467.
   0  -6   3  17925.    298.
   0  -6   3  18641.    314.
   0  -6   3  18572.    476.
   0   6   3  18631.    444.
   0  -6  -3  18069.    400.
   0   6  -3  17867.    399.
   0  -6  -3  17814.    438.
   0  -6  -3  19227.    485.
   0  -6  -3  18593.    438.
   0   6   4  13571.    361.
   0  -6   4  13121.    349.
   0  -6   4  12947.    287.
   0  -6   4  13126.    184.
   0  -6   4  13415.    187.
   0   6   4  13674.    454.
   0   6  -4  13211.    287.
   0  -6  -4  12954.    349.
   0  -6  -4  13544.    469.
   0  -6  -4  13202.    319.
   0  -6  -4  13916.    450.
   0   6   5  30467.    908.
   0  -6   5  29541.    641.
   0  -6   5  30497.    720.
   0   6   5  29317.    871.
   0  -6  -5  30013.    759.
   0   6  -5  30429.    649.
   0   6  -5  29639.    720.
   0  -6  -5  30681.    885.
   0  -6  -5  30376.    778.
   0  -6  -5  30207.    730.
   0   6   6   9424.    286.
   0  -6   6   8938.    203.
   0  -6   6   9156.    248.
   0   6   6   9608.    389.
   0  -6  -6   9437.    286.
   0  -6  -6   9182.    280.
   0  -6  -6   9235.    396.
   0   6  -6   9042.    251.
   0   6  -6   8925.    199.
   0  -6  -6   9597.    273.
   0  -6   7     11.     28.
   0   6   7     86.     54.
   0   6   7    114.     52.
   0  -6  -7    -18.     49.
   0   6  -7     23.     27.
   0  -6  -7     90.     52.
   0  -6  -7    -55.     84.
   0  -6  -7     48.     56.
   0   6  -7     16.     28.
   0  -6   8    625.     48.
   0   6   8    446.     89.
   0   6   8    542.     90.
   0  -6  -8    370.    139.
   0   6  -8    425.     45.
   0  -6  -8    644.     94.
   0   6  -8    469.     46.
   0   6  -8    543.     30.
   0  -6  -8    667.     86.
   0  -6  -8    454.     88.
   0   6   9     78.    103.
   0   6   9    -17.    102.
   0  -6   9    -30.     53.
   0   6  -9     46.     50.
   0  -6  -9     86.    105.
   0   6  -9     92.     27.
   0  -6  -9    141.     68.
   0   6  -9     82.     47.
   0  -6  -9     33.     66.
   0  -6  -9     57.    101.
   0  -6  10    300.     49.
   0   6  10    380.     96.
   0   6  10    329.    152.
   0   6 -10    419.     30.
   0   6 -10    487.     46.
   0  -6 -10    444.     93.
   0  -6 -10    493.     96.
   0  -6 -10    254.     95.
   0  -6 -10    203.     96.
   0   6 -10    432.     44.
   0  -6  11     24.     51.
   0   6  11     61.    106.
   0   6  11     29.     71.
   0   6 -11     58.     36.
   0  -6 -11    -24.     70.
   0  -6 -11     80.     70.
   0   6 -11     -4.     49.
   0  -6 -11     18.     67.
   0  -6 -11     10.     70.
   0   6 -11     27.     49.
   0   6  12    341.    106.
   0   6  12    462.    112.
   0  -6  12    367.     52.
   0   6 -12    462.     49.
   0  -6 -12    372.    111.
   0   6 -12    418.     64.
   0   6 -12    405.     76.
   0  -6 -12    348.    167.
   0  -6 -12    376.    109.
   0  -6 -12    221.    110.
   0   6  13    177.     90.
   0  -6  13    102.     67.
   0  -6 -13    275.    151.
   0   6 -13    203.     59.
   0  -6 -13    122.     93.
   0   6 -13     96.     44.
   0   6 -13     93.     64.
   0   6  14   4135.    257.
   0   6  14   3724.    242.
   0  -6  14   3492.    184.
   0   6 -14   3737.    178.
   0  -6 -14   3752.    261.
   0   6 -14   3724.    181.
   0  -6 -14   3715.    256.
   0   6 -14   3572.    136.
   0  -6 -14   3755.    252.
   0  -6  15    263.     87.
   0   6  15    222.    117.
   0   6  15    357.    125.
   0   6 -15    292.     56.
   0  -6 -15    403.    121.
   0  -6 -15    440.    126.
   0   6 -15    319.     56.
   0  -6 -15    394.    123.
   0   6 -15    324.     81.
   0  -6 -15    356.    128.
   0  -6  16    429.    102.
   0   6  16    559.    135.
   0   6 -16    533.     68.
   0  -6 -16    485.    143.
   0  -6 -16    572.    152.
   0   6 -16    519.     99.
   0   6 -16    539.     71.
   0   6  17   2529.    246.
   0  -6  17   2313.    180.
   0   6  17   2397.    240.
   0  -6 -17   2600.    244.
   0   6 -17   2362.    204.
   0  -6 -17   2860.    258.
   0   6 -17   2507.    169.
   0  -6 -17   2698.    245.
   0   6 -17   2174.    180.
   0  -6  18    117.     92.
   0   6  18    216.    191.
   0   6  18    275.    131.
   0  -6 -18    186.    139.
   0  -6 -18    300.    138.
   0  -6 -18    166.    199.
   0   6 -18    212.    111.
   0   6  19    160.    130.
   0  -6 -19    257.    131.
   0  -6 -19    148.    146.
   0   6  20    362.    168.
   0   6  20    383.    243.
   0  -6 -20    402.    170.
   0  -6 -20    394.    168.
   0   6  21    536.    173.
   0   6  21    508.    194.
   0  -6 -21    331.    188.
   0  -6 -21    605.    199.
   0   6  22    103.    185.
   0  -6 -22    139.    199.
   0  -6 -22     19.    129.
   0  -6 -22    -22.    148.
   0  -7   0    -38.     42.
   0  -7   0    -40.     30.
   0  -7   0    -67.     48.
   0   7   0    100.     66.
   0  -7   0    -15.     30.
   0   7   0     -9.     30.
   0  -7   1  15498.    482.
   0   7   1  16845.    526.
   0   7   1  16861.    451.
   0  -7   1  15963.    317.
   0  -7   1  16540.    383.
   0  -7   1  16461.    279.
   0   7  -1  15766.    387.
   0  -7  -1  16332.    419.
   0  -7  -1  16174.    316.
   0  -7  -1  16513.    446.
   0  -7  -1  15690.    362.
   0   7  -1  16657.    326.
   0  -7   2   6429.     87.
   0  -7   2   6468.    185.
   0  -7   2   6726.    166.
   0   7   2   6625.    215.
   0   7   2   6805.    265.
   0  -7   2   6577.    158.
   0  -7  -2   6572.    189.
   0  -7  -2   6797.    310.
   0  -7  -2   6656.    259.
   0   7  -2   6375.    190.
   0   7  -2   6588.    130.
   0  -7  -2   6893.    213.
   0  -7   3    876.    102.
   0  -7   3    809.     45.
   0   7   3    880.     91.
   0   7   3    914.    124.
   0  -7   3    815.     46.
   0  -7  -3    781.     65.
   0  -7  -3    906.     90.
   0  -7  -3    866.    123.
   0   7  -3    877.     68.
   0  -7  -3    835.    121.
   0  -7   4   5222.     86.
   0   7   4   5407.    268.
   0  -7   4   5213.    148.
   0  -7   4   5495.     89.
   0   7   4   5160.    197.
   0  -7  -4   5319.    266.
   0  -7  -4   5282.    165.
   0   7  -4   5105.    152.
   0  -7  -4   5463.    184.
   0  -7  -4   5278.    206.
   0  -7   5    403.     51.
   0   7   5    359.    123.
   0   7   5    426.     75.
   0  -7   5    369.     75.
   0   7  -5    467.     77.
   0  -7  -5    216.    128.
   0  -7  -5    452.     74.
   0  -7  -5    420.     64.
   0   7  -5    311.     49.
   0  -7  -5    324.    116.
   0   7   6   3932.    178.
   0   7   6   3893.    178.
   0  -7   6   3893.    168.
   0  -7   6   3687.    156.
   0  -7  -6   3704.    183.
   0   7  -6   3632.    164.
   0  -7  -6   3881.    172.
   0  -7  -6   3677.    158.
   0   7  -6   3798.    165.
   0  -7  -6   4009.    259.
   0  -7   7   1870.     78.
   0  -7   7   1959.    121.
   0   7   7   1911.    139.
   0   7   7   1773.    140.
   0  -7  -7   1873.    141.
   0  -7  -7   1824.    135.
   0   7  -7   2037.    118.
   0   7  -7   1769.     80.
   0  -7  -7   1956.    189.
   0  -7  -7   1947.    135.
   0   7   8    -56.     55.
   0  -7   8     37.     29.
   0   7   8    -42.     90.
   0   7  -8     29.     44.
   0  -7  -8     -7.     55.
   0  -7  -8    -42.     84.
   0  -7  -8     71.     82.
   0   7  -8    -11.     28.
   0  -7  -8     11.     54.
   0  -7   9    464.     53.
   0   7   9    519.    106.
   0   7   9    568.    163.
   0   7  -9    648.     78.
   0  -7  -9    527.    102.
   0  -7  -9    457.    106.
   0  -7  -9    523.    156.
   0   7  -9    619.     80.
   0  -7  -9    461.    167.
   0  -7  10   2635.    148.
   0   7  10   2478.    283.
   0   7  10   2885.    187.
   0  -7 -10   2723.    184.
   0  -7 -10   3016.    299.
   0   7 -10   2791.     73.
   0  -7 -10   2606.    189.
   0   7 -10   2602.     97.
   0   7 -10   2499.    144.
   0  -7 -10   2927.    191.
   0   7  11    125.     89.
   0  -7  11     97.     44.
   0   7  11     89.     94.
   0  -7 -11      6.     93.
   0   7 -11    176.     22.
   0  -7 -11    192.     91.
   0   7 -11    183.     65.
   0  -7 -11    113.     89.
   0  -7 -11    193.    147.
   0   7 -11    179.     63.
   0   7  12    896.    148.
   0   7  12    768.    140.
   0  -7  12    840.     69.
   0  -7 -12    966.    144.
   0  -7 -12    675.    219.
   0   7 -12   1086.     97.
   0   7 -12    884.     66.
   0  -7 -12    841.    225.
   0   7 -12    848.     63.
   0  -7  13   4195.    194.
   0   7  13   4657.    408.
   0   7  13   4120.    258.
   0   7 -13   4121.    144.
   0  -7 -13   4171.    262.
   0  -7 -13   4174.    275.
   0   7 -13   4240.    187.
   0   7 -13   3757.    134.
   0  -7 -13   3977.    392.
   0   7  14    989.    166.
   0  -7  14   1068.    118.
   0   7  14   1231.    167.
   0  -7 -14   1254.    268.
   0   7 -14    963.    113.
   0  -7 -14   1300.    169.
   0  -7 -14   1337.    172.
   0   7 -14   1261.     96.
   0   7 -14   1237.     79.
   0  -7 -14    996.    178.
   0   7  15    -36.     87.
   0   7  15     26.    132.
   0  -7  15     -1.     60.
   0   7 -15     -1.     38.
   0   7 -15    -24.     52.
   0  -7 -15    -34.    139.
   0  -7 -15    -57.     93.
   0  -7 -15    -78.     87.
   0  -7 -15    -85.     89.
   0   7 -15    -27.     56.
   0  -7  16    437.     98.
   0   7  16    605.    143.
   0  -7 -16    781.    230.
   0   7 -16    458.     94.
   0   7 -16    388.     65.
   0   7 -16    478.     94.
   0   7  17    920.    276.
   0  -7  17    435.    119.
   0   7  17    731.    179.
   0  -7 -17    719.    181.
   0  -7 -17    602.    180.
   0  -7 -17    999.    195.
   0   7 -17   1372.    116.
   0   7  18     66.    101.
   0   7  18    237.    104.
   0  -7 -18   -174.    108.
   0  -7 -18     65.    113.
   0  -7 -18    -85.    104.
   0   7  19    817.    295.
   0  -7 -19   1011.    213.
   0  -7 -19    645.    204.
   0   7  20    163.    147.
   0  -7 -20    329.    158.
   0  -7 -20     80.    246.
   0   7  21     21.    193.
   0   7  21    101.    132.
   0  -7 -21      1.    207.
   0  -7 -21      5.    139.
   0   8   0  24585.    612.
   0  -8   0  24170.    723.
   0  -8   0  24420.    530.
   0   8   0  24036.    605.
   0  -8   0  23828.    445.
   0  -8   0  23534.    529.
   0  -8   1  12071.    217.
   0   8   1  12194.    298.
   0   8   1  11917.    336.
   0  -8   1  11904.    301.
   0  -8   1  11893.    320.
   0  -8   1  11987.    257.
   0   8  -1  11838.    322.
   0  -8  -1  12661.    375.
   0  -8  -1  12311.    296.
   0  -8  -1  12106.    340.
   0  -8  -1  12093.    293.
   0   8  -1  12733.    320.
   0  -8   2  18737.    411.
   0   8   2  18762.    614.
   0   8   2  19123.    463.
   0  -8   2  18867.    276.
   0  -8   2  18662.    458.
   0  -8   2  18337.    351.
   0  -8  -2  18181.    449.
   0  -8  -2  18560.    449.
   0   8  -2  16438.    532.
   0   8  -2  19655.    422.
   0  -8  -2  18687.    402.
   0  -8  -2  19107.    514.
   0  -8   3   4293.    113.
   0   8   3   4634.    169.
   0   8   3   4418.    186.
   0  -8   3   4415.    149.
   0  -8   3   4289.     86.
   0  -8  -3   4309.    163.
   0   8  -3   4369.    114.
   0   8  -3   4593.    152.
   0  -8  -3   4318.    164.
   0  -8  -3   4265.    137.
   0  -8  -3   4318.    192.
   0  -8   4     73.     65.
   0  -8   4     55.     22.
   0   8   4    110.     62.
   0   8   4    115.     57.
   0  -8   4     62.     22.
   0  -8  -4     18.     54.
   0   8  -4    138.     42.
   0  -8  -4    165.     53.
   0  -8  -4     82.     71.
   0  -8  -4    177.     62.
   0  -8   5  18588.    255.
   0   8   5  18101.    651.
   0  -8   5  17447.    417.
   0  -8   5  17834.    240.
   0   8   5  17869.    499.
   0  -8  -5  17806.    563.
   0  -8  -5  17844.    503.
   0   8  -5  17576.    506.
   0  -8  -5  17744.    495.
   0  -8  -5  18061.    534.
   0   8   6    192.     70.
   0   8   6     75.     73.
   0  -8   6    165.     63.
   0   8  -6     60.     69.
   0  -8  -6     99.     94.
   0  -8  -6     98.     70.
   0  -8  -6    156.     75.
   0   8  -6    157.     67.
   0  -8  -6    123.     67.
   0   8   7     12.     84.
   0  -8   7     20.     32.
   0   8   7     -1.     88.
   0  -8   7    -20.     29.
   0  -8  -7     30.     48.
   0   8  -7      2.     30.
   0   8  -7     -1.     30.
   0  -8  -7     39.     91.
   0  -8  -7    -24.     55.
   0  -8  -7     38.     84.
   0   8   8   1699.    233.
   0   8   8   1594.    156.
   0  -8   8   1653.    130.
   0  -8  -8   1783.    218.
   0  -8  -8   1424.    235.
   0   8  -8   1697.    127.
   0  -8  -8   1710.    137.
   0   8  -8   1624.     84.
   0  -8  -8   1713.    150.
   0  -8   9   9602.    314.
   0   8   9   9442.    365.
   0   8   9   9335.    370.
   0  -8  -9   9219.    361.
   0   8  -9   9320.    237.
   0  -8  -9   9290.    375.
   0  -8  -9   9218.    348.
   0   8  -9   8891.    295.
   0  -8  -9   9101.    353.
   0  -8  10      7.     51.
   0   8  10    114.    104.
   0   8  10     72.     66.
   0   8 -10    -18.     48.
   0   8 -10      6.     30.
   0  -8 -10   -200.    104.
   0  -8 -10   -117.     62.
   0  -8 -10     10.     66.
   0  -8 -10     40.     63.
   0   8  11   5074.    282.
   0  -8  11   4473.    151.
   0   8  11   4821.    270.
   0   8 -11   4617.    144.
   0  -8 -11   4832.    412.
   0  -8 -11   4830.    397.
   0   8 -11   4483.    192.
   0  -8 -11   4580.    261.
   0  -8 -11   4734.    272.
   0   8  12    244.    179.
   0   8  12    364.    186.
   0  -8  12    234.     81.
   0   8 -12    313.     75.
   0  -8 -12    397.    118.
   0   8 -12    256.     77.
   0  -8 -12    362.    120.
   0   8  13    635.    142.
   0  -8  13    554.    100.
   0   8  13    810.    147.
   0  -8 -13    780.    143.
   0   8 -13    598.     95.
   0  -8 -13    835.    142.
   0   8 -13    622.     62.
   0  -8 -13    748.    150.
   0  -8 -13    708.    145.
   0   8  14    851.    284.
   0  -8  14   1352.     86.
   0   8  14   1475.    192.
   0   8 -14   1368.     82.
   0  -8 -14   1431.    198.
   0  -8 -14   1582.    193.
   0  -8 -14   1508.    199.
   0   8 -14   1525.    122.
   0  -8 -14   1596.    191.
   0   8  15     29.     94.
   0  -8  15      6.     39.
   0   8  15     42.     93.
   0   8 -15     35.     38.
   0   8 -15     42.     59.
   0  -8 -15    -17.     96.
   0  -8 -15    114.     95.
   0   8  16    167.    174.
   0  -8  16     79.     47.
   0  -8 -16    146.    116.
   0   8  17    280.    160.
   0   8  17    352.    149.
   0  -8 -17    404.    158.
   0  -8 -17    327.    157.
   0  -8 -17    405.    164.
   0  -8 -17    654.    162.
   0   8  18   1253.    233.
   0   8  18   1186.    328.
   0  -8 -18   1122.    363.
   0  -8 -18   1217.    232.
   0  -8 -18   1458.    244.
   0   8  19    995.    221.
   0  -8 -19   1120.    368.
   0   8  20   3895.    553.
   0  -8 -20   4246.    410.
   0  -8 -20   4245.    418.
   0   8  21    -30.    122.
   0   8  21    233.    110.
   0  -8 -21   -264.    131.
   0  -8 -21     -7.    123.
   0  -8 -21      5.    120.
   0  -9   0    -58.     44.
   0  -9   0     51.     30.
   0  -9   0     -1.     18.
   0   9   0    -34.     70.
   0   9   0     10.     32.
   0  -9   0    -23.     48.
   0  -9   1      6.     21.
   0  -9   1     50.     41.
   0   9   1     13.     55.
   0   9   1     79.     45.
   0  -9   1     10.     26.
   0  -9   1     -7.     27.
   0   9  -1     21.     28.
   0  -9  -1      6.     34.
   0  -9  -1    -45.     52.
   0  -9  -1    -38.     45.
   0  -9  -1    -10.     23.
   0   9  -1    -77.     43.
   0  -9   2   5453.    191.
   0  -9   2   5377.    166.
   0   9   2   5391.    313.
   0   9   2   5966.    262.
   0  -9   2   5298.     86.
   0  -9   2   5313.    127.
   0  -9  -2   5369.    198.
   0  -9  -2   5604.    188.
   0   9  -2   5452.    129.
   0  -9  -2   5592.    255.
   0   9  -2   5150.    192.
   0  -9  -2   4976.    317.
   0  -9   3    140.     37.
   0   9   3     73.     89.
   0   9   3     75.     67.
   0  -9   3     91.     50.
   0  -9  -3      7.     66.
   0   9  -3    117.     81.
   0   9  -3    136.     39.
   0  -9  -3     20.     69.
   0  -9  -3    130.     87.
   0  -9  -3      4.     88.
   0   9   4   3022.    172.
   0   9   4   3189.    227.
   0  -9   4   2808.    181.
   0  -9   4   2874.     78.
   0  -9   4   2604.     58.
   0  -9  -4   2769.    125.
   0   9  -4   2997.    132.
   0  -9  -4   2857.    175.
   0  -9  -4   3016.    221.
   0  -9  -4   3030.    222.
   0  -9   5   4840.    165.
   0  -9   5   4869.     78.
   0   9   5   5041.    314.
   0  -9   5   4843.     80.
   0   9   5   5076.    342.
   0  -9  -5   4762.    213.
   0  -9  -5   5091.    238.
   0  -9  -5   4881.    303.
   0  -9  -5   4976.    184.
   0   9  -5   5085.    172.
   0  -9   6     55.     47.
   0   9   6     46.     77.
   0   9   6    -49.    114.
   0  -9  -6    209.     72.
   0   9  -6    132.     48.
   0  -9  -6    -57.    125.
   0  -9  -6    191.     62.
   0   9  -6    116.     75.
   0  -9  -6     35.    108.
   0  -9   7   8654.    305.
   0   9   7   9373.    475.
   0   9   7   9037.    486.
   0  -9  -7   8486.    321.
   0  -9  -7   8630.    470.
   0   9  -7   8677.    241.
   0   9  -7   8147.    310.
   0  -9  -7   8471.    351.
   0  -9  -7   8499.    306.
   0   9   8     95.     85.
   0  -9   8    127.     44.
   0   9   8    -17.     83.
   0  -9  -8    128.     90.
   0  -9  -8    103.     75.
   0   9  -8    124.     72.
   0  -9  -8    164.     79.
   0   9  -8     80.     46.
   0  -9  -8    137.    131.
   0  -9   9    303.     56.
   0   9   9    218.    169.
   0   9   9    211.    107.
   0  -9  -9    143.     99.
   0   9  -9    278.     53.
   0   9  -9    310.     81.
   0  -9  -9    317.    168.
   0  -9  -9    258.    111.
   0  -9  -9    282.     96.
   0  -9  10  13829.    440.
   0   9  10  15133.    554.
   0   9  10  14226.    544.
   0   9 -10  14273.    435.
   0  -9 -10  15636.    697.
   0  -9 -10  14422.    528.
   0   9 -10  14065.    353.
   0  -9 -10  15408.    771.
   0  -9  11    944.    121.
   0   9  11   1116.    161.
   0   9 -11   1071.    113.
   0  -9 -11    941.    243.
   0   9 -11   1211.    115.
   0  -9 -11   1331.    269.
   0  -9 -11   1006.    168.
   0  -9  12    126.     45.
   0   9  12    191.     98.
   0   9 -12     93.     43.
   0  -9 -12    127.     99.
   0   9 -12     67.     45.
   0  -9 -12     80.     97.
   0  -9 -12    112.    103.
   0  -9 -12    237.    162.
   0  -9  13     23.     60.
   0   9  13    -76.     88.
   0   9  13     -7.     87.
   0   9 -13      4.     37.
   0  -9 -13     95.     87.
   0  -9 -13    216.     88.
   0  -9 -13     36.    143.
   0  -9 -13    -93.     92.
   0   9 -13     35.     36.
   0   9  14     11.     97.
   0  -9  14     61.     65.
   0   9  14     12.     99.
   0  -9 -14     33.    156.
   0  -9 -14    253.     98.
   0   9 -14     21.     62.
   0   9 -14      8.     60.
   0  -9 -14     -8.     97.
   0   9  15     46.    108.
   0  -9  15     96.     70.
   0   9 -15     46.     65.
   0  -9 -15    127.    185.
   0   9 -15     93.     65.
   0   9  16     68.    121.
   0  -9 -16    120.    129.
   0  -9 -16     34.    206.
   0  -9 -16    166.    122.
   0   9  17    185.    142.
   0   9  17    161.    144.
   0  -9 -17    169.    140.
   0  -9 -17     13.    139.
   0  -9 -17    201.    149.
   0  -9 -17    269.    146.
   0   9  18     -4.    133.
   0   9  18     75.    135.
   0  -9 -18    162.    137.
   0  -9 -18     72.    133.
   0   9  19    726.    204.
   0  -9 -19    506.    220.
   0   9  20    580.    202.
   0  -9 -20    507.    222.
   0  -9 -20    421.    215.
   0  -9 -20    753.    224.
   0 -10   0  18294.    662.
   0  10   0  19285.    551.
   0 -10   0  18389.    398.
   0 -10   0  17765.    428.
   0  10   0  18134.    524.
   0 -10   0  18501.    455.
   0  10   1   1030.     86.
   0 -10   1    931.    100.
   0  10   1   1018.    112.
   0 -10   1    858.    100.
   0 -10   1    860.     49.
   0 -10   1    887.     98.
   0 -10  -1    967.    169.
   0  10  -1    902.    104.
   0  10  -1    869.    102.
   0 -10  -1    940.     81.
   0 -10  -1    871.     54.
   0 -10  -1    836.    127.
   0 -10   2   1910.     75.
   0  10   2   2007.    122.
   0 -10   2   1970.    124.
   0 -10   2   1915.    109.
   0 -10   2   1803.     44.
   0  10   2   1838.    145.
   0  10  -2   1846.    113.
   0 -10  -2   1809.    148.
   0  10  -2   2204.    194.
   0 -10  -2   2025.    127.
   0 -10  -2   1902.    114.
   0 -10  -2   1822.    117.
   0  10   3   6132.    385.
   0 -10   3   6150.    221.
   0  10   3   6259.    237.
   0 -10   3   6184.    135.
   0 -10   3   5999.    134.
   0 -10  -3   6064.    386.
   0  10  -3   6417.    179.
   0 -10  -3   5937.    184.
   0  10  -3   5840.    219.
   0 -10  -3   5921.    221.
   0 -10  -3   6400.    232.
   0  10   4    500.     89.
   0  10   4    425.    101.
   0 -10   4    375.     42.
   0 -10   4    428.     43.
   0 -10   4    314.    110.
   0 -10  -4    359.    105.
   0  10  -4    209.    113.
   0 -10  -4    356.    102.
   0 -10  -4    355.     87.
   0 -10  -4    382.     84.
   0  10   5   5548.    382.
   0 -10   5   4972.     96.
   0 -10   5   5018.     96.
   0  10   5   5380.    242.
   0 -10   5   5249.    262.
   0 -10  -5   5672.    387.
   0 -10  -5   5160.    230.
   0  10  -5   5449.    195.
   0 -10  -5   5334.    279.
   0 -10  -5   5038.    230.
   0  10   6   1357.    145.
   0  10   6   1390.    150.
   0 -10   6   1386.     94.
   0 -10  -6   1298.    158.
   0  10  -6   1386.     98.
   0 -10  -6   1484.    140.
   0  10  -6    651.    155.
   0 -10  -6   1185.    135.
   0 -10  -6   1447.    183.
   0  10   7   1299.    245.
   0 -10   7   1217.     91.
   0  10   7   1208.    152.
   0 -10  -7   1618.    151.
   0  10  -7   1124.     96.
   0  10  -7   1331.     96.
   0 -10  -7   1573.    164.
   0 -10  -7   1190.    196.
   0 -10  -7   1489.    142.
   0  10   8     68.     79.
   0  10   8     20.     77.
   0 -10   8    118.     64.
   0  10  -8     -2.     66.
   0 -10  -8    103.    104.
   0 -10  -8     38.    129.
   0 -10  -8     38.     73.
   0  10  -8    -65.     69.
   0 -10  -8    -38.     77.
   0  10   9   2532.    224.
   0  10   9   2418.    347.
   0 -10  -9   2933.    365.
   0  10  -9   2663.    124.
   0 -10  -9   3826.    307.
   0 -10  -9   3048.    226.
   0 -10  -9   2926.    215.
   0  10  -9   2788.    186.
   0  10  10    281.    136.
   0  10  10     97.     87.
   0  10 -10     66.     64.
   0 -10 -10     42.     78.
   0 -10 -10      9.     92.
   0  10 -10    -10.     43.
   0 -10 -10    -11.     89.
   0  10  11    186.    172.
   0 -10 -11    219.    106.
   0 -10 -11    232.    119.
   0  10 -11    201.     83.
   0 -10 -11    251.    116.
   0 -10 -11     93.    107.
   0  10 -11    133.     79.
   0  10  12   1548.    197.
   0  10  12   1671.    200.
   0  10 -12   1539.    141.
   0  10 -12   1548.     91.
   0 -10 -12   1831.    193.
   0 -10 -12   1695.    190.
   0 -10 -12   1624.    208.
   0 -10 -12   1567.    216.
   0  10  13    104.    167.
   0  10  13     52.    102.
   0 -10  13     72.     46.
   0  10 -13     33.     68.
   0 -10 -13    184.    103.
   0  10 -13     12.     44.
   0 -10 -13    193.    100.
   0 -10 -13    197.    110.
   0 -10  14     85.     45.
   0  10  14    225.    110.
   0  10  14    -45.    109.
   0 -10 -14    194.    114.
   0  10 -14     63.     43.
   0  10 -14     11.     43.
   0  10  15     75.    169.
   0 -10 -15   -104.    119.
   0 -10 -15    163.    116.
   0  10  16    -98.    109.
   0 -10 -16     18.    107.
   0 -10 -16     86.    105.
   0 -10 -16     72.    113.
   0 -10 -16      2.    114.
   0  10  17    797.    205.
   0  10  17    751.    317.
   0 -10 -17    543.    211.
   0 -10 -17    527.    196.
   0  10  18    334.    172.
   0 -10 -18    188.    176.
   0  10  19   1783.    450.
   0 -10 -19   1811.    298.
   0 -10 -19   1765.    474.
   0 -11   0    -15.     39.
   0 -11   0    -20.     61.
   0  11   0     23.     39.
   0  11   0      5.     58.
   0 -11   0     52.     56.
   0 -11   0    -42.     33.
   0 -11   1    283.     56.
   0 -11   1    366.     25.
   0  11   1    322.    153.
   0 -11   1    358.    134.
   0  11   1    362.    112.
   0 -11   1    292.     55.
   0 -11  -1    355.    105.
   0  11  -1    484.    140.
   0 -11  -1    363.     71.
   0 -11  -1    391.     68.
   0  11  -1    381.     58.
   0 -11  -1    298.     92.
   0 -11   2   5009.    143.
   0  11   2   5182.    261.
   0 -11   2   5229.    193.
   0  11   2   5183.    307.
   0 -11   2   4964.    313.
   0  11  -2   5002.    149.
   0 -11  -2   5179.    207.
   0 -11  -2   5055.    152.
   0 -11  -2   5371.    285.
   0 -11  -2   5098.    355.
   0  11  -2   4988.    226.
   0 -11   3    196.    110.
   0 -11   3    150.     52.
   0 -11   3    155.     53.
   0  11   3    269.     73.
   0  11   3    164.    142.
   0 -11  -3    127.     80.
   0 -11  -3    102.     88.
   0  11  -3    147.    115.
   0 -11  -3    170.     69.
   0 -11  -3    184.    114.
   0  11  -3    193.     55.
   0 -11   4    394.     31.
   0  11   4    358.     94.
   0 -11   4    334.    121.
   0  11   4    310.    109.
   0 -11   4    357.     47.
   0 -11  -4    225.     90.
   0 -11  -4    260.    173.
   0  11  -4    439.     81.
   0 -11  -4    323.    108.
   0 -11  -4    262.     86.
   0 -11   5     -5.     19.
   0 -11   5      9.     20.
   0 -11   5    -47.     72.
   0  11   5    187.    108.
   0  11   5    -22.     62.
   0 -11  -5    -36.     48.
   0 -11  -5     88.     58.
   0 -11  -5    136.     71.
   0  11  -5    -23.     47.
   0 -11  -5     13.     59.
   0  11   6   6621.    332.
   0  11   6   6950.    323.
   0 -11   6   6980.    326.
   0 -11  -6   7357.    311.
   0 -11  -6   6535.    298.
   0 -11  -6   6704.    268.
   0  11  -6   6489.    329.
   0 -11  -6   6825.    496.
   0  11  -6   7160.    345.
   0  11   7   3012.    329.
   0  11   7   2555.    207.
   0 -11   7   2275.    130.
   0 -11  -7   2511.    203.
   0 -11  -7   2376.    168.
   0  11  -7   2731.    143.
   0 -11  -7   2532.    191.
   0 -11  -7   2423.    219.
   0  11   8    -26.     87.
   0  11   8    101.    128.
   0 -11   8    115.     44.
   0 -11  -8      4.     89.
   0 -11  -8   -156.     80.
   0 -11  -8     88.    121.
   0 -11  -8    -14.     67.
   0  11  -8     -1.     76.
   0  11   9   1398.    277.
   0 -11  -9   1439.    184.
   0 -11  -9   1554.    159.
   0  11  -9   1418.    159.
   0 -11  -9   1426.    193.
   0  11  10   2841.    256.
   0  11  10   3426.    382.
   0 -11 -10   3226.    260.
   0 -11 -10   2793.    232.
   0 -11 -10   3116.    244.
   0  11 -10   3196.    144.
   0 -11 -10   3280.    271.
   0  11 -10   3036.    139.
   0  11  11     31.    138.
   0  11  11     -9.     90.
   0  11 -11    -25.     66.
   0  11 -11     18.     41.
   0 -11 -11     62.     85.
   0 -11 -11    102.    149.
   0 -11 -11     25.     78.
   0  11  12    383.    133.
   0  11  12    246.    131.
   0 -11 -12    293.    220.
   0  11 -12    153.     95.
   0  11 -12    330.     90.
   0 -11 -12    218.    132.
   0  11  13    672.    238.
   0  11  13    673.    151.
   0  11 -13    323.    103.
   0 -11 -13    364.    248.
   0  11 -13    353.     64.
   0  11  14    299.    148.
   0 -11 -14    241.    155.
   0 -11 -14    290.    238.
   0 -11 -14    271.    139.
   0  11  15    287.    247.
   0 -11 -15    352.    154.
   0 -11 -15    103.    265.
   0 -11 -15    405.    155.
   0 -11 -15    163.    171.
   0  11  16   1546.    240.
   0  11  16   1087.    244.
   0 -11 -16   1401.    243.
   0 -11 -16   1298.    235.
   0 -11 -16    975.    402.
   0 -11 -16   1356.    265.
   0  11  17    557.    317.
   0  11  17    555.    204.
   0 -11 -17    504.    329.
   0  11  18     -6.    136.
   0 -11 -18     83.    141.
   0  11  19    486.    359.
   0 -11 -19    670.    217.
   0 -11 -19    653.    241.
   0 -12   0   5632.    199.
   0  12   0   5602.    287.
   0 -12   0   5353.    165.
   0  12   0   5959.    395.
   0 -12   0   5734.    206.
   0 -12   0   5809.    268.
   0 -12   1  10056.    187.
   0 -12   1  10337.    359.
   0  12   1  10834.    411.
   0 -12   1  10631.    362.
   0  12   1  10337.    330.
   0 -12   1  10299.    376.
   0 -12  -1  10307.    319.
   0 -12  -1  10125.    546.
   0 -12  -1  10933.    436.
   0  12  -1  10719.    386.
   0  12  -1  10550.    373.
   0 -12  -1  10517.    297.
   0  12   2    216.     78.
   0 -12   2    275.     47.
   0 -12   2    260.    131.
   0 -12   2    281.     73.
   0  12   2    151.    161.
   0  12  -2    267.    140.
   0 -12  -2    267.     77.
   0 -12  -2    198.     75.
   0 -12  -2    217.    100.
   0  12  -2    241.     77.
   0 -12  -2    184.     75.
   0 -12   3  12333.    278.
   0  12   3  12590.    571.
   0 -12   3  12908.    343.
   0 -12   3  12812.    554.
   0  12   3  13381.    487.
   0 -12  -3  13321.    432.
   0 -12  -3  12956.    344.
   0  12  -3  12205.    426.
   0  12  -3  13008.    350.
   0 -12  -3  12749.    553.
   0 -12  -3  12762.    653.
   0  12   4   1137.    213.
   0 -12   4   1019.    173.
   0  12   4   1123.    159.
   0 -12   4   1006.     72.
   0 -12   4   1150.     73.
   0 -12  -4   1158.    202.
   0 -12  -4   1269.    157.
   0  12  -4   1089.    122.
   0 -12  -4   1330.     98.
   0 -12  -4   1026.    132.
   0  12   5    992.    211.
   0 -12   5    845.     49.
   0 -12   5   1075.    161.
   0  12   5   1012.    154.
   0 -12   5    797.     49.
   0  12  -5   1165.    165.
   0 -12  -5    958.    200.
   0 -12  -5    880.    199.
   0 -12  -5   1078.    152.
   0 -12  -5    957.    238.
   0  12   6   3295.    331.
   0 -12   6   3043.    232.
   0  12   6   3111.    236.
   0 -12  -6   2924.    254.
   0 -12  -6   3007.    311.
   0 -12  -6   3042.    317.
   0 -12  -6   2625.    245.
   0  12  -6   2581.    162.
   0  12   7    -38.    148.
   0  12   7    768.    142.
   0 -12   7      8.     53.
   0  12  -7     41.     59.
   0 -12  -7     68.    109.
   0 -12  -7    -71.     96.
   0 -12   8    105.     60.
   0  12   8     94.    108.
   0  12   8    210.    101.
   0 -12  -8    183.     99.
   0 -12  -8    154.    173.
   0  12  -8     99.    100.
   0 -12  -8    101.    134.
   0  12   9     99.    154.
   0  12   9     91.     95.
   0 -12   9     64.     53.
   0  12  -9    121.     58.
   0 -12  -9    109.    162.
   0  12  10    738.    163.
   0  12  10    768.    159.
   0  12 -10    664.     91.
   0 -12 -10    821.    158.
   0 -12 -10    746.    175.
   0  12  11   5143.    352.
   0  12  11   5064.    527.
   0  12 -11   5315.    209.
   0  12 -11   4890.    197.
   0 -12 -11   5339.    378.
   0 -12 -11   4942.    344.
   0  12  12    556.    141.
   0  12  12    475.    139.
   0 -12 -12    294.    127.
   0  12 -12    137.     65.
   0  12 -12    158.    105.
   0 -12 -12    183.    147.
   0 -12 -12    384.    148.
   0  12  13    864.    305.
   0 -12 -13    867.    211.
   0 -12 -13    843.    212.
   0 -12 -13    898.    181.
   0  12  14    519.    192.
   0 -12 -14    591.    205.
   0 -12 -14    626.    192.
   0 -12 -14    666.    188.
   0 -12 -14    931.    201.
   0  12  15    268.    152.
   0  12  15    239.    149.
   0 -12 -15     34.    158.
   0 -12 -15     83.    145.
   0  12  16   -119.    128.
   0  12  16    146.    126.
   0 -12 -16     60.    135.
   0  12  17    206.    157.
   0 -12 -17     53.    166.
   0  12  18    200.    188.
   0 -12 -18    276.    186.
   0  13   0     39.     62.
   0 -13   0     75.     62.
   0 -13   0     55.     93.
   0 -13   0      3.     30.
   0  13   0    -38.     41.
   0 -13   0    -25.     39.
   0  13   1   2120.    191.
   0 -13   1   2037.    112.
   0 -13   1   2027.    170.
   0 -13   1   2228.    113.
   0 -13   1   1788.     73.
   0  13   1   1955.    214.
   0 -13  -1   2429.    185.
   0 -13  -1   2278.    137.
   0  13  -1   2187.    277.
   0  13  -1   2178.    172.
   0 -13  -1   2146.    122.
   0 -13  -1   2264.    205.
   0 -13   2   1990.    166.
   0 -13   2   1776.    137.
   0  13   2   1949.    150.
   0 -13   2   1838.     97.
   0  13   2   1819.    298.
   0 -13  -2   2181.    288.
   0 -13  -2   2037.    141.
   0 -13  -2   1872.    147.
   0 -13  -2   1964.    143.
   0  13  -2   1952.    102.
   0  13  -2   2069.    171.
   0  13   3   7591.    375.
   0 -13   3   7042.    189.
   0  13   3   7495.    316.
   0 -13   3   7500.    312.
   0 -13   3   7198.    232.
   0 -13  -3   7365.    226.
   0 -13  -3   7584.    303.
   0 -13  -3   8235.    432.
   0  13  -3   7194.    246.
   0  13  -3   7272.    317.
   0 -13  -3   7475.    363.
   0 -13   4   6247.    186.
   0 -13   4   5850.    180.
   0  13   4   6697.    507.
   0 -13   4   7158.    383.
   0  13   4   6849.    309.
   0 -13  -4   6708.    299.
   0 -13  -4   6780.    301.
   0 -13  -4   6523.    316.
   0 -13  -4   6572.    504.
   0  13  -4   6439.    404.
   0 -13   5    250.     41.
   0 -13   5    297.    136.
   0  13   5    329.    123.
   0  13   5    418.    109.
   0  13  -5    485.     93.
   0 -13  -5    243.    106.
   0 -13  -5    409.     79.
   0 -13  -5    398.    106.
   0 -13  -5    443.    128.
   0 -13   6   4884.    313.
   0  13   6   4820.    309.
   0  13   6   4881.    289.
   0 -13  -6   4626.    276.
   0  13  -6   4713.    229.
   0 -13  -6   4519.    223.
   0 -13  -6   4916.    281.
   0 -13  -6   4675.    318.
   0  13   7    121.    116.
   0  13   7    205.    105.
   0 -13   7    197.    108.
   0  13  -7    110.    114.
   0 -13  -7     97.     83.
   0 -13  -7    172.    189.
   0 -13  -7    162.    104.
   0 -13  -7    144.    100.
   0  13   8   5116.    320.
   0  13   8   4887.    336.
   0 -13   8   5016.    213.
   0 -13  -8   5219.    320.
   0 -13  -8   4850.    350.
   0 -13  -8   4721.    305.
   0  13  -8   5081.    226.
   0 -13  -8   4764.    266.
   0 -13   9    305.     78.
   0  13   9    346.    137.
   0  13   9    319.    227.
   0 -13  -9    334.    137.
   0 -13  -9    447.    149.
   0 -13  -9    225.    115.
   0  13  -9    328.     83.
   0 -13  -9    451.    130.
   0  13  10      6.    110.
   0  13  10     79.    107.
   0 -13 -10    114.    116.
   0 -13 -10    207.     92.
   0  13 -10    -55.     60.
   0 -13 -10    182.    109.
   0  13  11     24.    188.
   0  13 -11     10.     92.
   0 -13 -11    240.    125.
   0 -13 -11    103.    102.
   0  13 -11     27.     95.
   0 -13 -11    108.    119.
   0  13  12    448.    177.
   0 -13 -12    798.    290.
   0 -13 -12    640.    186.
   0 -13 -12    323.    150.
   0  13  13    804.    337.
   0 -13 -13    859.    229.
   0 -13 -13    981.    210.
   0 -13 -13    923.    358.
   0  13  14    628.    201.
   0  13  14    570.    204.
   0 -13 -14    475.    325.
   0 -13 -14    540.    190.
   0  13  15    295.    156.
   0  13  15    -39.    159.
   0 -13 -15    205.    260.
   0  13  16   3602.    386.
   0 -13 -16   2936.    620.
   0  13  17   1541.    317.
   0 -13 -17   1686.    306.
   0  14   0   3586.    256.
   0 -14   0   3313.    127.
   0 -14   0   3590.    245.
   0  14   0   3956.    259.
   0 -14   0   4094.    242.
   0 -14   0   3620.    168.
   0  14   1   1322.    127.
   0 -14   1   1248.    243.
   0  14   1   1097.    267.
   0 -14   1   1306.     99.
   0 -14   1   1156.    145.
   0  14  -1   1249.    103.
   0 -14  -1   1162.     66.
   0 -14  -1   1272.    180.
   0 -14  -1   1391.    165.
   0  14  -1    993.    162.
   0 -14  -1   1301.    118.
   0 -14   2    427.    106.
   0 -14   2    272.     87.
   0  14   2    215.    121.
   0  14   2    387.     94.
   0 -14   2    214.     89.
   0  14  -2    278.     93.
   0  14  -2    197.    170.
   0 -14  -2    220.     88.
   0 -14  -2    219.     82.
   0 -14  -2    472.     86.
   0 -14  -2    407.    119.
   0 -14   3   1701.     85.
   0 -14   3   2022.    168.
   0 -14   3   1971.    127.
   0  14   3   2043.    210.
   0  14   3   1970.    256.
   0  14  -3   1628.    175.
   0 -14  -3   1997.    205.
   0 -14  -3   1626.    244.
   0 -14  -3   1951.    162.
   0 -14  -3   2064.    161.
   0  14  -3   1843.    134.
   0 -14   4   2767.     93.
   0 -14   4   2862.    125.
   0 -14   4   3334.    203.
   0  14   4   3226.    261.
   0  14  -4   3317.    211.
   0 -14  -4   3239.    264.
   0 -14  -4   3138.    154.
   0 -14  -4   3442.    215.
   0 -14   5     31.     31.
   0 -14   5     45.     32.
   0 -14   5     46.     70.
   0  14   5     -9.     99.
   0  14  -5     62.    113.
   0 -14  -5     72.     58.
   0 -14  -5    124.    128.
   0 -14  -5     45.    156.
   0 -14   6     59.    116.
   0  14   6    119.    176.
   0  14  -6     47.    125.
   0 -14  -6     61.    115.
   0 -14  -6    229.    114.
   0  14   7    162.    128.
   0 -14   7    174.    117.
   0 -14  -7    190.    128.
   0 -14  -7     -8.    133.
   0  14  -7    201.     85.
   0 -14   8     37.     56.
   0  14   8    -52.     99.
   0  14   8    -24.    100.
   0 -14  -8    169.    158.
   0 -14  -8    -68.     88.
   0  14  -8    -41.     60.
   0  14   9   2238.    267.
   0 -14   9   2143.    158.
   0 -14  -9   2293.    248.
   0 -14  -9   2350.    428.
   0  14  -9   2213.    163.
   0  14  10   4231.    359.
   0 -14 -10   4315.    386.
   0  14 -10   4351.    316.
   0  14  11    875.    326.
   0  14 -11    808.    172.
   0 -14 -11   1087.    225.
   0  14 -11    603.    166.
   0 -14 -11   1150.    202.
   0  14  12   1802.    252.
   0  14  12   1459.    255.
   0 -14 -12   1453.    250.
   0 -14 -12   1078.    269.
   0  14  13   5450.    681.
   0  14  13   5607.    447.
   0 -14 -13   5807.    481.
   0 -14 -13   5840.    452.
   0  14  14   1011.    254.
   0  14  14   1178.    255.
   0 -14 -14   1014.    237.
   0 -14 -14   1176.    274.
   0  14  15   1905.    343.
   0 -14 -15   1878.    356.
   0 -14 -15   2850.    318.
   0  14  16   1210.    269.
   0 -14 -16   1328.    273.
   0 -15   0     17.     74.
   0  15   0    -27.     52.
   0 -15   0     10.     49.
   0 -15   0     16.     74.
   0  15   0    -54.    121.
   0 -15   1    133.     94.
   0 -15   1    154.    102.
   0  15   1    283.    124.
   0 -15   1    154.     97.
   0  15   1    278.    111.
   0 -15  -1    302.    115.
   0  15  -1    141.    107.
   0 -15  -1    122.    109.
   0 -15  -1    170.     76.
   0 -15  -1    109.     38.
   0  15  -1    232.    103.
   0 -15   2    901.     82.
   0 -15   2    887.    233.
   0  15   2   1042.    177.
   0  15   2    817.    133.
   0 -15   2   1135.     84.
   0 -15  -2   1097.    125.
   0 -15  -2   1104.    168.
   0 -15  -2   1154.    128.
   0  15  -2    728.     89.
   0 -15  -2    975.     74.
   0 -15   3   8209.    510.
   0  15   3   8392.    370.
   0 -15   3   7321.    211.
   0 -15   3   7744.    286.
   0  15   3   8769.    604.
   0  15  -3   7618.    222.
   0 -15  -3   7878.    418.
   0 -15  -3   8248.    345.
   0 -15  -3   7928.    326.
   0  15  -3   7699.    381.
   0  15   4    304.    123.
   0  15   4      0.    101.
   0 -15   4    186.     95.
   0 -15  -4     -6.     96.
   0  15  -4    247.    154.
   0 -15  -4    376.    192.
   0 -15  -4    164.     67.
   0 -15  -4    233.     95.
   0 -15   5    700.    120.
   0  15   5     -1.    137.
   0  15   5    686.    165.
   0 -15  -5    677.    165.
   0 -15  -5    465.    151.
   0  15  -5    559.    122.
   0 -15  -5    643.    134.
   0 -15  -5    552.    134.
   0  15   6    125.     93.
   0  15   6     30.    112.
   0 -15   6    168.     74.
   0  15  -6     11.     76.
   0 -15  -6    -16.     92.
   0 -15  -6    -33.     93.
   0 -15  -6    -55.    114.
   0 -15   7    222.     83.
   0  15   7     88.    132.
   0  15   7    -14.    116.
   0 -15  -7    212.    116.
   0 -15  -7     92.    214.
   0 -15  -7     97.    117.
   0 -15  -7    141.     88.
   0  15  -7    158.     88.
   0  15   8    456.    150.
   0 -15   8    204.     99.
   0  15   8    432.    263.
   0  15   8    326.    173.
   0 -15  -8    294.    142.
   0 -15  -8    641.    118.
   0  15  -8    407.    161.
   0 -15  -8    204.    175.
   0 -15   9    -30.     68.
   0  15   9   -116.    110.
   0  15   9      9.    124.
   0  15   9    104.    121.
   0 -15  -9    197.     87.
   0 -15  -9     60.    125.
   0  15  -9    110.    112.
   0 -15  -9    -47.    102.
   0  15  10    415.    188.
   0  15  10    323.    174.
   0  15  10    394.    179.
   0 -15 -10    519.    139.
   0 -15 -10    424.    184.
   0 -15 -10    307.    169.
   0  15 -10    252.    160.
   0  15  11    517.    166.
   0  15  11    172.    166.
   0  15  11    259.    179.
   0 -15 -11     36.    175.
   0 -15 -11    171.    160.
   0 -15 -11    346.    138.
   0  15  12     89.    161.
   0  15  12    358.    166.
   0 -15 -12    213.    269.
   0 -15 -12    143.    139.
   0  15  13    432.    283.
   0 -15 -13    398.    298.
   0 -15 -13    284.    160.
   0 -15 -13    129.    183.
   0  15  14    372.    197.
   0  16   0   1497.    213.
   0 -16   0   1635.    137.
   0 -16   0   1998.    206.
   0  16   0   1387.    217.
   0 -16   0   1292.    206.
   0 -16   1    652.    149.
   0 -16   1    485.     89.
   0  16   1    634.    159.
   0  16   1    623.    115.
   0 -16   1    528.     88.
   0 -16  -1    492.    108.
   0  16  -1    676.    149.
   0  16  -1    472.     93.
   0 -16  -1    513.    154.
   0 -16   2    484.    123.
   0  16   2    722.    127.
   0  16   2    770.    259.
   0 -16   2    601.    117.
   0 -16   2    670.    143.
   0  16  -2     -8.    232.
   0 -16  -2    620.    116.
   0  16  -2    512.    122.
   0  16   3     23.    105.
   0 -16   3    170.    131.
   0 -16  -3     23.     76.
   0  16  -3     13.     86.
   0 -16  -3    -12.    100.
   0 -16  -3     28.     72.
   0 -16   4    659.    193.
   0  16   4    605.    164.
   0 -16  -4    698.    127.
   0 -16  -4    584.    162.
   0  16  -4    -21.    128.
   0 -16  -4    339.    131.
   0  16   5      0.     78.
   0 -16   5    -22.     69.
   0  16   5     32.    152.
   0 -16  -5     82.    152.
   0 -16  -5    -19.     76.
   0  16  -5     22.     71.
   0  16   6   1646.    240.
   0 -16   6   1321.    163.
   0  16  -6      0.    256.
   0 -16  -6   1048.    144.
   0 -16  -6   1359.    239.
   0 -16  -6   1429.    190.
   0 -16   7   1945.    187.
   0  16   7   2052.    277.
   0  16   7   1747.    245.
   0 -16  -7   1948.    294.
   0 -16  -7   2021.    179.
   0 -16  -7   1598.    241.
   0 -16  -7   2315.    236.
   0  16   8    101.    116.
   0  16   8   -106.    196.
   0 -16   8     -8.     77.
   0 -16  -8    -15.    205.
   0 -16  -8    155.    108.
   0  16  -8    -14.    122.
   0 -16   9    206.     94.
   0  16   9    225.    157.
   0  16   9    233.    263.
   0  16   9    459.    149.
   0 -16  -9    313.    260.
   0 -16  -9    124.    146.
   0  16  -9     15.     95.
   0  16  10    696.    163.
   0  16  10    101.    185.
   0  16  10    210.    271.
   0 -16 -10     70.    179.
   0 -16 -10     53.    162.
   0  16  11    217.    150.
   0  16  11      2.    156.
   0 -16 -11     42.    152.
   0 -16 -11     66.    145.
   0  16  12    574.    220.
   0  16  13    688.    358.
   0 -17   0    119.    105.
   0  17   0     41.    170.
   0 -17   0     16.     68.
   0 -17   0     54.     68.
   0  17   0     36.     73.
   0 -17   1     57.     96.
   0 -17   1     75.    161.
   0  17   1    125.    178.
   0  17  -1    -14.    107.
   0 -17  -1    -27.    175.
   0 -17  -1    112.    116.
   0 -17   2     36.    110.
   0  17   2     91.    127.
   0 -17  -2    107.     91.
   0 -17  -2    346.    121.
   0  17  -2    -23.    113.
   0  17   3     -1.    104.
   0 -17   3    326.    109.
   0  17   3    219.    139.
   0 -17  -3    -19.     98.
   0 -17  -3    351.    135.
   0  17  -3    -12.    113.
   0  17   4      2.     83.
   0  17   4     20.    176.
   0 -17   4    196.    128.
   0 -17  -4    -13.    109.
   0 -17  -4     -8.     82.
   0 -17  -4    -22.     81.
   0  17  -4    -12.    132.
   0  17   5      1.    107.
   0 -17   5    196.    147.
   0  17   5     -6.    136.
   0 -17  -5     95.    133.
   0 -17  -5    109.     71.
   0 -17  -5     95.    104.
   0 -17  -5     19.    105.
   0  17  -5    -14.    156.
   0  17   6    114.    153.
   0 -17   6    143.    104.
   0 -17  -6    -10.    119.
   0 -17  -6    267.    117.
   0  17  -6     17.    106.
   0 -17  -6    281.    230.
   0  17   7   -157.    197.
   0 -17   7     75.     84.
   0  17  -7     -4.     86.
   0 -17  -7    141.    206.
   0 -17   8    247.    114.
   0  17   8    340.    174.
   0 -17  -8    440.    116.
   0 -17  -8    508.    188.
   0  17  -8    -15.    115.
   0 -17   9     47.     90.
   0  17   9     52.    146.
   0 -17  -9    249.    130.
   0 -17  -9    -24.    100.
   0 -17  -9     82.    156.
   0  17  10    -10.    246.
   0 -17 -10     71.    143.
   0 -17 -10    133.    113.
   0  17  11    -78.    154.
   0 -17 -11     70.    147.
   0 -17 -11   -187.    119.
   0  18   0  10017.    557.
   0  18   1     69.    118.
   0  18   1      1.     81.
   0 -18   1     94.    113.
   0 -18  -1    -41.     80.
   0  18  -1    346.    173.
   0 -18  -1    155.    118.
   0 -18  -1     14.     78.
   0  18   2    331.    129.
   0  18   2      1.     94.
   0 -18  -2      7.     89.
   0  18  -2     -3.    178.
   0 -18   3   2129.    235.
   0 -18  -3   1893.    210.
   0 -18  -3   1348.    281.
   0 -18   4    321.    124.
   0  18   4    354.    164.
   0  18  -4    -12.    131.
   0 -18  -4    211.    120.
   0 -18  -4    -10.    162.
   0  18   5    334.    160.
   0  18   5      1.    121.
   0 -18   5    306.    180.
   0  18  -5      5.    118.
   0  18   6    166.    213.
   0 -18   6     17.    150.
   0  18   6      2.    107.
   0 -18  -6     62.    133.
   0  18  -6      9.     98.
   0  18   7     55.    142.
   0 -18   7     34.    143.
   0  18   7      0.    114.
   0 -18  -7     87.    112.
   0  18  -7    -22.    148.
   0 -18  -7    -40.     82.
   0 -18  -7      9.    112.
   0 -18  -7    251.    139.
   0  18   8     -1.    226.
   0  18   8   1355.    257.
   0 -18   8   1042.    171.
   0 -18  -8     26.    220.
   0 -18  -8   1362.    167.
   0 -18  -8   1087.    220.
   0 -19   0    128.    149.
   0  19   0    248.    149.
   0  19  -1    907.    208.
   0 -19   2    585.    171.
   0  19   2    637.    199.
   0 -19  -2    415.    193.
   0 -19  -2    275.    140.
   0  19  -2    482.    171.
   0  19   3   3339.    355.
   0  19   3   2764.    276.
   0 -19   3   2196.    451.
   0  19  -3   2740.    463.
   0 -19  -3   2723.    259.
   0  19   4    -44.    130.
   0  19   4      0.     97.
   0 -19   4    -66.    158.
   0 -19  -4    -15.     93.
   0 -19  -4     34.    126.
   1   0 -23    -68.    114.
  -1   0  23     -5.     87.
   1   0 -21   1328.    186.
   1   0 -21    878.    172.
   1   0 -21   1862.    174.
  -1   0  21   1978.    165.
  -1   0  21   1627.    170.
   1   0 -20    175.     75.
   1   0 -20    -50.     98.
   1   0 -20    -77.     72.
  -1   0  20     95.    105.
   1   0 -19   4124.    326.
   1   0 -19   4560.    243.
  -1   0  19   4329.    223.
  -1   0  19   4577.    244.
   1   0 -18      0.     60.
   1   0 -18     43.     55.
   1   0 -18     32.     92.
   1   0 -18    -45.     79.
  -1   0  18     72.     83.
  -1   0  18    -95.     92.
   1   0 -17    685.    105.
   1   0 -17    611.    149.
   1   0 -17    658.    106.
   1   0 -17    502.    137.
  -1   0  17    813.    102.
  -1   0  17    709.     93.
   1   0 -16    -61.     82.
   1   0 -16     56.     84.
   1   0 -16    -11.     47.
   1   0 -16    195.    107.
  -1   0  16     13.     71.
  -1   0  16    -28.     81.
   1   0 -15    -50.     49.
   1   0 -15      4.     52.
   1   0 -15    -25.     54.
   1   0 -15    -64.     68.
  -1   0  15    -30.     46.
  -1   0  15     33.     51.
   1   0 -14    -26.     94.
   1   0 -14      8.     70.
   1   0 -14      3.     47.
   1   0 -14     49.     66.
  -1   0  14    -49.     73.
  -1   0  14     16.     62.
   1   0 -13  25312.    658.
   1   0 -13  26112.    691.
   1   0 -13  27389.    844.
   1   0 -13  27059.    773.
  -1   0  13  27752.    719.
  -1   0  13  26685.    658.
   1   0 -12    -33.     48.
   1   0 -12    -21.     62.
   1   0 -12     82.     59.
   1   0 -12    -11.     35.
  -1   0  12     39.     61.
  -1   0  12    -36.     52.
   1   0 -11     79.     61.
   1   0 -11    103.     55.
   1   0 -11     57.     44.
   1   0 -11     69.     43.
  -1   0  11     39.     38.
  -1   0  11     32.     43.
   1   0 -10      3.     59.
   1   0 -10     97.     47.
   1   0 -10     -2.     38.
  -1   0  10      5.     38.
  -1   0  10     81.     51.
   1   0  -9  34997.    855.
   1   0  -9  35358.    859.
   1   0  -9  35784.    830.
   1   0  -9  35320.    810.
  -1   0   9  34804.    756.
  -1   0   9  34825.    893.
   1   0  -8     16.     27.
   1   0  -8    -22.     30.
   1   0  -8     -5.     37.
   1   0  -8    -21.     31.
  -1   0   8    -18.     30.
  -1   0   8     18.     41.
   1   0  -7     -7.     33.
   1   0  -7    -21.     32.
   1   0  -7     21.     28.
  -1   0   7     51.     27.
  -1   0   7    110.     32.
   1   0  -6     72.     38.
   1   0  -6    -20.     30.
  -1   0   6     -7.     23.
  -1   0   6     91.     47.
   1   0  -5  91892.   2376.
   1   0  -5  90118.   2228.
  -1   0   5  95817.   2191.
  -1   0   5  90769.   2199.
   1   0  -4     61.     29.
   1   0  -4    -12.     35.
  -1   0   4    -22.     34.
  -1   0   4     32.     28.
   1   0  -3   2840.     83.
   1   0  -3   2885.     90.
  -1   0   3   2964.     85.
  -1   0   3   2879.     59.
   1   0  -2     96.     25.
   1   0  -2    140.     23.
  -1   0   2    190.     23.
  -1   0   2    176.     24.
   1   0   2     -2.     23.
   1   0   2     -9.     21.
   1   0   2     28.     38.
   1   0   2    -19.     35.
  -1   0  -2     31.     21.
  -1   0  -2     27.     23.
  -1   0  -2    -10.     34.
  -1   0  -2      8.     19.
   1   0   3  23127.    546.
   1   0   3  22517.    421.
   1   0   3  21820.    437.
   1   0   3  22157.    410.
  -1   0  -3  21971.    421.
  -1   0  -3  22236.    419.
  -1   0  -3  22742.    487.
  -1   0  -3  22106.    545.
   1   0   4    -29.     27.
   1   0   4     44.     33.
   1   0   4    -40.     45.
   1   0   4     58.     33.
  -1   0  -4     26.     31.
  -1   0  -4     11.     46.
  -1   0  -4    -24.     42.
  -1   0  -4    -14.     32.
   1   0   5   7143.    228.
   1   0   5   6950.    171.
   1   0   5   7013.    160.
   1   0   5   7151.    183.
  -1   0  -5   7067.    182.
  -1   0  -5   7146.    168.
  -1   0  -5   7184.    160.
  -1   0  -5   7131.    178.
   1   0   6     38.     35.
   1   0   6      0.     46.
   1   0   6    -36.     33.
   1   0   6    -47.     47.
  -1   0  -6      2.     28.
  -1   0  -6    -14.     33.
  -1   0  -6    -56.     54.
  -1   0  -6     13.     29.
   1   0   7   7843.    259.
   1   0   7   7863.    203.
   1   0   7   7999.    256.
   1   0   7   7936.    219.
  -1   0  -7   7799.    256.
  -1   0  -7   7658.    288.
  -1   0  -7   8251.    295.
  -1   0  -7   8089.    256.
   1   0   8     37.     46.
   1   0   8     21.     39.
   1   0   8    -30.     60.
   1   0   8     29.     66.
  -1   0  -8    297.     60.
  -1   0  -8    102.     73.
  -1   0  -8     82.     61.
  -1   0  -8     65.     44.
   1   0   9  12517.    393.
   1   0   9  12377.    369.
  -1   0  -9  12741.    304.
  -1   0  -9  12500.    418.
  -1   0  -9  12370.    295.
  -1   0  -9  13107.    406.
   1   0  10     23.     54.
   1   0  10     29.     37.
  -1   0 -10    -18.     65.
  -1   0 -10    -32.     38.
  -1   0 -10    -46.     55.
  -1   0 -10      3.     33.
   1   0  11  25061.    612.
   1   0  11  25366.    639.
  -1   0 -11  26098.    815.
  -1   0 -11  25379.    626.
  -1   0 -11  25488.    637.
  -1   0 -11  24476.    753.
   1   0  12    -17.     75.
   1   0  12    -43.     45.
  -1   0 -12    -46.     72.
  -1   0 -12    -23.     44.
  -1   0 -12     24.     54.
  -1   0 -12    -24.     49.
   1   0  13  13614.    510.
   1   0  13  13615.    387.
  -1   0 -13  14552.    502.
  -1   0 -13  13690.    393.
  -1   0 -13  13824.    437.
  -1   0 -13  13007.    404.
   1   0  14     32.     76.
   1   0  14     50.     51.
  -1   0 -14      9.     49.
  -1   0 -14    -96.     75.
  -1   0 -14     46.     55.
  -1   0 -14    -41.     61.
   1   0  15   4036.    194.
   1   0  15   4226.    293.
  -1   0 -15   4308.    198.
  -1   0 -15   3833.    208.
  -1   0 -15   3916.    352.
  -1   0 -15   4361.    194.
   1   0  16      8.     49.
   1   0  16     73.     83.
  -1   0 -16    -37.     78.
  -1   0 -16      4.     65.
  -1   0 -16     16.     82.
  -1   0 -16    -74.     90.
   1   0  17    798.    179.
   1   0  17   1171.    123.
  -1   0 -17    827.    121.
  -1   0 -17    814.    152.
  -1   0 -17    846.    179.
   1   0  18     -1.     58.
   1   0  18    134.     96.
  -1   0 -18     16.     59.
  -1   0 -18   -130.     75.
  -1   0 -18     13.     95.
   1   0  19    372.     98.
   1   0  19    271.     98.
  -1   0 -19    202.    152.
  -1   0 -19    313.    108.
  -1   0 -19     27.     99.
   1   0  20     -2.    124.
   1   0  20    133.     82.
  -1   0 -20      7.     79.
  -1   0 -20    135.    141.
  -1   0 -20    -10.    130.
  -1   0 -20    -16.    103.
   1   0  21   6080.    325.
   1   0  21   5865.    479.
  -1   0 -21   5730.    364.
  -1   0 -21   5971.    333.
  -1   0 -21   6410.    409.
  -1   0 -21   6545.    353.
   1   0  22     -8.    132.
   1   0  22    -48.     86.
  -1   0 -22     35.    149.
  -1   0 -22     16.    137.
  -1   0 -22    -77.    140.
   1   0  23    384.    193.
   1   0  23      6.    119.
  -1   0 -23    495.    150.
  -1   0 -23    179.    137.
   1  -1 -23   -182.    152.
   1  -1 -22      7.     98.
   1   1 -22    367.    110.
   1  -1 -22   -147.    100.
   1  -1 -22     11.     92.
  -1   1  22    216.    134.
  -1   1  22     14.     94.
   1   1 -21    237.    109.
   1  -1 -21    392.    134.
   1  -1 -21    570.    160.
   1  -1 -21    259.    192.
  -1   1  21    469.    112.
   1  -1 -20     64.    105.
   1   1 -20     19.     66.
   1   1 -20     38.    112.
   1  -1 -20     -8.     83.
   1   1 -20     -3.    104.
   1  -1 -20    -60.     76.
   1   1 -20    361.     93.
  -1   1  20      8.    115.
  -1   1  20     19.     82.
  -1  -1  20    -45.     68.
  -1  -1  20    101.     62.
   1  -1 -19    180.     88.
   1  -1 -19      6.    125.
   1   1 -19     56.     69.
   1   1 -19      2.    112.
   1   1 -19     42.     71.
   1   1 -19    175.     97.
  -1  -1  19    158.    102.
  -1  -1  19    139.    112.
  -1   1  19    122.     76.
   1  -1 -18    457.    106.
   1   1 -18    328.    127.
   1   1 -18    430.    134.
   1  -1 -18    134.    149.
   1  -1 -18    438.    131.
   1   1 -18    322.     88.
  -1   1  18    462.    103.
  -1  -1  18    363.     88.
  -1   1  18    334.    143.
  -1  -1  18    384.     81.
   1  -1 -17    444.    102.
   1   1 -17    607.    128.
   1   1 -17    570.     88.
   1  -1 -17    599.    180.
   1  -1 -17    808.    184.
   1   1 -17    661.    140.
   1   1 -17    687.    141.
  -1  -1  17    569.    138.
  -1  -1  17    422.    127.
  -1   1  17    754.     98.
  -1   1  17    822.    172.
   1   1 -16     63.     53.
   1  -1 -16     84.     87.
   1  -1 -16    -20.     97.
   1   1 -16     39.     80.
   1  -1 -16     15.     68.
   1   1 -16     64.     56.
   1   1 -16    -12.    120.
   1  -1 -16      1.     67.
  -1   1  16     97.     66.
  -1  -1  16     27.     54.
  -1   1  16    133.     90.
  -1  -1  16     91.     49.
   1  -1 -15     70.     93.
   1  -1 -15    -12.     84.
   1   1 -15     29.     74.
   1  -1 -15     66.     67.
   1  -1 -15     94.     64.
   1   1 -15     92.     78.
   1   1 -15     20.     84.
   1   1 -15    116.     83.
  -1   1  15    110.     58.
  -1   1  15    130.    103.
  -1  -1  15     83.     82.
  -1  -1  15     36.     74.
   1   1 -14   2282.    179.
   1   1 -14   2145.    117.
   1  -1 -14   2112.    225.
   1  -1 -14   2215.    134.
   1   1 -14   2179.    155.
   1  -1 -14   2032.    268.
   1  -1 -14   2181.    145.
   1   1 -14   2222.    114.
  -1   1  14   2229.    192.
  -1   1  14   2256.    149.
  -1  -1  14   2257.    119.
  -1  -1  14   2027.    156.
   1   1 -13   2263.    163.
   1   1 -13   2522.    174.
   1   1 -13   2515.    121.
   1  -1 -13   2448.    150.
   1   1 -13   2556.    230.
   1  -1 -13   2407.    144.
   1  -1 -13   2482.    134.
   1  -1 -13   2524.    172.
  -1  -1  13   2586.    108.
  -1   1  13   2554.    221.
  -1  -1  13   2576.    176.
  -1   1  13   2483.    129.
   1  -1 -12     63.     52.
   1   1 -12     28.     41.
   1   1 -12     -3.     37.
   1  -1 -12      0.     95.
   1   1 -12     58.     54.
   1  -1 -12     65.     46.
   1   1 -12     20.     39.
   1  -1 -12     80.     50.
  -1   1  12     65.     51.
  -1  -1  12     15.     41.
  -1   1  12     77.     44.
  -1  -1  12     59.     55.
   1  -1 -11   3319.    141.
   1   1 -11   3393.    214.
   1   1 -11   3148.    161.
   1   1 -11   3023.    152.
   1  -1 -11   3262.    147.
   1   1 -11   3176.    117.
   1  -1 -11   3237.    187.
   1  -1 -11   3156.    164.
  -1  -1  11   3178.    105.
  -1  -1  11   3284.    114.
  -1   1  11   3211.    207.
  -1   1  11   3201.    182.
   1   1 -10   2580.    122.
   1  -1 -10   2743.    140.
   1   1 -10   2571.    129.
   1   1 -10   2717.    143.
   1   1 -10   2574.     95.
   1  -1 -10   2866.    184.
   1  -1 -10   2505.    161.
   1  -1 -10   2798.    121.
  -1   1  10   2589.    106.
  -1  -1  10   2668.     88.
  -1  -1  10   2700.    142.
  -1   1  10   2658.    122.
   1   1  -9  23934.    650.
   1  -1  -9  23192.    611.
   1  -1  -9  22981.    645.
   1   1  -9  23354.    569.
   1  -1  -9  22836.    572.
   1  -1  -9  23028.    650.
   1   1  -9  22582.    463.
   1   1  -9  22651.    548.
  -1  -1   9  23812.    518.
  -1  -1   9  22742.    482.
  -1   1   9  23193.    511.
  -1   1   9  22719.    632.
   1   1  -8     65.     46.
   1   1  -8     31.     44.
   1   1  -8    -18.     37.
   1  -1  -8     79.     38.
   1  -1  -8     -3.     54.
   1  -1  -8     19.     43.
   1  -1  -8      6.     40.
   1   1  -8     11.     39.
  -1  -1   8     38.     27.
  -1  -1   8     24.     24.
  -1   1   8     34.     53.
  -1   1   8     49.     38.
   1  -1  -7  33284.    767.
   1   1  -7  33894.    705.
   1   1  -7  33095.    753.
   1  -1  -7  34077.    830.
   1   1  -7  33408.    673.
  -1   1   7  33049.    746.
  -1   1   7  33443.    795.
  -1  -1   7  33691.    631.
  -1  -1   7  33545.    739.
   1   1  -6   6022.    127.
   1  -1  -6   5727.    148.
   1  -1  -6   5870.    235.
   1   1  -6   6038.    110.
  -1   1   6   6038.    232.
  -1   1   6   5796.    193.
  -1  -1   6   5909.    137.
  -1  -1   6   5969.    164.
   1   1  -5  16805.    262.
   1   1  -5  16211.    342.
   1  -1  -5  16141.    449.
   1  -1  -5  17072.    407.
  -1   1   5  16285.    316.
  -1  -1   5  16342.    287.
  -1  -1   5  16853.    290.
  -1   1   5  16806.    438.
   1   1  -4  61529.   1270.
   1  -1  -4  61160.   1458.
   1  -1  -4  62418.   1439.
   1   1  -4  68715.   1284.
  -1   1   4  62402.   1544.
  -1  -1   4  65089.   1248.
  -1   1   4  63269.   1461.
  -1  -1   4  62628.   1272.
   1  -1  -3  20607.    523.
   1   1  -3  21529.    288.
   1  -1  -3  20135.    383.
   1   1  -3  20970.    386.
  -1   1   3  20698.    413.
  -1  -1   3  20754.    328.
  -1   1   3  21338.    463.
  -1  -1   3  20775.    296.
   1   1  -2   4491.     71.
   1  -1  -2   4194.    108.
   1  -1  -2   4386.     95.
  -1  -1   2   4278.     93.
  -1   1   2   4691.    141.
  -1   1   2   4467.    155.
   1   1   2  18036.    340.
   1   1   2  18399.    342.
   1  -1   2  18236.    323.
   1  -1   2  18088.    346.
   1   1   2  18472.    344.
   1   1   2  18706.    422.
   1  -1   2  17853.    318.
  -1  -1  -2  18028.    332.
  -1   1  -2  17700.    311.
  -1   1  -2  18079.    324.
  -1   1  -2  18026.    334.
  -1  -1  -2  19573.    448.
  -1   1  -2  18317.    281.
  -1  -1  -2  18115.    342.
  -1  -1  -2  17342.    402.
   1  -1   3 166571.   4618.
   1   1   3 169903.   4876.
   1   1   3 160588.   4831.
   1  -1   3 178353.   4852.
   1  -1   3 172156.   4758.
   1   1   3 163817.   4773.
   1  -1   3 174094.   4990.
   1   1   3 165379.   4945.
  -1  -1  -3 166253.   4795.
  -1  -1  -3 165927.   4808.
  -1  -1  -3 144142.   4476.
  -1   1  -3 176177.   4791.
  -1  -1  -3 161834.   4832.
  -1   1  -3 171102.   4688.
  -1   1  -3 167157.   4837.
  -1   1  -3 176846.   4880.
   1  -1   4  66514.   1485.
   1   1   4  68724.   1632.
   1   1   4  70121.   1758.
   1   1   4  68514.   1572.
   1  -1   4  66488.   1418.
   1  -1   4  66451.   1597.
   1  -1   4  66392.   1475.
   1   1   4  68358.   1708.
  -1  -1  -4  67983.   1716.
  -1   1  -4  66855.   1572.
  -1  -1  -4  67963.   1736.
  -1  -1  -4  68837.   1577.
  -1   1  -4  68182.   1536.
  -1  -1  -4  69745.   1642.
  -1   1  -4  65578.   1380.
   1   1   5   4349.    134.
   1  -1   5   4428.    139.
   1   1   5   4410.    132.
   1   1   5   4248.    145.
   1  -1   5   4417.    122.
   1  -1   5   4359.    121.
   1   1   5   4280.    134.
   1  -1   5   4244.    138.
  -1   1  -5   4397.    181.
  -1  -1  -5   4403.    143.
  -1  -1  -5   4209.    210.
  -1  -1  -5   4350.    131.
  -1   1  -5   4402.    103.
  -1   1  -5   4328.     97.
  -1  -1  -5   4284.    201.
  -1   1  -5   4267.    170.
   1   1   6  10420.    324.
   1   1   6  10443.    250.
   1  -1   6  10712.    302.
   1  -1   6  10442.    201.
   1   1   6  10743.    254.
   1  -1   6  10493.    241.
   1  -1   6  10509.    210.
   1   1   6  10615.    358.
  -1   1  -6  10310.    307.
  -1   1  -6  10558.    234.
  -1   1  -6  10712.    267.
  -1  -1  -6  10855.    268.
  -1   1  -6  10352.    203.
  -1  -1  -6  10741.    257.
  -1  -1  -6  10301.    259.
  -1  -1  -6  10272.    242.
   1   1   7  28884.    759.
   1  -1   7  29638.    724.
   1   1   7  29938.    779.
   1  -1   7  29368.    651.
   1   1   7  29421.    699.
   1  -1   7  29459.    604.
   1   1   7  29171.    769.
   1  -1   7  28459.    645.
  -1   1  -7  28569.    736.
  -1   1  -7  27982.    658.
  -1   1  -7  29082.    639.
  -1   1  -7  28253.    576.
  -1  -1  -7  28905.    652.
  -1  -1  -7  28913.    676.
  -1  -1  -7  28551.    659.
  -1  -1  -7  30579.    707.
   1   1   8   7769.    218.
   1  -1   8   7804.    262.
   1   1   8   7856.    212.
   1  -1   8   7779.    209.
   1   1   8   7710.    212.
   1  -1   8   7889.    179.
   1  -1   8   7896.    230.
  -1   1  -8   7682.    211.
  -1  -1  -8   7811.    211.
  -1   1  -8   7683.    206.
  -1  -1  -8   7677.    304.
  -1  -1  -8   8308.    237.
  -1   1  -8   7949.    228.
  -1  -1  -8   7326.    287.
  -1   1  -8   7632.    178.
   1   1   9    712.     71.
   1  -1   9    771.     99.
   1   1   9    723.     75.
   1  -1   9    731.     84.
  -1   1  -9    691.     55.
  -1  -1  -9    727.     70.
  -1  -1  -9    646.     71.
  -1  -1  -9    628.     82.
  -1   1  -9    693.     66.
  -1   1  -9    691.     69.
  -1   1  -9    607.     83.
  -1  -1  -9    597.    119.
   1  -1  10  17668.    517.
   1   1  10  17527.    554.
   1  -1  10  17268.    464.
   1   1  10  18536.    453.
  -1  -1 -10  18125.    563.
  -1   1 -10  18052.    528.
  -1   1 -10  18125.    403.
  -1   1 -10  17779.    486.
  -1  -1 -10  17160.    471.
  -1  -1 -10  17637.    444.
  -1  -1 -10  17196.    454.
  -1   1 -10  17810.    450.
   1   1  11   4503.    176.
   1  -1  11   4791.    207.
   1  -1  11   4727.    235.
   1   1  11   4413.    179.
  -1  -1 -11   4921.    184.
  -1  -1 -11   5033.    258.
  -1  -1 -11   5236.    296.
  -1  -1 -11   4816.    267.
  -1   1 -11   4485.    165.
  -1   1 -11   4902.    149.
  -1   1 -11   4706.    183.
  -1   1 -11   4793.    154.
   1  -1  12   1327.     86.
   1   1  12   1238.    110.
   1  -1  12   1298.     99.
   1   1  12   1396.    163.
  -1  -1 -12   1342.    115.
  -1  -1 -12   1318.    190.
  -1  -1 -12   1072.    167.
  -1   1 -12   1455.     85.
  -1   1 -12   1244.    102.
  -1  -1 -12   1288.    162.
  -1   1 -12   1364.     88.
  -1   1 -12   1224.    111.
   1  -1  13    641.     76.
   1   1  13    745.     95.
   1  -1  13    694.     89.
   1   1  13    618.    150.
  -1  -1 -13    635.    105.
  -1   1 -13    663.    157.
  -1   1 -13    584.    142.
  -1  -1 -13    736.     97.
  -1   1 -13    994.    122.
  -1  -1 -13    778.    113.
  -1  -1 -13    601.    100.
  -1   1 -13    938.     77.
   1  -1  14   1136.    139.
   1  -1  14    838.    104.
   1   1  14    965.    116.
   1   1  14   1059.    114.
  -1  -1 -14    949.    186.
  -1   1 -14    810.    182.
  -1   1 -14    804.    109.
  -1   1 -14   1234.    139.
  -1  -1 -14    908.    134.
  -1  -1 -14    880.    179.
  -1  -1 -14    924.    113.
  -1   1 -14   1167.     94.
   1  -1  15    194.    104.
   1   1  15    125.     70.
   1   1  15    160.     75.
   1  -1  15     81.     91.
  -1  -1 -15     91.    113.
  -1  -1 -15     11.     86.
  -1  -1 -15    128.     75.
  -1   1 -15    135.    105.
  -1   1 -15    107.     92.
  -1  -1 -15     25.     71.
  -1   1 -15     69.     78.
  -1   1 -15     84.     57.
   1   1  16   2367.    257.
   1  -1  16   2381.    161.
   1  -1  16   2394.    143.
   1   1  16   2433.    261.
  -1  -1 -16   2730.    180.
  -1  -1 -16   2166.    316.
  -1   1 -16   2532.    191.
  -1  -1 -16   2370.    260.
  -1   1 -16   2358.    143.
  -1   1 -16   2420.    168.
  -1  -1 -16   2584.    174.
  -1   1 -16   2414.    150.
   1   1  17    136.     78.
   1   1  17    141.     81.
   1  -1  17     53.     73.
   1  -1  17    115.     63.
  -1  -1 -17    121.    132.
  -1   1 -17     83.    106.
  -1   1 -17     57.    102.
  -1  -1 -17    129.     79.
  -1   1 -17    102.     88.
  -1  -1 -17    199.     96.
  -1   1 -17     13.    118.
  -1  -1 -17    -10.     82.
   1  -1  18     40.    113.
   1  -1  18     78.    103.
   1   1  18      1.    122.
   1   1  18    103.    123.
  -1  -1 -18      3.    129.
  -1  -1 -18     75.     97.
  -1  -1 -18      9.     85.
  -1   1 -18     78.    102.
  -1   1 -18     -1.     75.
  -1   1 -18     74.    137.
  -1   1 -18    125.     67.
  -1  -1 -18    160.    122.
   1  -1  19     14.     77.
   1   1  19      4.    127.
   1   1  19     88.     83.
   1  -1  19     22.     69.
  -1  -1 -19    115.    103.
  -1   1 -19    328.     90.
  -1  -1 -19    109.    135.
  -1   1 -19     42.     69.
  -1  -1 -19    -31.     85.
  -1  -1 -19    -38.     81.
  -1   1 -19     45.    108.
  -1   1 -19     -3.    120.
   1  -1  20    413.     95.
   1  -1  20    164.    138.
   1   1  20     -2.    105.
   1   1  20    332.    105.
  -1   1 -20    153.     92.
  -1  -1 -20     36.    106.
  -1   1 -20    218.    118.
  -1   1 -20    213.    137.
  -1  -1 -20     -6.    179.
  -1  -1 -20    160.    111.
  -1   1 -20    109.    105.
   1  -1  21   -109.    111.
   1   1  21     -5.    118.
   1  -1  21    -48.    104.
  -1   1 -21    -12.    105.
  -1   1 -21     41.    120.
  -1   1 -21     16.     63.
  -1  -1 -21     44.     97.
  -1  -1 -21    140.    134.
  -1  -1 -21    115.     81.
  -1  -1 -21    -87.    124.
   1   1  22     -2.     96.
   1   1  22    -58.     99.
   1  -1  22     49.     91.
  -1   1 -22     -4.     99.
  -1  -1 -22    183.    107.
  -1  -1 -22    -10.     98.
  -1  -1 -22    117.    166.
  -1   1 -22    248.    109.
   1   1  23    -15.    149.
   1   1  23    366.    150.
   1  -1  23     22.    134.
  -1  -1 -23    -24.     94.
  -1   1 -23     -4.    103.
  -1  -1 -23    -79.     98.
  -1  -1 -23     60.    146.
   1  -2 -23     16.    106.
  -1   2  23     76.     92.
  -1   2  23      3.    102.
   1  -2 -22     65.     93.
   1  -2 -22    -97.    110.
   1  -2 -22     33.    105.
  -1   2  22    365.    143.
   1  -2 -21    112.     99.
   1   2 -21    105.    104.
   1  -2 -21     84.    126.
  -1   2  21      6.    103.
  -1   2  21    108.     87.
   1   2 -20    330.     78.
   1  -2 -20     22.    116.
   1   2 -20    205.     81.
   1  -2 -20    271.    120.
   1  -2 -20    320.    176.
  -1  -2  20    319.    126.
  -1  -2  20    213.    120.
  -1   2  20    417.    158.
   1   2 -19   1574.    166.
   1   2 -19    716.    174.
   1  -2 -19   1349.    204.
   1  -2 -19   1133.    157.
   1   2 -19   1358.    121.
   1  -2 -19   1511.    170.
   1   2 -19   1056.    177.
  -1  -2  19   1257.    112.
  -1  -2  19   1482.    115.
  -1   2  19   1065.    153.
   1   2 -18    637.    132.
   1   2 -18    418.     87.
   1  -2 -18    902.    213.
   1  -2 -18    754.    121.
   1   2 -18    476.     84.
   1  -2 -18    850.    156.
   1   2 -18    759.    128.
   1  -2 -18    655.    128.
  -1  -2  18    602.    129.
  -1   2  18    916.    172.
  -1  -2  18    558.    125.
   1  -2 -17    191.    117.
   1  -2 -17    218.    128.
   1   2 -17    126.     82.
   1   2 -17    258.    127.
   1   2 -17    149.     53.
   1   2 -17     85.     82.
   1  -2 -17     67.     82.
  -1   2  17    116.     70.
  -1   2  17     29.     80.
  -1  -2  17    -22.     49.
  -1  -2  17     20.     52.
   1  -2 -16    742.    153.
   1   2 -16    948.    130.
   1  -2 -16    550.    125.
   1  -2 -16    929.    116.
   1  -2 -16    793.    130.
   1   2 -16    949.     82.
   1   2 -16    810.     82.
   1   2 -16    857.    121.
  -1  -2  16    869.    124.
  -1   2  16    901.    169.
  -1  -2  16    899.    120.
  -1   2  16    700.    123.
   1  -2 -15   7627.    446.
   1  -2 -15   8040.    439.
   1  -2 -15   7596.    296.
   1  -2 -15   7991.    355.
   1   2 -15   7818.    410.
   1   2 -15   7543.    303.
   1   2 -15   8089.    301.
   1   2 -15   7337.    298.
  -1   2  15   7777.    284.
  -1  -2  15   7717.    292.
  -1   2  15   7484.    312.
  -1  -2  15   7593.    229.
   1   2 -14    940.     72.
   1   2 -14    700.    107.
   1  -2 -14    743.    109.
   1   2 -14    859.     73.
   1  -2 -14    847.    204.
   1  -2 -14    607.    114.
   1  -2 -14    546.    102.
   1   2 -14    800.     70.
  -1   2  14    714.    114.
  -1  -2  14    857.     68.
  -1  -2  14   1062.    110.
  -1   2  14    776.     99.
   1   2 -13   1126.    109.
   1   2 -13   1052.    107.
   1   2 -13   1149.    107.
   1  -2 -13    958.    171.
   1  -2 -13   1115.    129.
   1   2 -13   1108.     73.
   1  -2 -13    922.    163.
   1  -2 -13    880.    116.
  -1   2  13   1106.    178.
  -1  -2  13   1027.     73.
  -1  -2  13   1057.     69.
  -1   2  13   1124.    154.
   1   2 -12   4455.    135.
   1   2 -12   4622.    133.
   1   2 -12   4620.    180.
   1   2 -12   4602.    136.
   1  -2 -12   4701.    200.
   1  -2 -12   4807.    323.
   1  -2 -12   4706.    201.
   1  -2 -12   4679.    265.
  -1  -2  12   4523.    185.
  -1   2  12   4673.    200.
  -1  -2  12   4685.    176.
  -1   2  12   4441.    180.
   1   2 -11   1967.    117.
   1  -2 -11   2138.    174.
   1  -2 -11   1980.    198.
   1  -2 -11   2115.    194.
   1   2 -11   2046.    114.
   1   2 -11   2014.    108.
   1   2 -11   2005.    115.
   1  -2 -11   2101.    142.
  -1  -2  11   2255.     82.
  -1  -2  11   2306.    111.
  -1   2  11   2237.    191.
  -1   2  11   2075.    170.
   1   2 -10   1385.     90.
   1   2 -10   1611.     94.
   1  -2 -10   1372.    109.
   1  -2 -10   1646.    117.
   1  -2 -10   1293.    106.
   1   2 -10   1600.     63.
   1  -2 -10   1618.    145.
   1   2 -10   1431.    135.
  -1   2  10   1570.    141.
  -1  -2  10   1601.     89.
  -1  -2  10   1542.     94.
  -1   2  10   1473.    105.
   1  -2  -9  40427.   1032.
   1   2  -9  40541.    932.
   1   2  -9  41392.    919.
   1  -2  -9  40111.   1112.
   1   2  -9  41362.    874.
   1  -2  -9  41736.   1071.
   1  -2  -9  40645.   1142.
   1   2  -9  40323.    962.
  -1   2   9  41902.   1004.
  -1  -2   9  41703.    942.
  -1  -2   9  42489.    907.
  -1   2   9  42057.   1156.
   1  -2  -8   4045.    197.
   1   2  -8   3648.    116.
   1   2  -8   3787.    113.
   1   2  -8   3779.     89.
   1  -2  -8   3812.    152.
   1  -2  -8   3719.    144.
   1   2  -8   3712.    119.
   1  -2  -8   3786.    148.
  -1  -2   8   3974.     89.
  -1  -2   8   3882.    112.
  -1   2   8   3938.    130.
  -1   2   8   3812.    142.
   1   2  -7   7578.    175.
   1  -2  -7   7324.    203.
   1  -2  -7   7802.    222.
   1   2  -7   7486.    130.
   1   2  -7   7734.    170.
  -1   2   7   7401.    195.
  -1   2   7   7544.    215.
  -1  -2   7   7531.    128.
  -1  -2   7   7640.    136.
   1   2  -6   4055.     68.
   1   2  -6   3886.     76.
   1  -2  -6   3787.    131.
   1  -2  -6   3909.    144.
  -1   2   6   4027.    128.
  -1  -2   6   4005.    102.
  -1  -2   6   3992.     93.
  -1   2   6   3896.    204.
   1   2  -5 106593.   2408.
   1  -2  -5  98994.   2691.
   1  -2  -5  98985.   2778.
   1   2  -5 103984.   2446.
  -1   2   5  97666.   2562.
  -1  -2   5 111084.   2468.
  -1   2   5 101636.   2706.
  -1  -2   5 105301.   2402.
   1   2  -4   2363.     48.
   1  -2  -4   2291.    165.
   1   2  -4   2431.     44.
   1  -2  -4   2521.    151.
   1   2  -4   2440.     50.
  -1  -2   4   2434.     50.
  -1  -2   4   2356.     44.
  -1   2   4   2509.    149.
  -1   2   4   2377.    104.
   1   2  -3 426127.  15840.
   1   2  -3 450845.  16391.
   1   2  -3 450408.  16659.
   1  -2  -3 414968.  16939.
   1  -2  -3 408932.  16601.
  -1  -2   3 440105.  16331.
  -1   2   3 418115.  16968.
  -1  -2   3 441788.  16557.
  -1   2   3 432391.  17628.
   1   2  -2  96030.   1973.
   1   2  -2  99126.   1995.
   1  -2  -2  82552.   2185.
   1  -2  -2  79411.   1977.
  -1  -2   2  90518.   1860.
  -1  -2   2  96449.   1951.
  -1   2   2  81451.   2136.
  -1   2   2  79105.   1937.
   1  -2  -1    991.     65.
   1   2  -1   1041.     55.
   1   2  -1    989.     33.
   1  -2  -1   1057.     59.
  -1   2   1    993.     63.
  -1  -2   1   1079.     57.
  -1  -2   1   1135.     53.
  -1   2   1   1085.     94.
  -1   2   1   1105.     66.
  -1  -2   1   1055.     34.
   1   2   0 258569.   8261.
   1   2   0 270912.   8513.
   1   2   0 272054.   8658.
   1  -2   0 252571.   8266.
   1  -2   0 266936.   8932.
   1  -2   0 266744.   8737.
   1   2   0 269364.   8605.
  -1  -2   0 286216.   9118.
  -1  -2   0 266864.   8494.
  -1   2   0 261683.   8804.
  -1   2   0 261463.   8556.
  -1  -2   0 272266.   8513.
  -1  -2   0 264502.   8495.
  -1   2   0 264220.   8553.
   1  -2   1  58290.   1227.
   1   2   1  58536.   1226.
   1   2   1  58764.   1210.
   1   2   1  58229.   1217.
   1   2   1  58676.   1343.
   1  -2   1  58892.   1240.
   1  -2   1  58045.   1166.
  -1  -2  -1  57883.   1207.
  -1   2  -1  58763.   1250.
  -1  -2  -1  62979.   1442.
  -1   2  -1  58831.   1226.
  -1   2  -1  57393.   1086.
  -1  -2  -1  58404.   1187.
  -1  -2  -1  57580.   1337.
   1   2   2   5257.    147.
   1  -2   2   4910.     81.
   1   2   2   5130.    202.
   1  -2   2   5275.    194.
   1  -2   2   5168.    195.
   1   2   2   4878.    141.
   1  -2   2   5027.    118.
   1   2   2   5204.    145.
  -1  -2  -2   4959.    203.
  -1  -2  -2   4968.    141.
  -1  -2  -2   4961.    151.
  -1   2  -2   4924.    197.
  -1   2  -2   4963.    185.
  -1  -2  -2   4953.    151.
  -1   2  -2   4808.     79.
   1   2   3  77438.   2003.
   1   2   3  77582.   2041.
   1  -2   3  77854.   1733.
   1  -2   3  74726.   1825.
   1  -2   3  81808.   1713.
   1   2   3  78390.   2045.
   1   2   3  75815.   1829.
  -1   2  -3  77880.   1785.
  -1  -2  -3  76469.   1873.
  -1   2  -3  82298.   1692.
  -1   2  -3  74549.   1811.
  -1   2  -3  79131.   1719.
  -1  -2  -3  76983.   1981.
  -1  -2  -3  80027.   2101.
  -1  -2  -3  77733.   1994.
   1   2   4   7745.    209.
   1   2   4   8363.    209.
   1  -2   4   8322.    176.
   1   2   4   8163.    210.
   1  -2   4   7977.    149.
   1  -2   4   7871.    156.
   1   2   4   8168.    297.
  -1  -2  -4   7985.    208.
  -1   2  -4   8121.    179.
  -1   2  -4   8011.    151.
  -1  -2  -4   8145.    299.
  -1   2  -4   8360.    175.
  -1   2  -4   8042.    142.
  -1  -2  -4   8074.    203.
  -1  -2  -4   7919.    218.
   1   2   5   2432.    104.
   1  -2   5   2379.     76.
   1  -2   5   2260.     72.
   1  -2   5   2241.     79.
   1   2   5   2166.    108.
   1   2   5   2272.    107.
   1   2   5   2272.    110.
   1  -2   5   2323.     85.
  -1  -2  -5   2302.    102.
  -1  -2  -5   2366.    111.
  -1   2  -5   2372.     77.
  -1   2  -5   2152.     67.
  -1  -2  -5   2149.    108.
  -1   2  -5   2298.     84.
  -1  -2  -5   2135.    109.
   1   2   6    123.     52.
   1  -2   6    140.     37.
   1  -2   6     69.     35.
   1   2   6    161.     80.
   1   2   6     98.     49.
   1  -2   6    106.     39.
   1  -2   6     49.     60.
   1   2   6    107.     79.
  -1   2  -6    123.     38.
  -1  -2  -6    131.     50.
  -1   2  -6    128.     33.
  -1  -2  -6    191.     83.
  -1   2  -6    176.     61.
  -1  -2  -6    142.     48.
  -1   2  -6     96.     25.
  -1  -2  -6    184.     51.
   1   2   7   6810.    204.
   1   2   7   6659.    201.
   1   2   7   6633.    198.
   1   2   7   6370.    210.
   1  -2   7   6459.    166.
   1  -2   7   6810.    169.
   1  -2   7   6572.    163.
   1  -2   7   6737.    135.
  -1   2  -7   6678.    162.
  -1  -2  -7   6832.    209.
  -1  -2  -7   6364.    202.
  -1  -2  -7   6975.    294.
  -1   2  -7   6556.    167.
  -1   2  -7   6499.    231.
  -1   2  -7   6854.    174.
  -1  -2  -7   6119.    194.
   1  -2   8    510.     39.
   1   2   8    639.     72.
   1   2   8    540.     70.
   1  -2   8    622.     85.
   1  -2   8    605.     40.
  -1   2  -8    492.     61.
  -1  -2  -8    656.    120.
  -1  -2  -8    556.     76.
  -1   2  -8    484.     61.
  -1   2  -8    542.     84.
  -1   2  -8    545.     89.
  -1  -2  -8    527.     71.
  -1  -2  -8    544.    109.
   1  -2   9      7.     25.
   1   2   9    -16.     46.
   1   2   9     56.     68.
   1  -2   9      4.     25.
   1  -2   9     40.     56.
  -1   2  -9    114.     56.
  -1  -2  -9      9.     45.
  -1   2  -9     87.     56.
  -1  -2  -9     86.     69.
  -1  -2  -9     44.     47.
  -1  -2  -9     46.     49.
  -1   2  -9     39.     25.
  -1   2  -9     -1.     26.
   1   2  10   6004.    285.
   1   2  10   5798.    206.
   1  -2  10   5858.    189.
   1  -2  10   5918.    238.
  -1  -2 -10   5779.    210.
  -1   2 -10   5785.    143.
  -1  -2 -10   6206.    225.
  -1  -2 -10   5880.    205.
  -1   2 -10   5900.    148.
  -1  -2 -10   5848.    214.
  -1   2 -10   5783.    245.
  -1   2 -10   5751.    244.
   1   2  11    921.    145.
   1   2  11    836.     93.
   1  -2  11    715.     58.
   1  -2  11    789.    112.
  -1  -2 -11    795.     92.
  -1  -2 -11    705.    149.
  -1   2 -11    770.    124.
  -1   2 -11    723.     78.
  -1   2 -11    891.     60.
  -1  -2 -11    593.     94.
  -1   2 -11    698.     89.
  -1  -2 -11    928.    104.
   1  -2  12  12547.    300.
   1   2  12  13213.    386.
   1   2  12  12699.    387.
   1  -2  12  12864.    430.
  -1   2 -12  12595.    364.
  -1  -2 -12  12370.    523.
  -1   2 -12  12525.    298.
  -1  -2 -12  12661.    513.
  -1  -2 -12  12809.    389.
  -1   2 -12  12454.    346.
  -1   2 -12  12280.    300.
  -1  -2 -12  12990.    548.
   1  -2  13     78.     42.
   1   2  13    114.    103.
   1  -2  13     57.     84.
   1   2  13     93.     67.
  -1   2 -13     61.     86.
  -1  -2 -13     92.     69.
  -1   2 -13     75.     61.
  -1  -2 -13    100.    104.
  -1   2 -13     26.     66.
  -1   2 -13    104.     43.
  -1  -2 -13     44.    117.
  -1  -2 -13     70.     68.
   1  -2  14   2551.    211.
   1   2  14   2429.    167.
   1  -2  14   2346.    115.
   1   2  14   2476.    253.
  -1   2 -14   2418.    171.
  -1   2 -14   2497.    168.
  -1  -2 -14   3093.    259.
  -1  -2 -14   2395.    192.
  -1   2 -14   2619.    159.
  -1  -2 -14   2307.    168.
  -1  -2 -14   2558.    172.
  -1   2 -14   2289.    141.
   1  -2  15  16766.    541.
   1  -2  15  17169.    500.
   1   2  15  16913.    552.
   1   2  15  16417.    557.
  -1  -2 -15  17266.    610.
  -1   2 -15  16276.    631.
  -1  -2 -15  16646.    556.
  -1  -2 -15  16753.    563.
  -1   2 -15  16863.    541.
  -1   2 -15  17152.    543.
  -1  -2 -15  16200.    725.
  -1   2 -15  17290.    459.
   1  -2  16    313.     84.
   1  -2  16    289.     68.
   1   2  16    206.    103.
   1   2  16    402.    102.
  -1   2 -16    434.     68.
  -1  -2 -16    367.    107.
  -1   2 -16    359.     88.
  -1  -2 -16    300.    160.
  -1  -2 -16    337.    123.
  -1   2 -16    352.    153.
  -1  -2 -16    340.    164.
  -1   2 -16    324.    110.
   1  -2  17   2053.    128.
   1   2  17   1720.    282.
   1  -2  17   2308.    228.
   1   2  17   2214.    190.
  -1   2 -17   1991.    280.
  -1  -2 -17   2315.    193.
  -1   2 -17   2118.    136.
  -1  -2 -17   2291.    190.
  -1   2 -17   1976.    159.
  -1  -2 -17   2060.    191.
  -1   2 -17   2357.    190.
  -1  -2 -17   3157.    334.
   1  -2  18     45.    107.
   1  -2  18    101.     90.
   1   2  18     46.     86.
   1   2  18    136.    131.
  -1   2 -18    164.     92.
  -1   2 -18     70.     85.
  -1   2 -18    110.     91.
  -1  -2 -18     67.    138.
  -1  -2 -18    -13.     88.
  -1   2 -18      0.    114.
  -1  -2 -18     -7.     83.
  -1  -2 -18     67.    102.
   1   2  19    252.    107.
   1  -2  19    266.     91.
   1  -2  19    198.     75.
   1   2  19      8.    108.
  -1   2 -19    151.     77.
  -1  -2 -19    312.    131.
  -1   2 -19    446.    107.
  -1   2 -19     -1.     92.
  -1   2 -19    244.     78.
  -1  -2 -19    255.    111.
   1  -2  20    447.     89.
   1   2  20    845.    193.
   1  -2  20    446.    163.
  -1   2 -20     52.    101.
  -1   2 -20    545.    135.
  -1   2 -20    332.    137.
  -1   2 -20    350.    165.
  -1  -2 -20     32.    124.
  -1  -2 -20    558.    206.
  -1  -2 -20     24.    130.
   1   2  21    -12.    114.
   1  -2  21    441.    145.
   1   2  21    383.    113.
  -1  -2 -21    133.    139.
  -1   2 -21    287.    111.
  -1   2 -21     80.    102.
  -1   2 -21     -3.     92.
  -1  -2 -21     90.    124.
  -1  -2 -21    -16.    116.
   1   2  22    284.    167.
   1  -2  22     10.     90.
  -1  -2 -22      9.    115.
  -1  -2 -22    -22.    169.
  -1   2 -22      5.    111.
  -1  -2 -22    167.    131.
  -1  -2 -22    127.    110.
   1  -3 -22     30.    191.
  -1   3  22     -3.    128.
  -1   3  22    327.    113.
   1  -3 -21   3211.    287.
   1  -3 -21   3493.    296.
   1  -3 -21   3686.    358.
   1  -3 -21   3686.    288.
  -1   3  21   3557.    299.
  -1   3  21   3387.    394.
   1  -3 -20   2056.    235.
   1  -3 -20   2005.    219.
   1   3 -20   2450.    209.
  -1   3  20   2030.    201.
   1  -3 -19   3734.    265.
   1  -3 -19   3897.    311.
   1  -3 -19   3384.    363.
  -1  -3  19   3391.    218.
  -1  -3  19   3228.    149.
  -1   3  19   3480.    269.
  -1   3  19   3360.    238.
   1   3 -18   1698.    163.
   1  -3 -18   1827.    180.
   1   3 -18   1619.    102.
   1   3 -18   1906.    168.
   1   3 -18   1647.    105.
   1  -3 -18   1747.    217.
   1  -3 -18   2012.    192.
   1   3 -18   1492.    153.
  -1  -3  18   1725.    148.
  -1   3  18   1457.    254.
  -1  -3  18   1687.    107.
   1   3 -17    292.     85.
   1   3 -17    288.     58.
   1   3 -17    250.     55.
   1   3 -17    190.     60.
   1  -3 -17    308.    115.
   1   3 -17    424.     93.
   1  -3 -17    249.    110.
   1  -3 -17    395.    104.
  -1  -3  17    317.     89.
  -1  -3  17    260.     54.
  -1   3  17    381.     96.
  -1   3  17    347.    110.
   1   3 -16   2696.    161.
   1   3 -16   2862.    256.
   1   3 -16   2445.    170.
   1  -3 -16   2745.    309.
   1   3 -16   2502.    107.
   1  -3 -16   2967.    201.
   1  -3 -16   2572.    187.
   1  -3 -16   2690.    222.
  -1   3  16   2541.    302.
  -1  -3  16   2534.    158.
  -1  -3  16   2408.    164.
  -1   3  16   2679.    262.
   1   3 -15    538.     61.
   1   3 -15    481.     87.
   1  -3 -15    328.    117.
   1   3 -15    569.     92.
   1   3 -15    491.     85.
   1  -3 -15    445.    173.
   1  -3 -15    516.    129.
   1  -3 -15    420.    163.
  -1  -3  15    561.     89.
  -1   3  15    497.    116.
  -1   3  15    411.     99.
  -1  -3  15    593.     56.
   1   3 -14    288.     73.
   1   3 -14    206.    111.
   1   3 -14    279.     69.
   1  -3 -14    255.    100.
   1  -3 -14    212.     94.
   1  -3 -14    150.    129.
   1  -3 -14    150.     89.
   1   3 -14    221.     44.
  -1  -3  14    298.     46.
  -1   3  14    188.     82.
  -1   3  14    213.     92.
  -1  -3  14    318.     68.
   1  -3 -13  11166.    369.
   1   3 -13  11339.    301.
   1   3 -13  11194.    253.
   1   3 -13  11025.    333.
   1  -3 -13  11515.    397.
   1  -3 -13  11636.    529.
   1   3 -13  11255.    328.
   1  -3 -13  12104.    424.
  -1  -3  13  11485.    257.
  -1  -3  13  11191.    252.
  -1   3  13  11182.    480.
  -1   3  13  11242.    390.
   1   3 -12    623.     45.
   1  -3 -12    656.    158.
   1   3 -12    714.     50.
   1   3 -12    547.     75.
   1   3 -12    597.     46.
   1  -3 -12    678.    171.
   1  -3 -12    456.     90.
   1  -3 -12    568.    100.
  -1  -3  12    636.     70.
  -1   3  12    636.     89.
  -1   3  12    739.    101.
  -1  -3  12    628.     49.
   1   3 -11    322.     32.
   1  -3 -11    279.     82.
   1   3 -11    242.     82.
   1   3 -11    317.     55.
   1  -3 -11    341.    117.
   1  -3 -11    148.     76.
   1   3 -11    303.     49.
   1  -3 -11    194.     67.
  -1  -3  11    211.     35.
  -1   3  11    194.    103.
  -1   3  11    282.    118.
  -1  -3  11    201.     33.
   1  -3 -10   3922.    172.
   1  -3 -10   3993.    185.
   1  -3 -10   3997.    181.
   1   3 -10   3956.    129.
   1  -3 -10   3868.    163.
   1   3 -10   4049.     92.
   1   3 -10   3904.    128.
   1   3 -10   4017.     88.
  -1  -3  10   4143.    127.
  -1   3  10   4040.    178.
  -1   3  10   4020.    229.
  -1  -3  10   4091.    121.
   1   3  -9     33.     28.
   1   3  -9     29.     33.
   1   3  -9     39.     29.
   1  -3  -9    104.     47.
   1  -3  -9     54.     53.
   1   3  -9     93.     51.
   1  -3  -9    -24.     79.
   1   3  -9     34.     21.
   1  -3  -9     40.     83.
  -1   3   9     24.     80.
  -1  -3   9     79.     33.
  -1  -3   9     39.     31.
  -1   3   9     66.     45.
   1  -3  -8  15505.    399.
   1   3  -8  15232.    364.
   1   3  -8  14823.    265.
   1   3  -8  15452.    251.
   1   3  -8  15312.    290.
   1   3  -8  15394.    290.
   1  -3  -8  14941.    476.
   1  -3  -8  15273.    400.
   1  -3  -8  14636.    385.
  -1  -3   8  15223.    291.
  -1   3   8  14560.    367.
  -1  -3   8  15045.    245.
  -1   3   8  14915.    384.
   1   3  -7   4904.    111.
   1   3  -7   5135.    111.
   1   3  -7   4972.     86.
   1  -3  -7   5097.    244.
   1  -3  -7   5118.    182.
   1  -3  -7   4756.    175.
   1   3  -7   5034.     95.
   1   3  -7   5092.     80.
  -1  -3   7   5138.    114.
  -1   3   7   4891.    169.
  -1  -3   7   4999.     80.
  -1   3   7   5185.    254.
   1   3  -6  51515.    953.
   1  -3  -6  52565.   1311.
   1  -3  -6  50865.   1253.
   1   3  -6  51735.    981.
   1   3  -6  53968.   1005.
   1   3  -6  52093.   1017.
  -1  -3   6  52125.   1026.
  -1  -3   6  50070.    938.
  -1   3   6  51164.   1238.
  -1   3   6  50880.   1256.
   1  -3  -5   2731.    182.
   1   3  -5   3055.     61.
   1   3  -5   2870.     68.
   1   3  -5   2883.     65.
   1  -3  -5   2859.    126.
  -1  -3   5   2892.     69.
  -1  -3   5   2943.     49.
  -1   3   5   2772.    118.
  -1   3   5   2988.    127.
   1  -3  -4   5874.    249.
   1   3  -4   5804.     85.
   1   3  -4   5834.     98.
   1  -3  -4   5875.    177.
   1   3  -4   6070.     74.
  -1  -3   4   5865.    107.
  -1   3   4   6079.    174.
  -1  -3   4   5971.     85.
  -1  -3   4   5795.     85.
  -1   3   4   5826.    169.
   1  -3  -3  23949.    659.
   1  -3  -3  25720.    682.
   1   3  -3  24637.    380.
   1   3  -3  26197.    387.
  -1  -3   3  23202.    344.
  -1  -3   3  25852.    434.
  -1  -3   3  24527.    361.
  -1   3   3  25287.    540.
  -1   3   3  25276.    544.
   1   3  -2  22231.    358.
   1  -3  -2  22705.    482.
   1  -3  -2  23084.    499.
   1   3  -2  22939.    367.
  -1   3   2  22399.    460.
  -1  -3   2  22711.    357.
  -1  -3   2  22074.    364.
  -1  -3   2  22807.    421.
  -1   3   2  20124.    560.
   1   3  -1   2349.     89.
   1   3  -1   2295.    102.
   1  -3  -1   2236.     93.
   1   3  -1   2245.     45.
   1   3  -1   2300.     59.
   1  -3  -1   2348.    166.
  -1  -3   1   2303.     57.
  -1   3   1   2297.     88.
  -1   3   1   2574.    162.
  -1   3   1   2293.    168.
  -1  -3   1   2378.     90.
  -1  -3   1   2346.     72.
   1   3   0     42.     53.
   1  -3   0    154.     77.
   1  -3   0    119.     34.
   1  -3   0    108.     77.
   1   3   0    121.     36.
   1   3   0    150.     26.
   1   3   0    104.     33.
  -1   3   0    139.     33.
  -1  -3   0    121.     56.
  -1  -3   0     82.     42.
  -1   3   0    117.     74.
  -1   3   0     90.     77.
  -1  -3   0    137.     31.
  -1  -3   0     94.     61.
   1  -3   1    402.     83.
   1   3   1    335.     64.
   1  -3   1    230.     49.
   1   3   1    267.     48.
   1  -3   1    267.     50.
   1   3   1    259.     75.
   1   3   1    269.     46.
  -1  -3  -1    265.     38.
  -1   3  -1    288.     29.
  -1  -3  -1    300.     46.
  -1  -3  -1    228.     79.
  -1  -3  -1    205.     52.
  -1   3  -1    266.     78.
  -1   3  -1    187.     51.
   1   3   2    363.     85.
   1  -3   2    466.     40.
   1   3   2    446.     58.
   1  -3   2    483.     85.
   1   3   2    431.     57.
   1   3   2    416.     60.
   1  -3   2    493.     52.
  -1  -3  -2    499.     58.
  -1   3  -2    453.     39.
  -1   3  -2    457.     82.
  -1  -3  -2    388.     51.
  -1  -3  -2    424.     62.
  -1   3  -2    467.     54.
  -1  -3  -2    450.     91.
   1  -3   3   2977.     68.
   1  -3   3   3022.    147.
   1  -3   3   2935.     74.
   1   3   3   3145.    174.
   1  -3   3   3019.    147.
   1   3   3   3069.    117.
   1   3   3   3053.    183.
   1   3   3   3064.    121.
  -1  -3  -3   2994.    192.
  -1  -3  -3   3139.    111.
  -1  -3  -3   2957.    122.
  -1  -3  -3   3033.    115.
  -1   3  -3   2864.    148.
  -1   3  -3   3020.     65.
  -1   3  -3   3014.    141.
   1   3   4  24836.    565.
   1   3   4  26201.    593.
   1   3   4  27092.    600.
   1  -3   4  25544.    471.
   1  -3   4  26389.    525.
   1  -3   4  26241.    427.
   1   3   4  25636.    573.
  -1  -3  -4  25632.    571.
  -1  -3  -4  25480.    585.
  -1   3  -4  26341.    466.
  -1  -3  -4  25650.    594.
  -1   3  -4  25994.    519.
  -1   3  -4  26777.    426.
  -1  -3  -4  25984.    572.
  -1   3  -4  27164.    546.
   1   3   5  45415.   1205.
   1  -3   5  45169.    943.
   1   3   5  45672.   1078.
   1  -3   5  44991.    964.
   1  -3   5  45522.    848.
   1   3   5  45988.   1221.
   1   3   5  45450.   1212.
  -1  -3  -5  45574.   1091.
  -1  -3  -5  45524.   1072.
  -1  -3  -5  44544.   1071.
  -1   3  -5  43417.    934.
  -1   3  -5  44249.   1058.
  -1  -3  -5  44684.   1054.
  -1   3  -5  45614.    877.
  -1   3  -5  45437.    826.
   1   3   6  17340.    433.
   1  -3   6  17500.    359.
   1   3   6  17047.    421.
   1  -3   6  17724.    332.
   1  -3   6  17123.    273.
   1   3   6  17898.    432.
   1   3   6  17758.    436.
  -1  -3  -6  17546.    435.
  -1  -3  -6  17488.    436.
  -1   3  -6  17178.    360.
  -1   3  -6  17495.    361.
  -1   3  -6  17392.    441.
  -1   3  -6  17664.    305.
  -1   3  -6  17736.    274.
  -1  -3  -6  17171.    535.
  -1  -3  -6  17150.    423.
   1   3   7  20148.    505.
   1  -3   7  20583.    384.
   1  -3   7  20062.    401.
   1   3   7  20659.    622.
   1  -3   7  20348.    504.
   1   3   7  20382.    502.
  -1  -3  -7  21035.    631.
  -1   3  -7  20353.    372.
  -1   3  -7  20632.    381.
  -1   3  -7  20637.    402.
  -1  -3  -7  19393.    606.
  -1  -3  -7  20211.    513.
  -1   3  -7  19930.    430.
  -1   3  -7  20474.    428.
  -1  -3  -7  20321.    503.
   1   3   8   6698.    212.
   1  -3   8   6643.    145.
   1   3   8   6646.    211.
   1  -3   8   6602.    121.
   1  -3   8   6815.    171.
  -1   3  -8   6656.    166.
  -1  -3  -8   6591.    216.
  -1   3  -8   6718.    172.
  -1  -3  -8   6510.    217.
  -1   3  -8   6650.    148.
  -1   3  -8   6575.    203.
  -1  -3  -8   6804.    219.
  -1  -3  -8   6679.    212.
  -1   3  -8   6252.    147.
   1  -3   9   4901.    197.
   1  -3   9   4900.     99.
   1   3   9   4684.    184.
   1   3   9   4578.    266.
  -1   3  -9   4771.    143.
  -1  -3  -9   4537.    272.
  -1   3  -9   4909.    100.
  -1  -3  -9   4542.    193.
  -1  -3  -9   4952.    182.
  -1   3  -9   4970.    184.
  -1  -3  -9   4542.    186.
   1  -3  10   1048.     71.
   1   3  10   1084.    101.
   1  -3  10   1133.     75.
   1   3  10   1080.    102.
  -1  -3 -10   1130.    109.
  -1  -3 -10    970.    154.
  -1  -3 -10    926.    108.
  -1  -3 -10    994.    106.
  -1   3 -10   1030.     74.
  -1   3 -10   1096.    111.
  -1   3 -10   1004.     73.
  -1   3 -10   1137.     72.
   1  -3  11  16803.    388.
   1  -3  11  16828.    409.
   1   3  11  15948.    612.
   1   3  11  16344.    601.
  -1  -3 -11  16911.    511.
  -1  -3 -11  16794.    609.
  -1   3 -11  16773.    418.
  -1   3 -11  16879.    349.
  -1  -3 -11  17290.    504.
  -1  -3 -11  16316.    489.
  -1   3 -11  17218.    396.
  -1   3 -11  17032.    504.
   1   3  12   2240.    152.
   1  -3  12   2080.    116.
   1  -3  12   2114.    112.
   1   3  12   1981.    148.
  -1  -3 -12   2650.    238.
  -1   3 -12   2173.    114.
  -1   3 -12   2082.    117.
  -1   3 -12   2120.    174.
  -1  -3 -12   2326.    166.
  -1  -3 -12   2264.    238.
  -1  -3 -12   2269.    154.
  -1   3 -12   2112.    116.
   1   3  13   1833.    227.
   1  -3  13   1935.    110.
   1  -3  13   1834.    118.
   1   3  13   1817.    154.
  -1   3 -13   1663.    180.
  -1   3 -13   1848.    171.
  -1   3 -13   1892.    118.
  -1  -3 -13   1690.    151.
  -1  -3 -13   2069.    156.
  -1   3 -13   1806.    119.
  -1  -3 -13   1670.    256.
  -1  -3 -13   1855.    153.
   1  -3  14   2303.    134.
   1  -3  14   2199.    140.
   1   3  14   2421.    174.
   1   3  14   2424.    179.
  -1  -3 -14   2540.    192.
  -1  -3 -14   2395.    182.
  -1   3 -14   2166.    135.
  -1  -3 -14   2420.    274.
  -1   3 -14   2328.    139.
  -1   3 -14   2297.    214.
  -1   3 -14   2444.    102.
  -1  -3 -14   2264.    271.
   1   3  15   3017.    307.
   1  -3  15   3274.    166.
   1  -3  15   2951.    229.
   1   3  15   3325.    311.
  -1  -3 -15   3001.    210.
  -1   3 -15   3020.    174.
  -1   3 -15   3070.    119.
  -1   3 -15   2938.    174.
  -1   3 -15   2883.    161.
  -1  -3 -15   3238.    211.
  -1  -3 -15   2670.    206.
  -1  -3 -15   3077.    228.
   1  -3  16   5245.    171.
   1   3  16   5244.    283.
   1   3  16   5240.    287.
   1  -3  16   5347.    311.
  -1   3 -16   5128.    178.
  -1   3 -16   5265.    176.
  -1  -3 -16   5320.    289.
  -1  -3 -16   5629.    309.
  -1  -3 -16   5516.    289.
  -1  -3 -16   5226.    425.
  -1   3 -16   5367.    320.
  -1   3 -16   5710.    249.
   1  -3  17   2843.    178.
   1   3  17   2711.    221.
   1   3  17   2808.    326.
   1  -3  17   2811.    242.
  -1  -3 -17   2120.    335.
  -1  -3 -17   2767.    223.
  -1  -3 -17   3157.    230.
  -1   3 -17   2751.    182.
  -1   3 -17   2602.    190.
  -1   3 -17   2693.    168.
  -1   3 -17   2645.    187.
  -1   3 -17   2725.    161.
   1   3  18     39.    136.
   1   3  18     29.     83.
   1  -3  18    -21.     68.
   1  -3  18    -15.     62.
  -1  -3 -18    -48.     87.
  -1  -3 -18    -49.     97.
  -1  -3 -18    -23.     82.
  -1  -3 -18     77.     85.
  -1   3 -18      3.     72.
  -1   3 -18     56.     63.
  -1   3 -18     83.     61.
  -1   3 -18     95.    113.
  -1   3 -18     83.     69.
   1  -3  19    560.     78.
   1  -3  19    783.    108.
   1   3  19     16.    146.
  -1   3 -19    620.    105.
  -1  -3 -19    908.    166.
  -1  -3 -19     19.    141.
  -1   3 -19      0.    167.
  -1  -3 -19    893.    227.
   1   3  20   2723.    260.
   1  -3  20   2691.    293.
   1   3  20   2841.    251.
  -1   3 -20   2708.    205.
  -1   3 -20   2837.    238.
  -1   3 -20   2830.    290.
  -1  -3 -20   2890.    268.
  -1  -3 -20   2745.    262.
   1   3  21   1090.    168.
   1  -3  21    709.    128.
  -1  -3 -21    724.    176.
  -1  -3 -21    -26.    169.
  -1   3 -21    883.    155.
  -1   3 -21    603.    130.
  -1  -3 -21    932.    319.
   1   3  22   1285.    265.
   1   3  22     -1.    175.
  -1  -3 -22    579.    279.
  -1  -3 -22    793.    183.
  -1  -3 -22    814.    213.
   1   4 -22    268.    109.
   1  -4 -22      4.    125.
  -1   4  22    -16.    130.
  -1   4  22    199.    116.
   1   4 -21    391.    125.
   1  -4 -21    511.    186.
   1  -4 -21    713.    167.
   1  -4 -21    239.    234.
   1  -4 -21    -23.    152.
  -1   4  21    663.    214.
   1  -4 -20     40.     98.
  -1   4  20    113.     93.
  -1   4  20     12.    111.
   1  -4 -19    263.    122.
   1  -4 -19    103.    145.
   1   4 -19    228.     98.
   1  -4 -19    202.    114.
  -1   4  19    258.    170.
  -1   4  19    386.    130.
   1   4 -18     88.    110.
   1   4 -18     30.     40.
   1  -4 -18    -91.    135.
   1  -4 -18     79.    105.
   1  -4 -18   -149.     96.
   1   4 -18    102.     64.
  -1   4  18      1.     93.
  -1  -4  18     48.     42.
  -1   4  18    190.     83.
   1   4 -17    561.    100.
   1   4 -17    846.    156.
   1   4 -17    419.     52.
   1  -4 -17    891.    139.
   1  -4 -17    785.    198.
   1   4 -17    541.     92.
   1   4 -17    476.     81.
   1  -4 -17    688.    138.
  -1   4  17    687.    137.
  -1  -4  17    588.     97.
  -1   4  17    614.    122.
  -1  -4  17    514.     80.
   1   4 -16    120.     63.
   1   4 -16     76.     53.
   1   4 -16     79.     54.
   1   4 -16    128.     43.
   1  -4 -16    282.    108.
   1   4 -16    193.     68.
   1  -4 -16    198.     89.
  -1  -4  16    125.     34.
  -1   4  16    143.     87.
  -1  -4  16    168.     66.
   1   4 -15   1911.    130.
   1   4 -15   1846.    189.
   1  -4 -15   1968.    198.
   1  -4 -15   2071.    180.
   1   4 -15   1898.     74.
   1  -4 -15   2007.    187.
   1  -4 -15   1776.    168.
   1   4 -15   1886.    118.
   1   4 -15   1758.     71.
  -1  -4  15   1897.    103.
  -1  -4  15   1970.    125.
  -1   4  15   2001.    166.
  -1   4  15   2115.    186.
   1   4 -14   2313.    121.
   1   4 -14   2023.    126.
   1   4 -14   2256.    123.
   1  -4 -14   2256.    302.
   1  -4 -14   2294.    177.
   1  -4 -14   2221.    171.
   1   4 -14   1996.     72.
   1   4 -14   2182.     99.
   1  -4 -14   2207.    185.
  -1  -4  14   2283.    125.
  -1   4  14   2632.    275.
  -1   4  14   2350.    243.
  -1  -4  14   2097.     71.
   1   4 -13     88.     39.
   1   4 -13     73.     39.
   1  -4 -13   -127.     64.
   1  -4 -13     14.    100.
   1  -4 -13      7.     66.
   1   4 -13     14.     20.
   1  -4 -13    -45.     58.
   1   4 -13     -6.     20.
   1   4 -13    -27.     42.
  -1   4  13     38.     62.
  -1   4  13     74.     56.
  -1  -4  13     17.     41.
  -1  -4  13    -29.     31.
   1  -4 -12    140.     89.
   1   4 -12    225.     36.
   1  -4 -12    215.     87.
   1   4 -12    216.     39.
   1   4 -12    182.     81.
   1  -4 -12    118.    135.
   1  -4 -12    169.     80.
   1   4 -12    284.     52.
   1   4 -12    254.     27.
  -1   4  12    155.     78.
  -1   4  12    320.     85.
  -1  -4  12    258.     55.
  -1  -4  12    163.     41.
   1   4 -11     80.     28.
   1   4 -11     20.     26.
   1   4 -11     44.     39.
   1   4 -11     53.     28.
   1  -4 -11     67.     60.
   1  -4 -11     57.     99.
   1  -4 -11    -63.     67.
   1   4 -11    105.     37.
   1  -4 -11    121.     67.
  -1  -4  11     52.     26.
  -1   4  11    -52.     91.
  -1   4  11    142.    101.
  -1  -4  11     96.     28.
   1  -4 -10   5547.    223.
   1   4 -10   5351.    106.
   1  -4 -10   5358.    216.
   1  -4 -10   5311.    210.
   1  -4 -10   5766.    226.
   1   4 -10   5324.    142.
   1   4 -10   5398.    188.
   1   4 -10   5274.    111.
   1   4 -10   5207.    142.
  -1  -4  10   5192.    109.
  -1   4  10   5320.    219.
  -1  -4  10   5363.    145.
  -1   4  10   5206.    196.
   1  -4  -9   2250.    141.
   1   4  -9   2348.     74.
   1  -4  -9   2516.    212.
   1   4  -9   2442.     82.
   1  -4  -9   2301.    134.
   1  -4  -9   2266.    138.
   1   4  -9   2238.     56.
   1   4  -9   2476.     61.
   1   4  -9   2266.     52.
  -1  -4   9   2385.     56.
  -1   4   9   2323.    127.
  -1  -4   9   2426.     63.
  -1   4   9   2459.    210.
   1   4  -8   1931.     39.
   1   4  -8   1971.     50.
   1   4  -8   1966.     41.
   1   4  -8   2008.     84.
   1  -4  -8   1985.    121.
   1  -4  -8   1886.    122.
   1  -4  -8   2057.    116.
   1   4  -8   1812.     49.
   1  -4  -8   2082.    126.
  -1   4   8   2038.    122.
  -1  -4   8   2001.     53.
  -1  -4   8   1863.     41.
  -1   4   8   2037.    114.
   1  -4  -7     88.     50.
   1  -4  -7    -67.     47.
   1   4  -7     31.     19.
   1  -4  -7    -63.     48.
   1  -4  -7     37.     75.
   1   4  -7     30.      9.
   1   4  -7     34.      9.
   1   4  -7     41.     17.
   1   4  -7     23.     25.
  -1   4   7    102.     48.
  -1  -4   7     47.     27.
  -1  -4   7     46.     10.
  -1   4   7     95.     73.
   1   4  -6  42998.    806.
   1  -4  -6  41571.   1047.
   1   4  -6  42123.    838.
   1   4  -6  42949.    842.
   1  -4  -6  42231.   1067.
  -1   4   6  41708.   1173.
  -1  -4   6  46266.    691.
  -1   4   6  42554.   1057.
  -1  -4   6  42245.    808.
   1  -4  -5   4523.    163.
   1   4  -5   4474.    103.
   1   4  -5   4396.     75.
   1  -4  -5   4524.    164.
  -1  -4   5   4442.     79.
  -1   4   5   4430.    162.
  -1   4   5   4593.    242.
  -1  -4   5   4436.     81.
   1  -4  -4   9506.    259.
   1   4  -4   9244.    182.
   1  -4  -4   9773.    267.
   1   4  -4   9907.    109.
  -1  -4   4   9306.    185.
  -1  -4   4   9701.    158.
  -1   4   4   9360.    253.
  -1  -4   4   9452.    110.
  -1   4   4   9736.    257.
  -1  -4   4  10258.    113.
   1  -4  -3  41456.    977.
   1  -4  -3  42271.   1098.
   1   4  -3  41631.    842.
   1   4  -3  41592.    701.
  -1  -4   3  42283.    698.
  -1  -4   3  42491.    725.
  -1  -4   3  40539.    830.
  -1   4   3  41856.    954.
  -1   4   3  40789.    949.
   1  -4  -2  48957.   1148.
   1  -4  -2  49357.   1127.
   1   4  -2  52682.    920.
   1   4  -2  48463.    894.
   1   4  -2  47839.    880.
   1   4  -2  50074.    998.
  -1   4   2  47061.   1091.
  -1  -4   2  47594.    931.
  -1  -4   2  48171.   1045.
  -1   4   2  48584.   1086.
  -1  -4   2  47662.    864.
   1   4  -1  15997.    265.
   1  -4  -1  16381.    339.
   1  -4  -1  16180.    474.
   1   4  -1  15429.    294.
   1   4  -1  15828.    274.
   1   4  -1  15826.    317.
  -1   4   1  16034.    402.
  -1   4   1  16655.    368.
  -1  -4   1  16026.    311.
  -1  -4   1  16642.    316.
  -1   4   1  15865.    473.
  -1  -4   1  15959.    274.
   1   4   0   1166.     44.
   1  -4   0   1158.     58.
   1  -4   0   1155.     81.
   1   4   0   1152.     91.
   1   4   0   1016.     68.
   1   4   0   1106.     57.
  -1   4   0   1153.     78.
  -1  -4   0   1190.     69.
  -1  -4   0   1209.     55.
  -1   4   0   1105.     87.
  -1   4   0   1258.     83.
  -1  -4   0   1188.     92.
  -1  -4   0   1115.     65.
   1   4   1   6177.    135.
   1  -4   1   6153.    120.
   1  -4   1   6405.    173.
   1  -4   1   6522.    174.
   1   4   1   6283.    169.
   1   4   1   6350.    159.
   1   4   1   6431.    218.
  -1  -4  -1   6215.    170.
  -1  -4  -1   6274.    213.
  -1   4  -1   6247.    117.
  -1   4  -1   6531.    179.
  -1   4  -1   6541.    169.
  -1  -4  -1   6392.    133.
  -1  -4  -1   6518.    163.
   1   4   2   8697.    219.
   1   4   2   8697.    197.
   1   4   2   8680.    215.
   1  -4   2   8650.    204.
   1  -4   2   8466.    165.
   1  -4   2   8937.    276.
   1   4   2   8579.    210.
  -1  -4  -2   8617.    217.
  -1   4  -2   8668.    169.
  -1   4  -2   8762.    272.
  -1  -4  -2   8767.    208.
  -1  -4  -2   8559.    189.
  -1   4  -2   8533.    209.
  -1  -4  -2   8835.    226.
   1   4   3   9409.    319.
   1   4   3   9218.    239.
   1  -4   3   9121.    208.
   1  -4   3   9355.    151.
   1  -4   3   9052.    135.
   1   4   3   9272.    323.
   1   4   3   9031.    222.
   1  -4   3   9175.    207.
  -1  -4  -3   8977.    227.
  -1  -4  -3   8283.    311.
  -1   4  -3   9025.    213.
  -1   4  -3   9166.    209.
  -1   4  -3   8967.    147.
  -1  -4  -3   8888.    241.
  -1  -4  -3   9112.    214.
   1   4   4   9650.    259.
   1   4   4   9743.    254.
   1  -4   4   9422.    212.
   1   4   4   8890.    339.
   1   4   4   9211.    244.
   1  -4   4   9365.    156.
   1  -4   4   9514.    282.
   1  -4   4   9579.    140.
  -1   4  -4   9129.    271.
  -1  -4  -4   9961.    337.
  -1  -4  -4   9459.    238.
  -1  -4  -4   9415.    251.
  -1   4  -4   9195.    210.
  -1  -4  -4   9877.    363.
  -1   4  -4   9573.    138.
   1   4   5  21721.    521.
   1   4   5  22944.    660.
   1  -4   5  22151.    544.
   1  -4   5  21535.    357.
   1   4   5  21872.    656.
   1   4   5  21732.    526.
   1  -4   5  22411.    340.
  -1  -4  -5  21883.    534.
  -1  -4  -5  20910.    520.
  -1   4  -5  22027.    535.
  -1   4  -5  21227.    330.
  -1   4  -5  21249.    454.
  -1  -4  -5  22340.    642.
  -1  -4  -5  21627.    514.
   1  -4   6   3534.    102.
   1  -4   6   3462.    157.
   1  -4   6   3380.     63.
   1   4   6   3442.    151.
  -1   4  -6   3458.     62.
  -1  -4  -6   3358.    213.
  -1   4  -6   3626.    158.
  -1   4  -6   3406.     57.
  -1   4  -6   3424.    158.
  -1   4  -6   3382.     93.
  -1  -4  -6   3500.    157.
  -1  -4  -6   3402.    213.
  -1  -4  -6   3398.    225.
   1   4   7   3112.    200.
   1  -4   7   2623.     59.
   1  -4   7   2859.    145.
   1   4   7   2609.    133.
  -1  -4  -7   2836.    139.
  -1  -4  -7   2707.    130.
  -1   4  -7   2630.     43.
  -1   4  -7   2661.     94.
  -1   4  -7   2813.    136.
  -1  -4  -7   2720.    140.
  -1  -4  -7   2684.    197.
  -1   4  -7   2524.     53.
  -1   4  -7   2574.     95.
   1   4   8     22.     53.
   1  -4   8     53.     35.
   1  -4   8     23.     14.
   1   4   8    113.     53.
  -1  -4  -8    101.     54.
  -1  -4  -8    120.     52.
  -1  -4  -8    102.     54.
  -1   4  -8     44.     25.
  -1  -4  -8    123.     52.
  -1   4  -8     74.     54.
  -1   4  -8     28.     21.
  -1   4  -8    112.     34.
  -1   4  -8     56.     20.
   1  -4   9   4163.    181.
   1   4   9   4136.    180.
   1   4   9   4242.    178.
  -1   4  -9   4231.    176.
  -1   4  -9   4062.     93.
  -1  -4  -9   4061.    188.
  -1   4  -9   3921.     93.
  -1   4  -9   3997.    148.
  -1  -4  -9   4165.    186.
  -1  -4  -9   4109.    176.
  -1   4  -9   4055.    180.
  -1  -4  -9   4132.    183.
   1  -4  10     30.     36.
   1   4  10     24.     55.
   1   4  10     32.     56.
  -1  -4 -10      9.     57.
  -1  -4 -10     47.     58.
  -1   4 -10     65.     49.
  -1   4 -10     60.     36.
  -1   4 -10     -2.     26.
  -1   4 -10      0.     37.
  -1   4 -10     48.     27.
  -1  -4 -10   -101.     55.
  -1  -4 -10     54.     56.
   1   4  11   7448.    284.
   1   4  11   7288.    280.
   1  -4  11   7060.    206.
  -1  -4 -11   7234.    285.
  -1  -4 -11   7233.    291.
  -1  -4 -11   7388.    395.
  -1   4 -11   7226.    142.
  -1  -4 -11   7704.    411.
  -1   4 -11   7258.    196.
  -1   4 -11   7266.    140.
  -1   4 -11   6992.    206.
  -1   4 -11   7221.    208.
   1   4  12    394.     99.
   1  -4  12    381.     66.
   1   4  12    594.    155.
  -1   4 -12    398.     56.
  -1   4 -12    446.     64.
  -1   4 -12    513.    102.
  -1  -4 -12    425.    102.
  -1   4 -12    519.     62.
  -1   4 -12    454.     55.
  -1  -4 -12    466.     97.
  -1  -4 -12    406.    103.
  -1  -4 -12    462.    106.
   1   4  13   5948.    270.
   1   4  13   5497.    260.
   1  -4  13   5635.    194.
  -1   4 -13   5720.    169.
  -1  -4 -13   5556.    395.
  -1  -4 -13   5538.    273.
  -1  -4 -13   6198.    415.
  -1   4 -13   5566.    262.
  -1  -4 -13   5726.    269.
  -1   4 -13   5624.    174.
  -1   4 -13   5551.    276.
  -1   4 -13   5679.    194.
   1   4  14   4957.    262.
   1  -4  14   4763.    183.
   1   4  14   4786.    250.
  -1  -4 -14   5397.    268.
  -1  -4 -14   5299.    411.
  -1   4 -14   4849.    254.
  -1   4 -14   4995.    267.
  -1  -4 -14   4630.    384.
  -1   4 -14   4758.    127.
  -1   4 -14   4790.    262.
  -1   4 -14   4598.    164.
  -1  -4 -14   4587.    388.
   1   4  15   1821.    285.
   1  -4  15   1921.    125.
   1   4  15   1944.    181.
  -1  -4 -15   2425.    190.
  -1  -4 -15   1747.    288.
  -1   4 -15   2024.    117.
  -1  -4 -15   2087.    193.
  -1   4 -15   1915.    131.
  -1   4 -15   1917.    116.
  -1   4 -15   2237.    201.
  -1  -4 -15   1997.    205.
  -1   4 -15   2107.    125.
   1  -4  16    997.    101.
   1   4  16    992.    155.
   1   4  16    810.    149.
  -1  -4 -16   1087.    159.
  -1  -4 -16    910.    156.
  -1  -4 -16   1141.    157.
  -1   4 -16    982.     67.
  -1   4 -16    901.    105.
  -1   4 -16   1000.    100.
  -1   4 -16    866.     97.
  -1   4 -16    970.    169.
  -1  -4 -16   1028.    167.
   1   4  17   1997.    312.
   1  -4  17   2159.    141.
   1   4  17   2085.    203.
  -1  -4 -17   1965.    206.
  -1   4 -17   1760.    129.
  -1   4 -17   1914.    139.
  -1  -4 -17   1977.    215.
  -1   4 -17   2127.    153.
  -1   4 -17   2107.    213.
  -1  -4 -17   1799.    320.
  -1   4 -17   1847.     91.
   1  -4  18   5526.    350.
   1   4  18   5929.    345.
   1   4  18   6126.    512.
  -1  -4 -18   5923.    362.
  -1   4 -18   5947.    280.
  -1  -4 -18   5405.    511.
  -1   4 -18   5480.    350.
  -1   4 -18   5598.    244.
  -1  -4 -18   5676.    557.
   1  -4  19     -4.     87.
   1   4  19    -97.    129.
  -1  -4 -19     12.     84.
  -1  -4 -19    -36.     96.
  -1   4 -19      0.     59.
  -1   4 -19     33.     85.
  -1   4 -19     20.    101.
  -1  -4 -19    -17.     85.
   1   4  20    327.    126.
   1   4  20    296.    128.
   1  -4  20     79.     86.
  -1  -4 -20    176.    150.
  -1   4 -20    328.    160.
  -1  -4 -20    -61.    134.
  -1  -4 -20    240.    130.
  -1   4 -20      2.    138.
  -1   4 -20    261.     84.
  -1  -4 -20     86.    126.
   1   4  21    675.    242.
  -1   4 -21    451.    135.
  -1  -4 -21    256.    265.
   1   4  22    -20.    130.
   1   4  22    169.    120.
  -1   4 -22    189.    106.
  -1  -4 -22    297.    151.
  -1  -4 -22    -59.    133.
  -1  -4 -22    -39.    121.
   1  -5 -22      0.    141.
   1  -5 -22    -23.    143.
   1  -5 -22    555.    156.
  -1   5  22    -16.    149.
  -1   5  22    514.    201.
   1  -5 -21      1.    164.
   1  -5 -21    623.    179.
   1  -5 -21    321.    173.
  -1   5  21    416.    145.
   1  -5 -20    158.    200.
   1   5 -20    276.     92.
  -1   5  20    227.    191.
  -1   5  20     72.    140.
   1  -5 -19    169.    104.
   1  -5 -19    118.    115.
   1  -5 -19     73.    115.
   1  -5 -19    105.    125.
  -1   5  19    -13.     99.
   1  -5 -18     34.     99.
   1  -5 -18    217.    108.
   1  -5 -18    -29.     92.
   1   5 -18     48.     99.
  -1   5  18    -32.     98.
  -1   5  18     56.     86.
   1   5 -17     10.     51.
   1  -5 -17      5.     76.
   1  -5 -17      0.     80.
   1  -5 -17    -46.     85.
   1   5 -17     35.     47.
   1   5 -17     21.     48.
  -1  -5  17     -1.     48.
  -1   5  17    -29.     81.
  -1   5  17    -24.    114.
   1   5 -16   3455.    157.
   1  -5 -16   3903.    277.
   1  -5 -16   3438.    362.
   1   5 -16   2906.    105.
   1   5 -16   3446.    162.
   1   5 -16   3681.    236.
   1   5 -16   3021.    107.
  -1  -5  16   3591.    160.
  -1   5  16   3565.    235.
  -1  -5  16   3299.    109.
   1   5 -15    472.     74.
   1  -5 -15    415.    127.
   1   5 -15    497.     71.
   1   5 -15    395.     45.
   1  -5 -15    374.    180.
   1  -5 -15    527.    125.
   1  -5 -15    665.    130.
   1   5 -15    336.     44.
   1   5 -15    542.    109.
  -1   5  15    251.    175.
  -1   5  15    589.    126.
  -1  -5  15    373.     74.
   1   5 -14    799.     52.
   1   5 -14    846.     35.
   1  -5 -14    760.    208.
   1  -5 -14   1223.    147.
   1   5 -14   1097.     78.
   1   5 -14   1011.     84.
   1  -5 -14    789.    141.
   1   5 -14    889.     85.
  -1  -5  14    845.     50.
  -1  -5  14   1012.     85.
  -1   5  14    905.    130.
   1   5 -13   1362.     53.
   1  -5 -13   1317.    162.
   1   5 -13   1641.     91.
   1   5 -13   1424.     95.
   1   5 -13   1343.     52.
   1  -5 -13   1494.    229.
   1  -5 -13   1594.    163.
   1  -5 -13   1476.    239.
   1   5 -13   1591.    128.
  -1  -5  13   1416.     55.
  -1  -5  13   1635.     96.
  -1   5  13   1518.    156.
  -1   5  13   1485.    144.
   1  -5 -12    378.    160.
   1  -5 -12    404.     99.
   1   5 -12    299.     28.
   1  -5 -12    299.    100.
   1   5 -12    394.     36.
   1   5 -12    405.     76.
   1   5 -12    398.     56.
   1  -5 -12    184.    145.
   1   5 -12    342.     26.
  -1  -5  12    434.     37.
  -1   5  12    315.     98.
  -1  -5  12    288.     27.
  -1   5  12    307.    144.
   1  -5 -11   1507.    199.
   1  -5 -11   1486.    209.
   1  -5 -11   1764.    212.
   1   5 -11   1295.     35.
   1  -5 -11   1509.    141.
   1   5 -11   1430.     66.
   1   5 -11   1435.     77.
   1   5 -11   1429.     78.
  -1   5  11   1671.    127.
  -1  -5  11   1287.     36.
  -1  -5  11   1513.     82.
  -1   5  11   1323.    208.
   1   5 -10    257.     28.
   1  -5 -10    146.     78.
   1   5 -10    221.     27.
   1   5 -10    183.     12.
   1  -5 -10    318.     82.
   1  -5 -10    227.     80.
   1  -5 -10    192.    119.
   1   5 -10    222.     49.
  -1   5  10    216.     74.
  -1  -5  10    311.     29.
  -1   5  10    246.     79.
   1   5  -9     59.     38.
   1   5  -9    144.     22.
   1  -5  -9     60.     67.
   1  -5  -9     74.     65.
   1  -5  -9    -39.     98.
   1  -5  -9     50.     64.
   1   5  -9     95.     35.
  -1  -5   9    103.     24.
  -1   5   9     75.     96.
  -1   5   9     53.     65.
   1   5  -8    140.     36.
   1   5  -8    136.     37.
   1  -5  -8    327.    103.
   1  -5  -8    133.     68.
   1  -5  -8    251.    102.
   1  -5  -8    150.     66.
   1   5  -8    172.     23.
  -1   5   8    226.     65.
  -1   5   8    230.     67.
  -1  -5   8    217.     26.
   1  -5  -7    254.     68.
   1  -5  -7    370.     67.
   1  -5  -7    364.     70.
   1  -5  -7    307.     68.
   1   5  -7    290.     32.
   1   5  -7    230.     38.
   1   5  -7    201.     39.
  -1   5   7    381.     67.
  -1   5   7    394.     68.
  -1  -5   7    272.     26.
   1  -5  -6   3660.    234.
   1   5  -6   3736.     70.
   1  -5  -6   3797.    156.
   1  -5  -6   3832.    161.
   1   5  -6   3633.    101.
   1   5  -6   3697.    101.
   1  -5  -6   3669.    149.
  -1  -5   6   3640.    106.
  -1   5   6   3693.    226.
  -1   5   6   3829.    158.
   1   5  -5   8914.    117.
   1   5  -5   8700.    156.
   1  -5  -5   9267.    276.
   1   5  -5   8699.    186.
   1  -5  -5   8726.    265.
  -1  -5   5   8646.    189.
  -1   5   5   9397.    268.
  -1   5   5   9219.    260.
  -1  -5   5   8879.    161.
   1   5  -4   1256.     73.
   1  -5  -4   1268.     96.
   1  -5  -4   1356.    154.
  -1  -5   4   1238.     24.
  -1  -5   4   1238.     48.
  -1   5   4   1318.     92.
  -1   5   4   1134.     96.
  -1  -5   4   1201.     22.
   1  -5  -3   4992.    257.
   1  -5  -3   4955.    240.
   1   5  -3   5099.     57.
   1   5  -3   5043.    114.
  -1  -5   3   4828.     86.
  -1   5   3   5004.    174.
  -1  -5   3   5050.     91.
  -1   5   3   5330.    240.
  -1  -5   3   4772.    109.
   1   5  -2  11085.    284.
   1  -5  -2  11518.    275.
   1  -5  -2  11462.    399.
   1   5  -2  11793.    175.
   1   5  -2  11290.    185.
   1   5  -2  11574.    221.
  -1  -5   2  10976.    181.
  -1  -5   2  11778.    292.
  -1   5   2  11443.    293.
  -1   5   2  12006.    276.
  -1  -5   2  11527.    212.
   1   5  -1    108.     26.
   1   5  -1     81.     26.
   1  -5  -1    129.     79.
   1   5  -1     88.     27.
   1   5  -1     56.     35.
   1  -5  -1    170.     62.
  -1  -5   1    126.     42.
  -1  -5   1     85.     26.
  -1  -5   1     86.     60.
  -1   5   1    156.     61.
  -1  -5   1    102.     16.
  -1   5   1    121.     81.
  -1   5   1     84.     50.
   1   5   0  13479.    269.
   1  -5   0  14130.    331.
   1  -5   0  13726.    340.
   1   5   0  12948.    292.
   1   5   0  13621.    234.
   1   5   0  13910.    273.
  -1  -5   0  14128.    312.
  -1   5   0  13757.    333.
  -1  -5   0  13686.    265.
  -1   5   0  13665.    268.
  -1  -5   0  14083.    279.
  -1   5   0  11112.    393.
  -1  -5   0  13862.    268.
   1   5   1   2100.    105.
   1   5   1   2027.     88.
   1  -5   1   2081.    100.
   1   5   1   2078.     86.
   1  -5   1   1964.     64.
   1  -5   1   2239.    152.
   1   5   1   2102.     97.
  -1  -5  -1   2122.    101.
  -1   5  -1   1991.     98.
  -1   5  -1   2217.     94.
  -1  -5  -1   2108.     85.
  -1  -5  -1   2031.     89.
  -1   5  -1   2047.    157.
  -1  -5  -1   2091.     99.
   1  -5   2  18583.    415.
   1  -5   2  18759.    355.
   1   5   2  18699.    388.
   1   5   2  18509.    533.
   1   5   2  18669.    417.
   1  -5   2  19279.    427.
   1   5   2  18409.    413.
  -1  -5  -2  18307.    412.
  -1  -5  -2  18177.    405.
  -1  -5  -2  18059.    368.
  -1   5  -2  18484.    410.
  -1  -5  -2  19109.    451.
  -1   5  -2  18388.    307.
   1   5   3  15462.    350.
   1  -5   3  15690.    352.
   1  -5   3  16077.    445.
   1  -5   3  16108.    231.
   1  -5   3  16837.    279.
   1   5   3  15989.    498.
   1   5   3  16208.    479.
   1   5   3  15722.    380.
  -1   5  -3  16001.    270.
  -1  -5  -3  15731.    351.
  -1  -5  -3  15125.    372.
  -1  -5  -3  15129.    390.
  -1  -5  -3  16361.    471.
  -1   5  -3  15825.    432.
   1   5   4  21035.    613.
   1   5   4  19354.    456.
   1   5   4  18123.    461.
   1  -5   4  19955.    290.
   1  -5   4  19622.    505.
   1   5   4  20819.    507.
   1  -5   4  20182.    527.
   1  -5   4  19851.    303.
  -1  -5  -4  19903.    499.
  -1  -5  -4  20076.    580.
  -1  -5  -4  20259.    463.
  -1   5  -4  19358.    515.
  -1   5  -4  19860.    517.
  -1  -5  -4  18029.    581.
  -1   5  -4  19994.    306.
   1   5   5   8019.    335.
   1  -5   5   7453.    110.
   1   5   5   7621.    239.
   1  -5   5   7508.    249.
   1  -5   5   7680.    257.
   1  -5   5   7530.    121.
  -1   5  -5   7788.    252.
  -1  -5  -5   7833.    340.
  -1  -5  -5   7839.    317.
  -1  -5  -5   7620.    232.
  -1   5  -5   7706.    100.
  -1   5  -5   7544.    254.
  -1  -5  -5   7812.    223.
   1   5   6  42049.   1192.
   1   5   6  40581.   1169.
   1  -5   6  40596.   1010.
   1  -5   6  35540.    671.
   1  -5   6  41420.    680.
  -1  -5  -6  39809.    995.
  -1   5  -6  41543.    649.
  -1  -5  -6  40598.   1045.
  -1  -5  -6  40361.   1147.
  -1   5  -6  39222.    906.
  -1  -5  -6  39622.   1026.
  -1   5  -6  42997.    663.
  -1   5  -6  39609.   1000.
   1   5   7   1360.    108.
   1   5   7   1452.    163.
   1  -5   7   1306.     26.
   1  -5   7   1425.    111.
  -1  -5  -7   1361.    102.
  -1  -5  -7   1323.    162.
  -1  -5  -7   1431.    111.
  -1  -5  -7   1337.    166.
  -1   5  -7   1336.     38.
  -1   5  -7   1258.     23.
  -1   5  -7   1101.    107.
  -1   5  -7   1301.    109.
   1  -5   8  21295.    487.
   1   5   8  22023.    588.
   1   5   8  22040.    736.
  -1  -5  -8  22003.    587.
  -1   5  -8  21635.    489.
  -1  -5  -8  21548.    599.
  -1   5  -8  21657.    398.
  -1   5  -8  23140.    324.
  -1   5  -8  22091.    318.
  -1   5  -8  20568.    477.
  -1  -5  -8  21404.    576.
  -1  -5  -8  22145.    615.
   1  -5   9   5222.    210.
   1   5   9   5051.    212.
   1   5   9   5216.    214.
  -1  -5  -9   5195.    221.
  -1   5  -9   5092.    207.
  -1   5  -9   5048.    207.
  -1  -5  -9   5296.    217.
  -1   5  -9   4871.     79.
  -1   5  -9   5175.    113.
  -1  -5  -9   5211.    213.
  -1  -5  -9   5200.    221.
  -1   5  -9   4894.     81.
   1  -5  10   2711.    112.
   1   5  10   2714.    255.
   1   5  10   2747.    170.
  -1  -5 -10   2686.    175.
  -1   5 -10   2797.    110.
  -1   5 -10   2528.     60.
  -1   5 -10   2619.    161.
  -1  -5 -10   2692.    174.
  -1   5 -10   2709.     59.
  -1  -5 -10   2763.    167.
  -1  -5 -10   2852.    169.
  -1   5 -10   2813.    120.
   1   5  11    127.     83.
   1   5  11    181.     82.
   1  -5  11    183.     51.
  -1  -5 -11    274.     83.
  -1   5 -11    296.     61.
  -1   5 -11    142.     25.
  -1   5 -11    204.     79.
  -1   5 -11    140.     50.
  -1  -5 -11    296.     83.
  -1   5 -11    173.     26.
  -1  -5 -11    179.    131.
  -1  -5 -11    144.    126.
   1   5  12   3717.    309.
   1   5  12   3321.    305.
   1  -5  12   3326.    196.
  -1  -5 -12   3075.    214.
  -1  -5 -12   3720.    306.
  -1   5 -12   3279.     87.
  -1   5 -12   3083.     87.
  -1   5 -12   3216.    198.
  -1  -5 -12   3633.    213.
  -1   5 -12   3513.    195.
  -1  -5 -12   3520.    212.
  -1   5 -12   3343.    166.
   1   5  13    969.    132.
   1   5  13    947.    132.
   1  -5  13    989.    124.
  -1  -5 -13    884.    135.
  -1  -5 -13    687.    134.
  -1   5 -13    724.     34.
  -1   5 -13   1062.    122.
  -1  -5 -13    861.    129.
  -1   5 -13    806.     52.
  -1  -5 -13    964.    214.
  -1   5 -13    908.    127.
  -1   5 -13    927.     72.
   1   5  14   4188.    251.
   1  -5  14   3765.    226.
   1   5  14   3578.    351.
  -1  -5 -14   4086.    255.
  -1  -5 -14   4350.    248.
  -1   5 -14   3580.     88.
  -1   5 -14   4042.    221.
  -1   5 -14   3707.    233.
  -1  -5 -14   3857.    249.
  -1   5 -14   4014.    213.
  -1  -5 -14   4129.    248.
  -1   5 -14   3318.    110.
   1   5  15   1329.    168.
   1  -5  15   1345.    161.
   1   5  15   1749.    177.
  -1  -5 -15   1395.    275.
  -1   5 -15   1487.    156.
  -1   5 -15   1333.     53.
  -1   5 -15   1422.    167.
  -1   5 -15   1098.     73.
  -1  -5 -15   1744.    183.
  -1  -5 -15   1570.    179.
  -1  -5 -15   1193.    276.
  -1   5 -15   1571.    156.
   1   5  16    632.    196.
   1   5  16    702.    203.
   1  -5  16    487.    121.
  -1   5 -16    514.    117.
  -1  -5 -16    544.    127.
  -1   5 -16    313.     81.
  -1   5 -16    377.     53.
  -1  -5 -16    508.    205.
  -1   5 -16    348.     37.
  -1  -5 -16    503.    137.
  -1   5 -16    713.    127.
   1   5  17    382.    128.
   1  -5  17    269.    128.
   1   5  17    276.    138.
  -1  -5 -17    558.    143.
  -1  -5 -17    525.    136.
  -1   5 -17    361.     83.
  -1   5 -17    455.    138.
  -1  -5 -17    519.    145.
  -1   5 -17    427.    125.
   1   5  18    146.    190.
   1  -5  18     53.    117.
   1   5  18    285.    122.
  -1  -5 -18    225.    124.
  -1   5 -18    108.    115.
  -1  -5 -18    402.    129.
  -1  -5 -18    361.    212.
  -1   5 -18    170.     79.
  -1   5 -18    150.     82.
   1   5  19   1197.    206.
   1  -5  19   1537.    136.
  -1  -5 -19   1375.    329.
  -1   5 -19   1409.    128.
  -1  -5 -19   1002.    321.
  -1   5 -19   1016.    208.
  -1  -5 -19   1552.    229.
  -1   5 -19   1030.    147.
   1   5  20    456.    169.
   1   5  20    296.    254.
  -1  -5 -20    632.    172.
  -1  -5 -20    651.    190.
  -1   5 -20    513.    117.
  -1  -5 -20    522.    184.
  -1  -5 -20    369.    166.
   1   5  21    341.    153.
   1   5  21    338.    162.
  -1   5 -21    368.    177.
  -1  -5 -21    200.    165.
   1   5  22     -4.    186.
  -1  -5 -22    300.    198.
  -1  -5 -22    -32.    120.
   1  -6 -22    511.    183.
   1  -6 -22      1.    276.
   1  -6 -22    396.    199.
  -1   6  22    489.    167.
   1  -6 -21      1.    135.
   1  -6 -21     89.    145.
   1  -6 -21    145.    149.
  -1   6  21    224.    194.
   1  -6 -20   4522.    363.
  -1   6  20   5087.    382.
  -1   6  20   4167.    340.
   1  -6 -19     -2.    188.
   1  -6 -19    -74.    134.
   1  -6 -19   -120.    123.
  -1   6  19   -194.    115.
   1   6 -18     94.     68.
   1  -6 -18    270.    127.
   1  -6 -18    213.    129.
   1  -6 -18    -13.    176.
  -1   6  18    252.    121.
  -1   6  18     32.    110.
   1  -6 -17    -56.     96.
   1  -6 -17    -71.     91.
   1   6 -17     12.     49.
  -1   6  17    -47.     91.
  -1   6  17   -136.     97.
   1   6 -16    683.     83.
   1   6 -16    922.    120.
   1  -6 -16    947.    151.
   1  -6 -16   1010.    163.
   1   6 -16    592.     81.
  -1   6  16   1032.    228.
  -1  -6  16    694.     86.
   1   6 -15     54.     39.
   1  -6 -15     78.     79.
   1  -6 -15    106.     86.
   1   6 -15     16.     43.
   1   6 -15     40.     42.
   1  -6 -15     18.     81.
  -1  -6  15      3.     44.
  -1   6  15      7.     77.
  -1   6  15   -118.     84.
   1   6 -14    932.     80.
   1   6 -14    822.     70.
   1  -6 -14   1187.    159.
   1  -6 -14    994.    146.
   1   6 -14    882.     79.
   1  -6 -14    778.    148.
  -1  -6  14   1060.     83.
  -1   6  14    903.    157.
  -1   6  14    797.    214.
   1   6 -13   5991.    209.
   1  -6 -13   6210.    315.
   1   6 -13   5625.    177.
   1   6 -13   5804.    142.
   1  -6 -13   5882.    297.
   1  -6 -13   6534.    313.
  -1  -6  13   5944.    143.
  -1   6  13   5735.    287.
   1   6 -12    125.     44.
   1   6 -12     46.     49.
   1   6 -12    162.     44.
   1  -6 -12    205.     88.
   1  -6 -12    119.    141.
   1  -6 -12     68.     86.
   1  -6 -12     29.     83.
  -1   6  12    207.     88.
  -1  -6  12     97.     47.
  -1   6  12    104.     80.
   1   6 -11    173.     29.
   1   6 -11    133.     47.
   1  -6 -11    142.     86.
   1  -6 -11    142.     83.
   1  -6 -11    138.    140.
   1  -6 -11    272.    138.
   1   6 -11    181.     29.
  -1  -6  11    197.     32.
  -1   6  11    262.    139.
  -1   6  11    181.    130.
   1  -6 -10     94.     61.
   1   6 -10    -14.     33.
   1   6 -10     26.     31.
   1  -6 -10     35.     65.
   1  -6 -10    123.     95.
   1  -6 -10    -70.     60.
   1   6 -10     12.     19.
  -1  -6  10     23.     35.
  -1   6  10     22.     63.
  -1   6  10     69.     58.
   1   6  -9   3136.    104.
   1  -6  -9   3531.    180.
   1   6  -9   3113.     66.
   1  -6  -9   3168.    178.
   1  -6  -9   3135.    180.
   1   6  -9   3108.    103.
   1  -6  -9   3357.    174.
  -1  -6   9   3057.    111.
  -1   6   9   3251.    181.
  -1   6   9   3374.    178.
   1   6  -8   1463.     71.
   1  -6  -8   1487.    121.
   1   6  -8   1396.     73.
   1  -6  -8   1502.    118.
   1   6  -8   1356.     33.
   1  -6  -8   1470.    123.
   1  -6  -8   1302.    186.
  -1  -6   8   1437.     76.
  -1   6   8   1655.    188.
  -1   6   8   1480.    183.
   1  -6  -7   2339.    143.
   1  -6  -7   2474.    195.
   1  -6  -7   2356.    204.
   1   6  -7   2347.     89.
   1   6  -7   2313.     90.
   1   6  -7   2237.     45.
   1  -6  -7   2409.    140.
  -1   6   7   2386.    135.
  -1   6   7   2233.    137.
  -1  -6   7   2343.     94.
   1  -6  -6  11243.    333.
   1  -6  -6  11720.    340.
   1  -6  -6  11475.    321.
   1   6  -6  10767.    244.
   1  -6  -6  10830.    300.
   1   6  -6  10803.    127.
   1   6  -6  10667.    237.
  -1  -6   6  10974.    204.
  -1   6   6  11123.    318.
  -1   6   6  11090.    323.
   1  -6  -5  10116.    293.
   1  -6  -5  11116.    413.
   1  -6  -5   9942.    284.
   1  -6  -5   9828.    266.
   1   6  -5   8921.    227.
  -1  -6   5   9969.    236.
  -1   6   5  10096.    292.
  -1   6   5  10194.    385.
   1   6  -4  10868.    267.
   1  -6  -4  10398.    304.
   1  -6  -4  10487.    292.
  -1  -6   4  10491.    144.
  -1  -6   4  10203.    148.
  -1  -6   4  10560.    212.
  -1   6   4  10874.    293.
  -1   6   4  10183.    296.
   1  -6  -3   4363.    231.
   1  -6  -3   4437.    176.
   1   6  -3   4286.    113.
  -1  -6   3   4250.    116.
  -1  -6   3   4297.     70.
  -1   6   3   4573.    157.
  -1   6   3   4473.    174.
  -1  -6   3   4428.     96.
   1   6  -2    995.     41.
   1  -6  -2   1197.     79.
   1   6  -2   1041.     64.
   1  -6  -2   1103.     93.
  -1  -6   2   1078.     64.
  -1   6   2   1134.     90.
  -1   6   2   1095.     96.
  -1  -6   2    978.     60.
  -1   6   2   1193.    121.
  -1  -6   2    930.     65.
   1   6  -1   6524.    180.
   1  -6  -1   6176.    202.
   1  -6  -1   6279.    235.
   1   6  -1   6029.    166.
  -1  -6   1   6181.    137.
  -1  -6   1   6206.    171.
  -1   6   1   6167.    232.
  -1   6   1   6159.    209.
  -1  -6   1   6228.    121.
  -1  -6   1   6281.    173.
  -1   6   1   6479.    209.
   1  -6   0   1410.    105.
   1   6   0   1554.    104.
   1  -6   0   1351.     95.
   1   6   0   1350.    130.
  -1  -6   0   1583.     87.
  -1  -6   0   1348.     68.
  -1  -6   0   1252.     47.
  -1   6   0   1262.     99.
  -1   6   0   1349.     95.
  -1  -6   0   1599.    100.
  -1   6   0   1398.     69.
   1   6   1   1547.     82.
   1   6   1   1702.    150.
   1  -6   1   1698.     98.
   1  -6   1   1539.     96.
  -1  -6  -1   1812.    100.
  -1  -6  -1   1498.     63.
  -1   6  -1   1517.     63.
  -1  -6  -1   1629.     80.
  -1   6  -1   1718.     97.
  -1  -6  -1   1678.     84.
   1   6   2   2966.    119.
   1  -6   2   2899.    101.
   1   6   2   2844.    133.
   1  -6   2   3096.    124.
   1  -6   2   2973.    181.
  -1  -6  -2   2806.    116.
  -1  -6  -2   2843.     96.
  -1  -6  -2   2846.    117.
  -1  -6  -2   2976.    132.
  -1   6  -2   2923.    100.
  -1   6  -2   3014.    119.
   1  -6   3    533.     27.
   1   6   3    692.     77.
   1  -6   3    584.     66.
   1   6   3    628.    111.
   1  -6   3    605.     63.
  -1  -6  -3    689.     91.
  -1  -6  -3    578.     80.
  -1  -6  -3    615.    109.
  -1   6  -3    586.     64.
  -1  -6  -3    530.     72.
  -1   6  -3    569.     42.
   1   6   4    964.    141.
   1  -6   4    916.    105.
   1  -6   4    833.     71.
   1  -6   4    839.     24.
   1   6   4   1128.    135.
  -1  -6  -4    967.     73.
  -1  -6  -4    982.     87.
  -1  -6  -4   1014.    131.
  -1   6  -4    845.    108.
  -1   6  -4    832.     35.
  -1  -6  -4   1034.     92.
  -1   6  -4    819.     68.
   1   6   5   3798.    232.
   1  -6   5   3491.     53.
   1   6   5   3478.    158.
   1  -6   5   3512.    118.
   1  -6   5   3507.    122.
  -1  -6  -5   3732.    222.
  -1  -6  -5   3800.    242.
  -1  -6  -5   3509.    155.
  -1  -6  -5   3694.    144.
  -1   6  -5   3593.     51.
  -1   6  -5   3340.    121.
  -1   6  -5   3407.    120.
   1   6   6   2830.    214.
   1  -6   6   2426.    106.
   1   6   6   2494.    143.
   1  -6   6   2667.    100.
  -1  -6  -6   2911.    203.
  -1  -6  -6   2295.    146.
  -1  -6  -6   2775.    217.
  -1   6  -6   2584.    104.
  -1   6  -6   2712.    102.
  -1  -6  -6   2481.    130.
   1   6   7    386.    127.
   1   6   7    347.    124.
   1  -6   7    432.     83.
  -1  -6  -7    319.     82.
  -1  -6  -7    407.     77.
  -1  -6  -7    320.     82.
  -1   6  -7    331.     83.
  -1   6  -7    399.     81.
  -1  -6  -7    408.     76.
   1   6   8    689.     97.
   1   6   8    680.     98.
   1  -6   8    695.     64.
  -1  -6  -8    614.    100.
  -1  -6  -8    682.     97.
  -1  -6  -8    576.    100.
  -1   6  -8    499.     62.
  -1  -6  -8    662.     93.
  -1   6  -8    799.     62.
   1   6   9    355.     93.
   1   6   9    495.    145.
   1  -6   9    400.     88.
  -1  -6  -9    293.    148.
  -1  -6  -9    481.     89.
  -1   6  -9    382.     56.
  -1  -6  -9    408.     92.
  -1   6  -9    443.     88.
  -1  -6  -9    397.     96.
   1   6  10   3955.    221.
   1   6  10   4058.    222.
   1  -6  10   3957.    146.
  -1   6 -10   4272.    146.
  -1   6 -10   4448.    131.
  -1   6 -10   3922.    202.
  -1  -6 -10   4252.    219.
  -1  -6 -10   4590.    324.
  -1  -6 -10   4141.    215.
  -1  -6 -10   4105.    329.
   1  -6  11   1438.    138.
   1   6  11   1526.    152.
   1   6  11   1281.    232.
  -1  -6 -11   1523.    153.
  -1  -6 -11   1149.    233.
  -1   6 -11   1329.     61.
  -1   6 -11   1633.    136.
  -1  -6 -11   1675.    149.
  -1   6 -11   1427.    135.
  -1  -6 -11   1438.    147.
   1   6  12   1767.    278.
   1  -6  12   1915.    110.
   1   6  12   2060.    178.
  -1  -6 -12   2170.    183.
  -1  -6 -12   1989.    183.
  -1   6 -12   1933.    161.
  -1   6 -12   1971.    116.
  -1   6 -12   2009.    109.
  -1  -6 -12   2448.    277.
  -1  -6 -12   2121.    270.
   1  -6  13    603.     77.
   1   6  13    432.    204.
   1   6  13    573.    208.
  -1  -6 -13    358.    129.
  -1   6 -13    739.     76.
  -1  -6 -13    617.    211.
  -1   6 -13    492.     89.
  -1   6 -13    676.     75.
  -1  -6 -13    624.    131.
   1   6  14  10838.    464.
   1   6  14  11430.    472.
   1  -6  14  10968.    327.
  -1  -6 -14  10810.    474.
  -1   6 -14  11273.    362.
  -1  -6 -14  11116.    470.
  -1   6 -14  10674.    423.
  -1  -6 -14  11675.    474.
  -1   6 -14  11193.    327.
  -1  -6 -14  10987.    468.
   1  -6  15   3235.    154.
   1   6  15   2980.    361.
   1   6  15   2946.    251.
  -1  -6 -15   3622.    257.
  -1   6 -15   3203.    198.
  -1   6 -15   3165.    226.
  -1   6 -15   3059.    150.
  -1  -6 -15   3384.    265.
  -1  -6 -15   3496.    253.
  -1  -6 -15   3266.    262.
   1  -6  16   5473.    219.
   1   6  16   5051.    326.
  -1  -6 -16   5495.    352.
  -1  -6 -16   5520.    349.
  -1   6 -16   5773.    306.
  -1   6 -16   5743.    216.
  -1   6 -16   5643.    279.
   1   6  17   8815.    626.
   1  -6  17   8437.    304.
   1   6  17   9022.    458.
  -1  -6 -17   8860.    457.
  -1   6 -17   8658.    395.
  -1   6 -17   8521.    307.
  -1   6 -17   8129.    405.
  -1  -6 -17   9569.    480.
  -1  -6 -17   8983.    658.
   1   6  18    276.    138.
   1   6  18    463.    144.
   1  -6  18    333.     84.
  -1  -6 -18    318.    153.
  -1   6 -18    323.     81.
  -1   6 -18    314.    126.
  -1  -6 -18    403.    141.
  -1  -6 -18    332.    243.
  -1   6 -18    195.    130.
  -1  -6 -18    289.    228.
   1  -6  19     44.    121.
   1   6  19    225.    211.
  -1  -6 -19    438.    146.
  -1  -6 -19    223.    140.
  -1   6 -19    144.     81.
   1   6  20    -62.    125.
   1   6  20   -166.    130.
  -1  -6 -20   -130.    142.
  -1  -6 -20   -151.    137.
  -1  -6 -20     23.    128.
   1   6  21    181.    202.
   1   6  21     18.    133.
  -1  -6 -21     95.    213.
   1  -7 -21      4.    316.
   1  -7 -21    635.    220.
  -1   7  21    855.    191.
   1  -7 -20     -7.    197.
  -1   7  20    978.    202.
  -1   7  20    902.    275.
   1  -7 -19     -3.    123.
   1  -7 -19     24.    129.
   1  -7 -19     97.    133.
  -1   7  19    209.    116.
   1  -7 -18    623.    191.
   1  -7 -18    549.    181.
   1  -7 -18    924.    193.
  -1   7  18    754.    179.
  -1   7  18    769.    185.
   1  -7 -17    339.    108.
   1  -7 -17     16.    105.
   1  -7 -17    207.    162.
   1   7 -17     29.     41.
  -1   7  17    -52.    100.
  -1   7  17    -86.    105.
   1  -7 -16   1207.    289.
   1   7 -16   1259.    114.
   1  -7 -16   1474.    187.
  -1  -7  16   1021.     91.
  -1   7  16   1126.    175.
   1   7 -15   5210.    178.
   1  -7 -15   6012.    347.
   1  -7 -15   6740.    348.
   1  -7 -15   5894.    482.
   1   7 -15   5721.    210.
  -1  -7  15   5254.    185.
  -1   7  15   6059.    349.
  -1   7  15   5699.    461.
   1   7 -14    140.     48.
   1   7 -14     55.     28.
   1   7 -14      6.     42.
   1  -7 -14     25.     98.
   1  -7 -14    171.     92.
   1  -7 -14     43.    144.
   1  -7 -14    179.     94.
  -1   7  14     30.     90.
  -1   7  14     17.     96.
  -1  -7  14     60.     30.
   1   7 -13   2666.    112.
   1  -7 -13   2970.    321.
   1  -7 -13   2918.    229.
   1   7 -13   2648.    112.
   1   7 -13   2520.    108.
  -1   7  13   2617.    308.
  -1  -7  13   2355.     81.
   1   7 -12    361.     37.
   1  -7 -12    406.    112.
   1   7 -12    318.     32.
   1   7 -12    398.     54.
   1  -7 -12    376.    174.
   1  -7 -12    269.    110.
  -1  -7  12    289.     59.
  -1   7  12    256.    114.
  -1   7  12    286.    106.
   1   7 -11   4321.    117.
   1  -7 -11   4410.    368.
   1  -7 -11   4605.    246.
   1  -7 -11   4946.    383.
   1  -7 -11   4623.    252.
   1   7 -11   4349.    108.
   1   7 -11   4190.    143.
  -1   7  11   4605.    254.
  -1  -7  11   4478.    113.
  -1   7  11   4657.    244.
   1   7 -10   1544.     55.
   1   7 -10   1655.     85.
   1  -7 -10   1315.    241.
   1  -7 -10   1582.    240.
   1   7 -10   1499.     88.
   1  -7 -10   1680.    234.
   1  -7 -10   1666.    229.
  -1   7  10   1534.    229.
  -1   7  10   1220.    237.
  -1  -7  10   1470.     91.
   1   7  -9    520.     28.
   1   7  -9    674.     62.
   1  -7  -9    526.    112.
   1   7  -9    538.     41.
   1  -7  -9    578.    109.
   1  -7  -9    677.    104.
   1  -7  -9    577.    102.
  -1  -7   9    703.     65.
  -1   7   9    566.    107.
  -1   7   9    561.    105.
   1  -7  -8   3828.    198.
   1   7  -8   3371.     91.
   1  -7  -8   3823.    179.
   1  -7  -8   3431.    189.
   1  -7  -8   3593.    192.
   1   7  -8   3362.     90.
  -1   7   8   3553.    190.
  -1   7   8   3337.    189.
  -1  -7   8   3379.     92.
   1   7  -7   1745.     64.
   1  -7  -7   1730.    131.
   1  -7  -7   1867.    141.
   1  -7  -7   1821.    125.
   1  -7  -7   1997.    137.
   1   7  -7   1773.     89.
  -1   7   7   1945.    203.
  -1   7   7   1886.    204.
  -1  -7   7   1679.     90.
   1   7  -6  14578.    343.
   1  -7  -6  15328.    546.
   1  -7  -6  15618.    581.
   1   7  -6  15448.    358.
   1  -7  -6  15211.    436.
   1  -7  -6  15212.    514.
  -1   7   6  15219.    442.
  -1  -7   6  15175.    350.
  -1   7   6  15336.    431.
   1  -7  -5   1645.    129.
   1   7  -5   1631.    102.
   1  -7  -5   1809.    117.
   1  -7  -5   1682.    102.
   1  -7  -5   1590.    118.
  -1   7   5   1803.    114.
  -1  -7   5   1835.     98.
  -1   7   5   1595.    124.
   1   7  -4    -19.     47.
   1  -7  -4     74.     46.
   1  -7  -4      6.     81.
   1  -7  -4    -10.     73.
   1  -7  -4    101.     39.
  -1   7   4     58.     49.
  -1  -7   4     17.     45.
  -1   7   4     32.     45.
  -1  -7   4     28.     17.
  -1  -7   4      8.     16.
   1   7  -3   2935.    144.
   1   7  -3   2950.     84.
   1  -7  -3   3116.    132.
   1  -7  -3   2929.    108.
   1  -7  -3   2668.    124.
   1  -7  -3   2864.    147.
  -1  -7   3   2957.    100.
  -1   7   3   3142.    189.
  -1   7   3   2988.    219.
  -1  -7   3   2863.     83.
  -1  -7   3   2969.     59.
   1   7  -2    123.     42.
   1  -7  -2    113.     58.
   1   7  -2    162.     42.
   1  -7  -2    198.     48.
   1  -7  -2    -18.     47.
   1  -7  -2     97.     36.
  -1   7   2    201.     94.
  -1  -7   2    155.     42.
  -1   7   2    182.     60.
  -1  -7   2    146.     42.
  -1   7   2     49.     77.
  -1  -7   2    142.     40.
   1   7  -1    788.     69.
   1  -7  -1    862.     88.
   1  -7  -1    825.    101.
   1   7  -1    724.     76.
  -1  -7   1    675.     43.
  -1  -7   1    637.     73.
  -1  -7   1    726.     50.
  -1   7   1    798.     65.
  -1   7   1    843.     88.
  -1   7   1    795.     83.
  -1  -7   1    924.     67.
   1   7   0   5843.    205.
   1  -7   0   5846.    195.
   1   7   0   5634.    180.
   1  -7   0   5960.    208.
  -1  -7   0   5780.    256.
  -1  -7   0   5957.    154.
  -1  -7   0   5829.    146.
  -1   7   0   5988.    201.
  -1   7   0   5639.    150.
  -1  -7   0   5870.    198.
   1  -7   1  28902.    668.
   1  -7   1  29259.    708.
   1   7   1  29514.    833.
   1   7   1  29759.    674.
  -1  -7  -1  29429.    761.
  -1  -7  -1  28507.    580.
  -1   7  -1  28961.    598.
  -1   7  -1  28881.    714.
  -1  -7  -1  29461.    838.
  -1  -7  -1  28981.    651.
   1   7   2    666.     71.
   1   7   2    639.     80.
   1  -7   2    686.     40.
   1  -7   2    683.     73.
  -1   7  -2    737.     74.
  -1  -7  -2    761.    109.
  -1  -7  -2    717.     84.
  -1  -7  -2    695.     68.
  -1  -7  -2    644.     54.
  -1   7  -2    636.     39.
   1  -7   3     49.     19.
   1  -7   3    184.     68.
   1   7   3    142.     52.
   1  -7   3     91.     46.
   1   7   3    115.     48.
  -1  -7  -3    114.     38.
  -1   7  -3     93.     31.
  -1  -7  -3     65.     47.
  -1  -7  -3     82.     56.
  -1   7  -3     34.     45.
  -1  -7  -3     48.     79.
   1   7   4    574.    118.
   1   7   4    529.    130.
   1  -7   4    588.     67.
   1  -7   4    482.     63.
   1  -7   4    585.     34.
  -1  -7  -4    569.    113.
  -1  -7  -4    459.    128.
  -1   7  -4    520.     34.
  -1  -7  -4    490.     80.
  -1   7  -4    520.    100.
  -1  -7  -4    509.    101.
   1   7   5   5357.    278.
   1   7   5   4874.    204.
   1  -7   5   5005.     77.
   1  -7   5   4866.     74.
   1  -7   5   5029.    223.
   1  -7   5   5053.    214.
  -1  -7  -5   5190.    173.
  -1   7  -5   5143.    221.
  -1  -7  -5   5070.    273.
  -1   7  -5   4785.     82.
  -1   7  -5   4963.    222.
  -1  -7  -5   5541.    203.
  -1  -7  -5   4884.    205.
   1   7   6    517.    136.
   1  -7   6    526.     59.
   1  -7   6    616.     64.
   1   7   6    674.    140.
  -1  -7  -6    543.     90.
  -1  -7  -6    504.     93.
  -1  -7  -6    518.     79.
  -1  -7  -6    554.    132.
  -1   7  -6    465.     62.
  -1   7  -6    517.     61.
   1  -7   7   2078.    102.
   1  -7   7   2221.     98.
   1   7   7   2180.    219.
   1   7   7   1972.    145.
  -1  -7  -7   2161.    135.
  -1   7  -7   2064.    152.
  -1   7  -7   2174.    100.
  -1  -7  -7   2079.    141.
  -1  -7  -7   2067.    149.
  -1  -7  -7   1966.    152.
   1   7   8     45.     67.
   1   7   8     93.    109.
   1  -7   8     73.     71.
  -1  -7  -8    184.     64.
  -1  -7  -8    119.    114.
  -1  -7  -8     83.    110.
  -1   7  -8     53.     43.
  -1   7  -8     87.     68.
  -1  -7  -8     -5.     67.
   1   7   9   4722.    244.
   1   7   9   5132.    243.
   1  -7   9   5111.    172.
  -1  -7  -9   5277.    238.
  -1  -7  -9   5415.    368.
  -1   7  -9   4959.    167.
  -1   7  -9   5133.    171.
  -1  -7  -9   5324.    238.
  -1  -7  -9   5636.    362.
   1   7  10    -87.     63.
   1  -7  10     -9.     60.
   1   7  10     69.     63.
  -1   7 -10    -45.     58.
  -1  -7 -10      9.    102.
  -1  -7 -10    -30.     61.
  -1  -7 -10    -74.     62.
  -1   7 -10     57.     58.
  -1  -7 -10     73.     65.
   1  -7  11    788.     77.
   1   7  11    614.    131.
   1   7  11    662.    128.
  -1  -7 -11    606.    200.
  -1  -7 -11    745.    131.
  -1  -7 -11    615.    132.
  -1   7 -11    787.    119.
  -1   7 -11    786.     75.
  -1  -7 -11    702.    128.
   1  -7  12     94.     49.
   1   7  12     33.    142.
   1   7  12    -14.     89.
  -1  -7 -12     43.    139.
  -1   7 -12    110.     49.
  -1  -7 -12    -76.    146.
  -1   7 -12    124.     49.
  -1  -7 -12    -63.    139.
  -1  -7 -12     99.    145.
   1   7  13   5193.    317.
   1  -7  13   5295.    271.
   1   7  13   5365.    310.
  -1  -7 -13   5796.    467.
  -1   7 -13   5220.    192.
  -1   7 -13   5524.    262.
  -1  -7 -13   5833.    318.
  -1  -7 -13   8785.    490.
  -1  -7 -13   5398.    312.
   1   7  14    384.    193.
   1  -7  14    394.    106.
   1   7  14    623.    128.
  -1  -7 -14    247.    128.
  -1   7 -14    331.    104.
  -1  -7 -14    324.    126.
  -1   7 -14    291.     47.
  -1   7 -14    358.     68.
  -1  -7 -14    442.    122.
  -1  -7 -14    104.    205.
   1   7  15    -43.     96.
   1  -7  15    -11.     81.
   1   7  15     65.     97.
  -1  -7 -15     35.     98.
  -1   7 -15     37.     39.
  -1  -7 -15     -1.     96.
  -1   7 -15    127.     53.
  -1  -7 -15     10.    100.
  -1   7 -15    135.     79.
  -1  -7 -15     90.    160.
   1   7  16    363.    182.
   1  -7  16    233.     99.
  -1  -7 -16    264.    123.
  -1   7 -16    170.     80.
  -1   7 -16    130.     65.
  -1   7 -16    111.     96.
  -1  -7 -16    117.    126.
   1   7  17    -98.     84.
   1  -7  17    -21.     72.
   1   7  17     19.     87.
  -1   7 -17     35.     37.
  -1   7 -17     16.     70.
  -1   7 -17     41.     46.
  -1  -7 -17    -74.     87.
  -1  -7 -17    -58.     89.
  -1  -7 -17   -146.     91.
   1   7  18    229.    123.
   1   7  18    111.    187.
   1  -7  18     42.    102.
  -1  -7 -18    -10.    124.
  -1  -7 -18    145.    130.
  -1  -7 -18    143.    129.
  -1  -7 -18     36.    127.
   1   7  19    847.    201.
  -1  -7 -19    801.    212.
  -1  -7 -19    697.    329.
   1   7  20    919.    325.
  -1  -7 -20    697.    219.
  -1  -7 -20    868.    225.
  -1  -7 -20    927.    345.
   1   7  21    802.    218.
   1   7  21    702.    208.
  -1  -7 -21    475.    211.
  -1  -7 -21    783.    221.
   1  -8 -21      3.    174.
  -1   8  21    749.    256.
   1  -8 -20      7.    275.
  -1   8  20    183.    161.
  -1   8  20    580.    185.
   1  -8 -19    844.    199.
   1  -8 -19    536.    309.
  -1   8  19    170.    286.
   1  -8 -18    480.    161.
   1  -8 -18    227.    172.
  -1   8  18    348.    168.
  -1   8  18    380.    157.
   1  -8 -17   -106.    111.
   1  -8 -17     17.    111.
   1  -8 -17    -69.    112.
   1  -8 -17      4.    107.
  -1   8  17    -13.    109.
  -1   8  17    -53.    157.
   1  -8 -16    322.    149.
   1  -8 -16    472.    153.
  -1   8  16    391.    139.
   1  -8 -15    774.    163.
  -1   8  15    980.    164.
  -1   8  15    995.    152.
  -1  -8  15    457.     74.
   1  -8 -14    374.    127.
   1  -8 -14    362.    129.
   1   8 -14    227.     47.
   1   8 -14    267.     36.
   1   8 -14    291.     36.
   1  -8 -14    468.    121.
   1  -8 -14    301.    132.
  -1   8  14    413.    120.
  -1  -8  14    271.     61.
  -1   8  14    400.    126.
   1   8 -13    849.     74.
   1   8 -13    661.     56.
   1  -8 -13   1207.    154.
   1   8 -13    862.     51.
   1  -8 -13    982.    162.
   1  -8 -13    860.    163.
   1  -8 -13   1003.    152.
  -1  -8  13    892.     53.
  -1   8  13    743.    151.
   1   8 -12    -18.     25.
   1   8 -12     18.     22.
   1  -8 -12     51.     82.
   1  -8 -12    -21.     83.
   1   8 -12     32.     38.
  -1  -8  12     34.     41.
  -1   8  12    120.    120.
  -1   8  12    122.     79.
   1  -8 -11    531.    116.
   1  -8 -11    529.    122.
   1   8 -11    501.     62.
   1  -8 -11    464.    116.
   1  -8 -11    544.    123.
   1   8 -11    349.     41.
  -1   8  11    413.    116.
  -1  -8  11    413.     66.
  -1   8  11    361.    116.
   1  -8 -10    416.    117.
   1  -8 -10    700.    189.
   1  -8 -10    402.    124.
   1   8 -10    478.     67.
   1  -8 -10    560.    113.
   1   8 -10    527.     66.
  -1   8  10    490.    119.
  -1   8  10    574.    185.
   1   8  -9   9584.    257.
   1  -8  -9   9923.    536.
   1  -8  -9  10081.    525.
   1  -8  -9   9577.    360.
   1  -8  -9   9525.    390.
   1   8  -9   9799.    214.
  -1   8   9   9532.    378.
  -1   8   9   9958.    522.
   1  -8  -8   9223.    482.
   1  -8  -8   9176.    337.
   1  -8  -8   9299.    442.
   1   8  -8   8670.    241.
   1  -8  -8   8713.    494.
   1   8  -8   8378.    245.
  -1   8   8   8855.    343.
  -1   8   8   9198.    339.
   1  -8  -7    904.    125.
   1  -8  -7   1071.    186.
   1  -8  -7    901.    104.
   1   8  -7    995.     80.
   1   8  -7    969.     59.
   1  -8  -7   1015.    116.
  -1   8   7   1066.    186.
  -1  -8   7    877.     55.
  -1   8   7   1047.    117.
   1  -8  -6    528.     99.
   1  -8  -6    656.    145.
   1  -8  -6    468.     79.
   1  -8  -6    638.     89.
   1   8  -6    528.     76.
   1   8  -6    431.     49.
  -1   8   6    511.     92.
  -1   8   6    678.     96.
  -1  -8   6    470.     47.
   1  -8  -5    350.    126.
   1  -8  -5    415.    142.
   1  -8  -5    498.    134.
   1  -8  -5    339.     70.
   1   8  -5    371.     78.
  -1  -8   5    451.     48.
  -1  -8   5    442.     18.
  -1   8   5    517.     89.
  -1   8   5    583.    127.
  -1  -8   5    429.     18.
   1  -8  -4  20700.    576.
   1  -8  -4  20559.    536.
   1   8  -4  19766.    454.
   1  -8  -4  20940.    552.
   1  -8  -4  20278.    584.
  -1  -8   4  20475.    331.
  -1   8   4  19429.    691.
  -1   8   4  20161.    524.
  -1  -8   4  20277.    363.
  -1  -8   4  20335.    531.
   1  -8  -3   1212.    109.
   1  -8  -3   1265.     90.
   1   8  -3   1098.     43.
   1  -8  -3    855.    111.
   1  -8  -3   1147.     93.
   1   8  -3   1009.     75.
  -1  -8   3   1089.     59.
  -1   8   3   1187.     91.
  -1  -8   3   1213.     60.
  -1   8   3   1148.    110.
  -1   8   3   1138.    108.
  -1  -8   3   1097.     71.
   1  -8  -2    624.    147.
   1   8  -2    893.     69.
   1  -8  -2    704.    116.
   1  -8  -2    789.     87.
   1  -8  -2    764.     74.
   1   8  -2    806.    107.
  -1  -8   2    835.     65.
  -1   8   2    677.     73.
  -1  -8   2    645.     66.
  -1  -8   2    699.    104.
  -1   8   2    704.    146.
  -1   8   2    903.     93.
   1  -8  -1   2034.    100.
   1  -8  -1   2011.     94.
   1  -8  -1   1960.     94.
   1  -8  -1   2055.    127.
   1   8  -1   1956.    112.
   1   8  -1   1933.    104.
  -1  -8   1   1878.     74.
  -1   8   1   1919.     95.
  -1  -8   1   1852.    102.
  -1  -8   1   1993.    108.
  -1   8   1   1917.    122.
  -1  -8   1   1874.     64.
   1  -8   0    292.     71.
   1  -8   0    239.     45.
   1  -8   0    282.     64.
   1   8   0    248.     60.
   1   8   0    279.     47.
   1  -8   0    204.     45.
  -1  -8   0    207.     45.
  -1   8   0    184.    105.
  -1  -8   0    239.     59.
  -1   8   0    322.     45.
  -1  -8   0    208.     69.
  -1  -8   0    244.     44.
   1   8   1  31982.    912.
   1  -8   1  30663.    729.
   1  -8   1  29724.    643.
   1  -8   1  30432.    776.
   1  -8   1  31254.    602.
   1   8   1  30423.    814.
  -1  -8  -1  31072.    704.
  -1   8  -1  29458.    642.
  -1  -8  -1  30844.    811.
  -1  -8  -1  30709.    779.
  -1   8  -1  31618.    925.
  -1  -8  -1  31210.    828.
   1  -8   2   3650.     93.
   1   8   2   3575.    142.
   1  -8   2   3603.    128.
   1  -8   2   3518.     71.
   1  -8   2   3685.    148.
   1   8   2   3751.    162.
  -1  -8  -2   3597.    137.
  -1  -8  -2   3665.    154.
  -1   8  -2   3606.    152.
  -1   8  -2   3376.     92.
  -1  -8  -2   3525.    142.
  -1  -8  -2   3869.    241.
   1  -8   3   9022.    196.
   1  -8   3   8664.    162.
   1  -8   3   8850.    337.
   1  -8   3   8743.    109.
   1   8   3   8780.    385.
   1   8   3   8913.    260.
  -1  -8  -3   8712.    223.
  -1  -8  -3   8715.    256.
  -1   8  -3   8661.    196.
  -1   8  -3   8715.    255.
  -1  -8  -3   8906.    264.
  -1  -8  -3   9268.    301.
   1   8   4   2318.    146.
   1  -8   4   2368.    173.
   1  -8   4   2474.     69.
   1  -8   4   2519.     72.
   1   8   4   2667.    133.
  -1   8  -4   2386.     72.
  -1   8  -4   2220.    173.
  -1  -8  -4   2443.    132.
  -1  -8  -4   2407.    112.
  -1  -8  -4   2614.    139.
  -1  -8  -4   2442.    227.
   1   8   5   4492.    196.
   1  -8   5   4663.    163.
   1  -8   5   4738.    236.
   1   8   5   4975.    213.
   1  -8   5   4593.     80.
   1  -8   5   4726.     85.
  -1  -8  -5   4890.    210.
  -1  -8  -5   4574.    247.
  -1  -8  -5   4688.    194.
  -1   8  -5   4494.    164.
  -1  -8  -5   4878.    298.
  -1   8  -5   4743.    231.
  -1   8  -5   4735.     84.
   1   8   6    201.     72.
   1   8   6    232.     79.
   1  -8   6    188.     80.
   1  -8   6    179.     54.
  -1  -8  -6    207.     99.
  -1  -8  -6    -66.    117.
  -1   8  -6    118.     52.
  -1  -8  -6    167.     71.
  -1   8  -6    125.     52.
  -1  -8  -6    234.     78.
   1   8   7   1545.    140.
   1  -8   7   1336.    151.
   1  -8   7   1436.    139.
   1   8   7   1593.    138.
  -1   8  -7   1613.    145.
  -1  -8  -7   1516.    223.
  -1  -8  -7   1578.    214.
  -1   8  -7   1478.    145.
  -1  -8  -7   1756.    124.
  -1  -8  -7   1417.    135.
   1  -8   8    345.     65.
   1   8   8    230.    155.
   1   8   8    446.     98.
  -1  -8  -8    506.    105.
  -1  -8  -8    374.     97.
  -1  -8  -8    384.     89.
  -1  -8  -8    454.     99.
  -1   8  -8    319.     63.
  -1   8  -8    346.     63.
   1   8   9    303.    100.
   1   8   9    271.    100.
   1  -8   9    281.     97.
  -1  -8  -9    327.     97.
  -1  -8  -9    309.    105.
  -1   8  -9    291.     94.
  -1   8  -9    330.     93.
  -1  -8  -9    255.    145.
  -1  -8  -9    237.    101.
   1   8  10   5408.    405.
   1   8  10   5245.    272.
   1  -8  10   5012.    182.
  -1  -8 -10   5048.    282.
  -1  -8 -10   5383.    268.
  -1   8 -10   4985.    177.
  -1  -8 -10   5263.    278.
  -1   8 -10   4814.    249.
  -1  -8 -10   5280.    390.
   1  -8  11     39.     74.
   1   8  11    207.     83.
   1   8  11     30.     80.
  -1  -8 -11    140.     88.
  -1  -8 -11    -83.    126.
  -1   8 -11    -14.     72.
  -1   8 -11     10.     45.
  -1  -8 -11    155.    139.
  -1  -8 -11    -34.    126.
   1   8  12    937.    250.
   1   8  12    871.    250.
   1  -8  12    883.    141.
  -1  -8 -12    752.    243.
  -1  -8 -12   1123.    162.
  -1   8 -12   1169.    135.
  -1  -8 -12   1084.    246.
  -1  -8 -12   1097.    164.
  -1   8 -12   1006.     90.
   1   8  13    715.    151.
   1   8  13    803.    147.
   1  -8  13    651.     84.
  -1  -8 -13    880.    152.
  -1   8 -13    692.     81.
  -1  -8 -13    885.    148.
  -1  -8 -13    820.    157.
  -1  -8 -13    697.    146.
  -1   8 -13    691.     83.
   1   8  14     49.     88.
   1   8  14    -10.     88.
   1  -8  14     59.     48.
  -1  -8 -14    -61.     92.
  -1  -8 -14     -4.     92.
  -1  -8 -14    130.     88.
  -1   8 -14      0.     47.
  -1  -8 -14     31.     89.
  -1   8 -14     -9.     72.
   1   8  15   3195.    259.
   1   8  15   2500.    256.
   1  -8  15   2636.    146.
  -1  -8 -15   2834.    256.
  -1   8 -15   2428.    205.
  -1   8 -15   2755.    141.
  -1  -8 -15   2902.    274.
   1   8  16   1476.    215.
   1  -8  16   1633.    122.
  -1  -8 -16   1554.    230.
  -1   8 -16   1137.    181.
  -1  -8 -16   1811.    356.
  -1   8 -16   1591.    118.
   1   8  17   3849.    333.
   1  -8  17   3482.    186.
   1   8  17   3629.    313.
  -1  -8 -17   3850.    340.
  -1  -8 -17   3838.    319.
  -1  -8 -17   3759.    503.
  -1   8 -17   3364.    165.
   1   8  18    251.    144.
   1   8  18    289.    151.
  -1  -8 -18    164.    146.
  -1  -8 -18    133.    147.
  -1  -8 -18    152.    245.
  -1  -8 -18   -130.    227.
   1   8  19    944.    336.
   1   8  19   1138.    231.
  -1  -8 -19    711.    229.
  -1  -8 -19    843.    230.
   1   8  20     59.    132.
  -1  -8 -20     -6.    137.
  -1  -8 -20    128.    138.
   1  -9 -20      1.    142.
   1  -9 -20    135.    141.
  -1   9  20     48.    145.
  -1   9  20     42.    131.
   1  -9 -19    231.    172.
   1  -9 -19    363.    174.
  -1   9  19    165.    161.
   1  -9 -18    745.    210.
   1  -9 -18    397.    314.
  -1   9  18    613.    296.
   1  -9 -17    245.    158.
   1  -9 -17    162.    235.
   1  -9 -17    305.    152.
  -1   9  17    200.    151.
  -1   9  17    224.    140.
   1  -9 -16    -19.    115.
   1  -9 -16   -160.    117.
   1  -9 -16    -77.    187.
  -1   9  16     50.    183.
   1  -9 -15    105.    211.
  -1   9  15    198.    121.
   1  -9 -14    499.    161.
   1  -9 -14    787.    250.
   1   9 -14    580.     41.
   1  -9 -14    626.    152.
   1   9 -14    385.     64.
  -1   9  14    729.    230.
  -1   9  14    808.    154.
   1  -9 -13    292.    125.
   1  -9 -13    298.    217.
   1   9 -13    283.     60.
   1  -9 -13    654.    127.
   1   9 -13    253.     62.
   1  -9 -13    462.    135.
  -1   9  13    482.    132.
  -1   9  13    406.    126.
   1  -9 -12   1298.    168.
   1   9 -12   1109.     91.
   1  -9 -12   1413.    174.
   1  -9 -12   1482.    183.
   1   9 -12   1284.     63.
   1  -9 -12   1215.    285.
  -1   9  12   1110.    276.
   1  -9 -11    195.     99.
   1  -9 -11    -29.    155.
   1   9 -11     89.     33.
   1   9 -11     82.     52.
  -1   9  11     63.     95.
  -1   9  11    141.     96.
   1   9 -10    254.     64.
   1  -9 -10    233.    109.
   1   9 -10    322.     67.
   1  -9 -10    366.    181.
   1  -9 -10    356.    113.
   1  -9 -10    302.    104.
  -1   9  10    279.    113.
  -1   9  10    179.    114.
   1  -9  -9  17082.    594.
   1   9  -9  17668.    392.
   1   9  -9  16896.    434.
   1  -9  -9  17117.    613.
   1  -9  -9  16821.    560.
   1  -9  -9  17281.    621.
  -1   9   9  17586.    601.
  -1   9   9  16963.    796.
   1  -9  -8    383.    122.
   1  -9  -8    533.    102.
   1   9  -8    576.     51.
   1   9  -8    281.     84.
   1  -9  -8    543.    177.
   1  -9  -8    543.    118.
  -1   9   8    522.    119.
  -1  -9   8    545.     50.
  -1   9   8    574.    177.
   1  -9  -7   7599.    425.
   1  -9  -7   7669.    390.
   1  -9  -7   7194.    318.
   1   9  -7   7167.    186.
   1   9  -7   7732.    200.
   1  -9  -7   7465.    311.
  -1  -9   7   7095.    182.
  -1   9   7   7330.    303.
  -1   9   7   7282.    454.
   1  -9  -6    797.    197.
   1  -9  -6   1074.    152.
   1  -9  -6    874.    112.
   1  -9  -6    803.    114.
   1   9  -6    968.    101.
  -1  -9   6    813.     96.
  -1   9   6    843.    125.
  -1   9   6    820.    118.
   1  -9  -5   2061.    152.
   1  -9  -5   1920.    138.
   1  -9  -5   1920.    173.
   1   9  -5   1811.     92.
   1  -9  -5   1938.    139.
  -1  -9   5   1755.     89.
  -1  -9   5   1822.     45.
  -1  -9   5   1776.     43.
  -1   9   5   1860.    151.
  -1   9   5   1693.    137.
   1  -9  -4   1883.    128.
   1  -9  -4   1880.    124.
   1  -9  -4   1749.    103.
   1  -9  -4   1845.    223.
   1   9  -4   1771.    142.
  -1   9   4   1989.    130.
  -1  -9   4   1852.    140.
  -1  -9   4   1810.     65.
  -1   9   4   2017.    219.
  -1  -9   4   1766.     63.
   1  -9  -3   3609.    188.
   1  -9  -3   3417.    128.
   1   9  -3   3392.    138.
   1   9  -3   3580.    118.
   1  -9  -3   3477.    223.
   1  -9  -3   3468.    159.
  -1  -9   3   3340.    132.
  -1   9   3   3402.    185.
  -1  -9   3   3548.    110.
  -1   9   3   3787.    236.
  -1   9   3   3587.    189.
  -1  -9   3   3502.    113.
   1  -9  -2    195.     42.
   1   9  -2    167.     56.
   1  -9  -2    241.     76.
   1   9  -2    245.     55.
   1  -9  -2    326.     90.
   1  -9  -2    160.     92.
  -1   9   2    130.     76.
  -1   9   2    248.     94.
  -1   9   2    269.     75.
  -1  -9   2    214.     52.
  -1  -9   2    182.     53.
  -1  -9   2    143.     53.
   1   9  -1    302.     96.
   1  -9  -1    214.     53.
   1  -9  -1    264.    119.
   1  -9  -1    257.     85.
   1  -9  -1    258.     58.
   1   9  -1    205.     67.
  -1  -9   1    315.     94.
  -1   9   1    284.     87.
  -1   9   1    245.    115.
  -1  -9   1    274.     41.
  -1  -9   1    313.     64.
  -1  -9   1    197.     35.
   1  -9   0     64.     34.
   1  -9   0     33.     51.
   1   9   0     14.     47.
   1  -9   0     33.     35.
   1  -9   0     80.     55.
   1   9   0      0.     36.
  -1  -9   0    -20.     34.
  -1  -9   0    101.     53.
  -1  -9   0     11.     21.
  -1  -9   0    -19.     47.
  -1   9   0     70.     57.
  -1   9   0    -18.     50.
   1   9   1     16.     64.
   1   9   1      9.     80.
   1  -9   1     34.     49.
   1  -9   1     23.     26.
   1  -9   1     83.     49.
   1  -9   1      5.     50.
  -1  -9  -1    -29.     62.
  -1  -9  -1    -16.     42.
  -1   9  -1     28.     53.
  -1  -9  -1    145.     50.
  -1  -9  -1     10.     40.
  -1   9  -1      6.     49.
   1   9   2     23.     49.
   1  -9   2    -19.     24.
   1  -9   2     34.     45.
   1   9   2     27.     42.
   1  -9   2     26.     16.
   1  -9   2    -12.     25.
  -1  -9  -2    -31.     49.
  -1  -9  -2    -11.     29.
  -1   9  -2     10.     74.
  -1  -9  -2    -40.     39.
  -1   9  -2     18.     25.
  -1  -9  -2     11.     40.
   1  -9   3   1200.     73.
   1  -9   3   1150.     74.
   1   9   3   1130.    178.
   1  -9   3   1174.     97.
   1   9   3   1269.    103.
  -1  -9  -3   1158.    103.
  -1   9  -3   1182.     76.
  -1  -9  -3   1315.    118.
  -1   9  -3   1092.    103.
  -1  -9  -3   1203.    186.
  -1  -9  -3   1178.     98.
   1  -9   4     75.     81.
   1  -9   4    127.     20.
   1  -9   4     38.     29.
   1   9   4     26.     66.
   1   9   4     70.     61.
  -1  -9  -4     65.     58.
  -1   9  -4    113.     84.
  -1  -9  -4     45.     47.
  -1  -9  -4    -16.     68.
  -1   9  -4      8.     31.
  -1  -9  -4     98.     58.
   1  -9   5   9645.    148.
   1  -9   5   9284.    164.
   1  -9   5   9799.    374.
   1   9   5   9880.    331.
   1   9   5   9944.    488.
  -1  -9  -5  10297.    374.
  -1  -9  -5   9307.    284.
  -1  -9  -5   9964.    324.
  -1   9  -5  10037.    294.
  -1   9  -5   9694.    385.
  -1  -9  -5  10136.    332.
   1   9   6   6817.    293.
   1   9   6   6909.    280.
   1  -9   6   6567.    216.
   1  -9   6   6766.    225.
  -1  -9  -6   6848.    273.
  -1  -9  -6   6812.    277.
  -1  -9  -6   6899.    338.
  -1   9  -6   6486.    228.
  -1   9  -6   6665.    224.
  -1  -9  -6   7345.    417.
   1   9   7    876.    126.
   1  -9   7    808.    134.
   1  -9   7    720.     80.
   1   9   7    716.    120.
  -1  -9  -7    802.    127.
  -1   9  -7    727.    129.
  -1  -9  -7    798.    120.
  -1  -9  -7    889.    163.
  -1   9  -7    705.     85.
  -1  -9  -7    932.    117.
   1   9   8    468.    111.
   1   9   8    490.    114.
   1  -9   8    439.     70.
   1  -9   8    335.     75.
  -1   9  -8    582.     74.
  -1  -9  -8    469.    114.
  -1  -9  -8    364.    116.
  -1   9  -8    450.    113.
  -1  -9  -8    566.    108.
  -1  -9  -8    509.    151.
   1   9   9    821.    143.
   1  -9   9   1018.    142.
   1   9   9    897.    225.
  -1  -9  -9   1078.    149.
  -1  -9  -9    781.    138.
  -1   9  -9   1079.    134.
  -1   9  -9    939.    135.
  -1  -9  -9    811.    201.
  -1  -9  -9    907.    227.
   1   9  10    652.    143.
   1  -9  10    885.     88.
   1   9  10    810.    145.
  -1  -9 -10    839.    219.
  -1  -9 -10    980.    151.
  -1   9 -10    796.     85.
  -1   9 -10    872.    131.
  -1  -9 -10    814.    213.
   1   9  11   3670.    389.
   1  -9  11   3758.    160.
  -1   9 -11   3532.    158.
  -1  -9 -11   3753.    401.
  -1  -9 -11   3762.    377.
  -1  -9 -11   3898.    262.
  -1  -9 -11   3864.    244.
  -1   9 -11   3297.    156.
   1   9  12   1250.    169.
   1  -9  12    924.    146.
  -1  -9 -12   1201.    162.
  -1  -9 -12   1152.    269.
  -1  -9 -12   1003.    171.
  -1   9 -12    852.    138.
  -1   9 -12    939.    141.
  -1  -9 -12   1090.    159.
   1  -9  13    -13.     74.
   1   9  13    -54.     90.
   1   9  13     34.    141.
  -1  -9 -13    -35.     93.
  -1  -9 -13    -37.     86.
  -1  -9 -13    119.    146.
  -1   9 -13     84.     73.
  -1   9 -13    102.     73.
  -1  -9 -13     35.     87.
   1   9  14   -105.     85.
   1   9  14     27.     85.
   1  -9  14    -22.     68.
  -1  -9 -14     78.     85.
  -1  -9 -14    109.     82.
  -1  -9 -14    -65.     82.
  -1   9 -14     14.     65.
  -1   9 -14     -4.     66.
   1   9  15    279.    128.
   1  -9  15     88.     64.
   1   9  15     95.    198.
  -1  -9 -15    207.    132.
  -1   9 -15    178.     97.
  -1   9 -15    244.     98.
   1  -9  16    433.     88.
   1   9  16    654.    166.
  -1  -9 -16    550.    176.
  -1   9 -16    613.    129.
  -1  -9 -16    739.    174.
  -1  -9 -16    462.    259.
  -1   9 -16    363.     86.
   1   9  17    497.    290.
   1   9  17    306.    184.
  -1  -9 -17    493.    181.
  -1  -9 -17    429.    181.
  -1  -9 -17    788.    180.
   1   9  18    113.    154.
   1   9  18    211.    148.
  -1  -9 -18    131.    153.
  -1  -9 -18    188.    151.
   1   9  19   1313.    381.
  -1  -9 -19   1117.    254.
   1   9  20     63.    155.
  -1  -9 -20    286.    260.
  -1  -9 -20     87.    157.
   1 -10 -19     50.    163.
   1 -10 -19     41.    153.
   1 -10 -19    353.    154.
  -1  10  19     43.    153.
   1 -10 -18    792.    215.
  -1  10  18    544.    329.
   1 -10 -17    823.    215.
   1 -10 -17    672.    222.
  -1  10  17    957.    216.
  -1  10  17    778.    211.
   1 -10 -16    158.    152.
   1 -10 -16    264.    156.
   1 -10 -16    235.    158.
   1 -10 -16    155.    153.
  -1  10  16    262.    228.
  -1  10  16    410.    154.
   1 -10 -15    117.    142.
   1 -10 -15    282.    134.
   1 -10 -15    146.    130.
  -1  10  15    152.    133.
   1 -10 -14    211.    142.
  -1  10  14    310.    206.
   1 -10 -13    232.    124.
   1 -10 -13    267.    112.
   1  10 -13    108.     56.
   1 -10 -13    253.    122.
   1  10 -13    136.     53.
  -1  10  13     49.    116.
  -1  10  13    248.    119.
   1 -10 -12   1046.    159.
   1 -10 -12   1005.    157.
   1  10 -12    554.     90.
   1  10 -12    854.     57.
   1 -10 -12    878.    174.
   1 -10 -12   1081.    172.
  -1  10  12   1196.    166.
  -1  10  12   1067.    166.
   1 -10 -11     84.     98.
   1 -10 -11     65.    104.
   1 -10 -11    113.    153.
   1  10 -11    145.     56.
   1  10 -11     45.     59.
   1 -10 -11     69.    107.
  -1  10  11    203.    101.
   1  10 -10    150.     62.
   1 -10 -10    264.    107.
   1  10 -10    128.     41.
   1 -10 -10     30.    108.
  -1  10  10    154.    103.
  -1  10  10     70.    106.
   1 -10  -9   7853.    468.
   1 -10  -9   7499.    352.
   1  10  -9   7049.    194.
   1  10  -9   7423.    205.
   1 -10  -9   7260.    371.
   1 -10  -9   7905.    369.
  -1  10   9   7399.    530.
  -1  10   9   7294.    358.
   1 -10  -8   9086.    352.
   1 -10  -8   9496.    593.
   1 -10  -8   9441.    391.
   1 -10  -8   9903.    408.
   1  10  -8   9316.    297.
   1  10  -8   8816.    313.
  -1  10   8   9352.    397.
  -1  10   8   9192.    404.
  -1 -10   8   9172.    299.
   1 -10  -7   8099.    302.
   1 -10  -7   7908.    367.
   1 -10  -7   7937.    346.
   1 -10  -7   7865.    335.
   1  10  -7   7458.    278.
   1  10  -7   8271.    225.
  -1  10   7   8273.    333.
  -1 -10   7   7700.    279.
   1 -10  -6    334.    157.
   1 -10  -6    228.    115.
   1  10  -6    463.     96.
   1 -10  -6    325.    103.
   1 -10  -6    298.     84.
  -1  10   6    403.    110.
  -1  10   6    460.    161.
  -1 -10   6    505.     59.
   1 -10  -5     28.     76.
   1 -10  -5    162.    133.
   1 -10  -5     95.    115.
   1  10  -5    187.     52.
   1 -10  -5    112.     59.
  -1  10   5    244.    119.
  -1  10   5    246.    135.
  -1 -10   5     89.     49.
  -1 -10   5    126.     23.
  -1 -10   5    108.     22.
   1 -10  -4   2445.    177.
   1 -10  -4   2572.    239.
   1 -10  -4   2285.    122.
   1 -10  -4   2515.    152.
   1  10  -4   2293.    123.
  -1  10   4   2472.    158.
  -1  10   4   2176.    181.
  -1 -10   4   2406.     85.
  -1 -10   4   2349.    177.
  -1 -10   4   2225.     81.
  -1  10   4   2341.    179.
   1 -10  -3   6354.    416.
   1  10  -3   7146.    159.
   1 -10  -3   7443.    355.
   1 -10  -3   7041.    207.
   1  10  -3   7016.    231.
   1 -10  -3   7787.    257.
  -1  10   3   7062.    294.
  -1  10   3   7305.    262.
  -1 -10   3   7060.    228.
  -1 -10   3   7187.    157.
  -1  10   3   6906.    432.
  -1 -10   3   7355.    193.
   1 -10  -2   1844.    111.
   1  10  -2   1801.    113.
   1 -10  -2   1717.    115.
   1 -10  -2   1625.    151.
   1 -10  -2   1622.     83.
   1  10  -2   1599.    116.
  -1  10   2   1873.    222.
  -1  10   2   1636.    117.
  -1 -10   2   1659.    106.
  -1 -10   2   1711.     73.
  -1 -10   2   1796.    112.
   1 -10  -1    185.     57.
   1  10  -1    202.     46.
   1  10  -1    137.     65.
   1 -10  -1    150.     58.
   1 -10  -1    120.     91.
   1 -10  -1    162.     78.
  -1 -10   1    277.     65.
  -1  10   1    194.     59.
  -1 -10   1    221.     35.
  -1 -10   1    155.     45.
  -1 -10   1    224.     68.
  -1  10   1    295.     78.
   1 -10   0      5.     40.
   1 -10   0     65.     39.
   1 -10   0     33.     37.
   1  10   0     14.     64.
   1  10   0     28.     55.
   1 -10   0    -51.     91.
  -1  10   0    -93.     93.
  -1 -10   0     63.     39.
  -1 -10   0     47.     35.
  -1 -10   0      8.     54.
  -1  10   0     58.     65.
  -1 -10   0      2.     39.
   1 -10   1     50.     37.
   1 -10   1     40.     31.
   1 -10   1     48.     97.
   1 -10   1     87.     59.
   1  10   1     87.     64.
   1  10   1     90.     49.
  -1 -10  -1    108.     98.
  -1 -10  -1      4.     48.
  -1  10  -1    189.     62.
  -1  10  -1     92.     61.
  -1 -10  -1     98.     49.
  -1 -10  -1      0.     46.
   1 -10   2   2067.    114.
   1  10   2   1995.    185.
   1 -10   2   1864.     78.
   1  10   2   1767.    143.
   1 -10   2   1931.    137.
   1 -10   2   1741.     52.
  -1 -10  -2   1719.    174.
  -1  10  -2   1901.    138.
  -1 -10  -2   2156.    145.
  -1  10  -2   1915.     81.
  -1 -10  -2   2019.    176.
  -1 -10  -2   2003.    129.
   1 -10   3   3054.    121.
   1 -10   3   3008.    160.
   1 -10   3   2890.     89.
   1  10   3   2891.    278.
   1  10   3   2942.    240.
  -1  10  -3   2981.    126.
  -1 -10  -3   3009.    190.
  -1 -10  -3   3219.    235.
  -1 -10  -3   3283.    231.
  -1 -10  -3   3117.    125.
  -1  10  -3   2879.    249.
   1 -10   4    797.     55.
   1 -10   4    717.     93.
   1 -10   4    703.     38.
   1  10   4    733.    104.
   1  10   4    801.    115.
  -1  10  -4    735.     59.
  -1 -10  -4    795.    162.
  -1  10  -4    789.     95.
  -1 -10  -4    864.    102.
  -1 -10  -4    695.    123.
  -1 -10  -4    753.    120.
   1 -10   5   1060.     48.
   1  10   5   1238.    215.
   1  10   5   1338.    126.
   1 -10   5   1076.     46.
   1 -10   5   1142.    157.
  -1  10  -5   1154.    167.
  -1 -10  -5   1126.    123.
  -1 -10  -5   1162.    221.
  -1 -10  -5   1094.    190.
  -1 -10  -5   1163.    101.
   1  10   6    984.    122.
   1  10   6    934.    135.
   1 -10   6    830.    137.
  -1  10  -6    680.    148.
  -1 -10  -6    701.    189.
  -1  10  -6    747.     96.
  -1 -10  -6    721.    101.
  -1 -10  -6    804.    138.
  -1 -10  -6    807.    117.
   1  10   7   2689.    199.
   1 -10   7   2712.    209.
   1  10   7   2853.    318.
  -1  10  -7   2597.    220.
  -1 -10  -7   2599.    293.
  -1 -10  -7   2775.    168.
  -1 -10  -7   2634.    193.
  -1  10  -7   2813.    215.
  -1 -10  -7   3062.    217.
   1 -10   8  11277.    354.
   1 -10   8  11494.    342.
   1  10   8  12321.    470.
   1  10   8  11787.    451.
  -1  10  -8  11403.    351.
  -1 -10  -8  11680.    634.
  -1 -10  -8  11709.    444.
  -1  10  -8  11145.    347.
  -1 -10  -8  11223.    406.
  -1 -10  -8  12312.    681.
   1  10   9   3476.    379.
   1 -10   9   3553.    168.
   1  10   9   3692.    382.
  -1  10  -9   3567.    165.
  -1 -10  -9   3700.    225.
  -1 -10  -9   3710.    369.
  -1 -10  -9   3707.    254.
  -1 -10  -9   3748.    386.
   1  10  10    487.    133.
   1 -10  10    527.    123.
  -1  10 -10    215.    119.
  -1 -10 -10    402.    134.
  -1  10 -10    480.    119.
  -1 -10 -10    342.    203.
  -1 -10 -10    692.    130.
  -1 -10 -10    511.    120.
   1  10  11     61.    139.
   1 -10  11    -33.     52.
  -1  10 -11    -84.     51.
  -1 -10 -11   -110.     86.
  -1  10 -11     11.     76.
  -1 -10 -11     18.     91.
  -1 -10 -11     -3.     83.
  -1 -10 -11     66.     90.
   1  10  12    205.    127.
   1 -10  12    274.     71.
   1  10  12    289.    125.
  -1 -10 -12    375.    132.
  -1  10 -12    271.     67.
  -1  10 -12    276.    103.
  -1 -10 -12     63.    119.
  -1 -10 -12    135.    117.
  -1 -10 -12    284.    128.
   1  10  13    306.    119.
   1 -10  13     83.    100.
   1  10  13     59.    189.
  -1  10 -13     87.     60.
  -1  10 -13    124.     63.
  -1 -10 -13    318.    126.
  -1 -10 -13    283.    117.
  -1 -10 -13    178.    116.
   1  10  14    324.    121.
   1  10  14     93.    119.
   1 -10  14     57.     96.
  -1  10 -14    122.     96.
  -1  10 -14    105.     62.
  -1 -10 -14    113.    125.
   1 -10  15   1904.    203.
   1  10  15   2173.    251.
  -1  10 -15   1845.    196.
  -1  10 -15   1746.    130.
  -1 -10 -15   2182.    256.
  -1 -10 -15   1986.    265.
   1  10  16    415.    177.
  -1 -10 -16    375.    181.
  -1 -10 -16    527.    291.
  -1 -10 -16    654.    178.
   1  10  17    637.    200.
   1  10  17    389.    199.
  -1 -10 -17    883.    313.
  -1 -10 -17    702.    196.
  -1 -10 -17    520.    196.
   1  10  18    298.    187.
   1  10  18    461.    286.
  -1 -10 -18    338.    184.
  -1 -10 -18    498.    302.
   1  10  19    121.    150.
  -1 -10 -19    -43.    158.
  -1 -10 -19    184.    157.
   1 -11 -19    523.    375.
  -1  11  19    634.    218.
  -1  11  19    644.    228.
   1 -11 -18    113.    240.
   1 -11 -18    -41.    148.
   1 -11 -18    224.    152.
  -1  11  18    100.    147.
   1 -11 -17     68.    179.
   1 -11 -17    -14.    116.
  -1  11  17    -21.    111.
   1 -11 -16    915.    382.
   1 -11 -16   1258.    251.
  -1  11  16   1349.    239.
  -1  11  16    969.    237.
   1 -11 -15   2182.    267.
   1 -11 -15   2161.    271.
   1 -11 -15   2489.    286.
   1 -11 -15   1843.    289.
  -1  11  15   1842.    269.
  -1  11  15   1999.    274.
   1 -11 -14    982.    191.
   1 -11 -14   1001.    195.
   1 -11 -14    850.    204.
  -1  11  14    889.    192.
   1 -11 -13   2936.    291.
  -1  11  13   2592.    275.
  -1  11  13   2952.    284.
   1 -11 -12    377.    124.
   1 -11 -12    427.    211.
   1  11 -12    183.     45.
   1  11 -12    207.     71.
  -1  11  12    242.    130.
  -1  11  12    319.    130.
   1 -11 -11   -120.     81.
   1 -11 -11     97.    141.
   1 -11 -11     33.     77.
   1  11 -11     48.     50.
   1  11 -11     18.     51.
  -1  11  11    -54.     86.
  -1  11  11      8.     86.
   1 -11 -10     -2.    108.
   1 -11 -10    166.     94.
   1 -11 -10    298.    170.
   1 -11 -10    228.     98.
   1  11 -10    121.     43.
   1  11 -10     43.     42.
  -1  11  10    117.    105.
   1 -11  -9   2033.    222.
   1  11  -9   2098.    104.
   1 -11  -9   2345.    214.
   1 -11  -9   2078.    186.
  -1 -11   9   2029.    101.
  -1  11   9   2416.    323.
   1 -11  -8   3947.    259.
   1 -11  -8   4070.    256.
   1 -11  -8   3713.    277.
   1 -11  -8   3944.    230.
   1  11  -8   3721.    211.
  -1  11   8   4060.    265.
  -1  11   8   4203.    274.
  -1 -11   8   3978.    143.
   1 -11  -7  15169.    541.
   1 -11  -7  15015.    584.
   1 -11  -7  14781.    548.
   1 -11  -7  14862.    626.
   1  11  -7  15495.    497.
   1  11  -7  14289.    481.
  -1  11   7  14741.    761.
  -1  11   7  15091.    557.
  -1 -11   7  14836.    478.
   1  11  -6  24730.    646.
   1 -11  -6  24380.    980.
   1 -11  -6  24098.    868.
   1 -11  -6  23776.   1039.
   1 -11  -6  24358.    766.
  -1 -11   6  24526.    636.
  -1  11   6  24469.    790.
  -1  11   6  22961.    810.
   1 -11  -5   8214.    329.
   1 -11  -5   8576.    378.
   1 -11  -5   8479.    389.
   1  11  -5   8472.    362.
   1 -11  -5   8931.    471.
  -1  11   5   8105.    380.
  -1 -11   5   8446.    264.
  -1  11   5   8630.    541.
  -1  11   5   8303.    341.
  -1 -11   5   8112.    162.
  -1 -11   5   8591.    166.
   1 -11  -4  18779.    569.
   1 -11  -4  18332.    833.
   1 -11  -4  19368.    734.
   1 -11  -4  19512.    624.
   1  11  -4  18133.    512.
  -1  11   4  18883.    641.
  -1  11   4  18513.    846.
  -1 -11   4  18853.    639.
  -1  11   4  18756.    591.
  -1 -11   4  18658.    399.
  -1 -11   4  18865.    409.
   1  11  -3  12989.    408.
   1 -11  -3  14087.    427.
   1 -11  -3  14626.    451.
   1 -11  -3  14107.    453.
   1 -11  -3  14358.    507.
   1  11  -3  13776.    297.
  -1  11   3  13710.    436.
  -1  11   3  14542.    671.
  -1 -11   3  13775.    291.
  -1 -11   3  13700.    351.
  -1 -11   3  14260.    526.
   1 -11  -2   9004.    498.
   1 -11  -2   8511.    288.
   1 -11  -2   8775.    292.
   1  11  -2   8517.    413.
   1 -11  -2   8551.    229.
   1  11  -2   8564.    216.
  -1  11   2   8691.    296.
  -1  11   2   8481.    350.
  -1 -11   2   8786.    400.
  -1 -11   2   8670.    212.
  -1 -11   2   8874.    219.
   1 -11  -1   2022.    123.
   1  11  -1   2092.    104.
   1 -11  -1   1876.    167.
   1  11  -1   2065.    146.
   1 -11  -1   1964.    121.
   1 -11  -1   1974.    123.
  -1  11   1   2205.    128.
  -1  11   1   2340.    260.
  -1 -11   1   2188.     98.
  -1 -11   1   2018.    213.
  -1 -11   1   2015.     98.
  -1 -11   1   1812.     74.
   1 -11   0   5384.    186.
   1 -11   0   5188.    245.
   1 -11   0   5443.    165.
   1 -11   0   5394.    261.
   1  11   0   5945.    349.
   1  11   0   5367.    265.
  -1  11   0   5535.    191.
  -1 -11   0   5275.    124.
  -1 -11   0   5368.    253.
  -1  11   0   5509.    260.
  -1 -11   0   5428.    235.
  -1 -11   0   5447.    188.
   1 -11   1  18633.    735.
   1 -11   1  18008.    372.
   1  11   1  18041.    571.
   1  11   1  19095.    515.
   1 -11   1  17991.    444.
   1 -11   1  18191.    446.
  -1 -11  -1  18706.    613.
  -1  11  -1  18466.    726.
  -1 -11  -1  18445.    568.
  -1  11  -1  18804.    463.
  -1 -11  -1  18158.    395.
  -1 -11  -1  18581.    493.
   1 -11   2    995.     66.
   1 -11   2   1133.    182.
   1 -11   2   1116.    101.
   1  11   2   1059.    133.
   1 -11   2    845.     39.
   1  11   2   1021.    105.
  -1 -11  -2   1115.    197.
  -1 -11  -2    976.     72.
  -1  11  -2   1089.    120.
  -1 -11  -2   1162.    102.
  -1 -11  -2    908.    103.
  -1  11  -2   1174.    105.
   1  11   3     75.    101.
   1 -11   3     61.     46.
   1 -11   3     91.     64.
   1 -11   3     54.     30.
   1  11   3     77.     77.
  -1  11  -3     22.    106.
  -1  11  -3     42.     32.
  -1 -11  -3     69.     62.
  -1 -11  -3    105.     75.
  -1 -11  -3     71.     71.
  -1 -11  -3     59.     96.
   1 -11   4   2117.    139.
   1 -11   4   1896.     85.
   1 -11   4   1854.     89.
   1  11   4   2019.    173.
   1  11   4   2026.    238.
  -1 -11  -4   2190.    223.
  -1  11  -4   1963.    151.
  -1 -11  -4   1947.    119.
  -1 -11  -4   1965.    149.
  -1 -11  -4   1916.    271.
   1 -11   5    466.     88.
   1  11   5    579.    187.
   1 -11   5    358.     40.
   1  11   5    582.    166.
   1 -11   5    505.     40.
  -1 -11  -5    636.    123.
  -1  11  -5    464.    146.
  -1 -11  -5    491.    125.
  -1 -11  -5    453.    102.
   1 -11   6    982.    162.
   1  11   6    986.    217.
   1  11   6   1104.    153.
  -1  11  -6    927.    111.
  -1 -11  -6    994.    212.
  -1 -11  -6    961.    135.
  -1 -11  -6   1006.    175.
  -1 -11  -6   1045.    158.
   1 -11   7    270.    119.
   1  11   7    437.    186.
   1  11   7    245.    175.
  -1  11  -7    386.    125.
  -1 -11  -7    417.    196.
  -1 -11  -7    284.    144.
  -1 -11  -7    343.    109.
   1  11   8    124.     76.
   1 -11   8     -8.     73.
  -1  11  -8    -47.     50.
  -1 -11  -8    124.    116.
  -1 -11  -8     34.     83.
  -1 -11  -8     81.     61.
   1 -11   9    -29.     48.
   1  11   9     90.    126.
   1  11   9    123.    123.
  -1 -11  -9    -23.     85.
  -1 -11  -9     95.     80.
  -1 -11  -9   -137.    124.
  -1  11  -9     33.     50.
  -1 -11  -9    -28.     67.
   1  11  10   1190.    171.
   1  11  10   1220.    173.
  -1  11 -10    941.    162.
  -1  11 -10    912.    104.
  -1 -11 -10    853.    156.
  -1 -11 -10   1048.    167.
  -1 -11 -10   1346.    177.
  -1 -11 -10   1224.    186.
   1  11  11     13.    107.
   1  11  11     67.    103.
  -1  11 -11    -18.     93.
  -1  11 -11     91.     59.
  -1 -11 -11    155.    113.
  -1 -11 -11     52.     94.
  -1 -11 -11    192.    101.
   1  11  12    581.    152.
   1 -11  12    422.     86.
   1  11  12    398.    152.
  -1  11 -12    466.     81.
  -1 -11 -12    500.    160.
  -1  11 -12    465.     84.
  -1 -11 -12    362.    150.
   1 -11  13    266.     74.
   1  11  13    223.    140.
   1  11  13    139.    138.
  -1  11 -13    211.    112.
  -1 -11 -13    369.    148.
  -1  11 -13    212.     75.
  -1 -11 -13    311.    144.
  -1 -11 -13    242.    131.
   1 -11  14    -53.     53.
   1  11  14     17.     98.
   1  11  14     14.    100.
  -1  11 -14     14.     76.
  -1 -11 -14      1.    150.
  -1 -11 -14    -51.    106.
  -1  11 -14     11.     50.
  -1 -11 -14    255.    104.
   1  11  15   4273.    333.
   1 -11  15   2935.    183.
  -1 -11 -15   3384.    322.
  -1 -11 -15   3731.    358.
   1  11  16    676.    198.
   1  11  16    358.    317.
  -1 -11 -16    554.    217.
  -1 -11 -16    741.    197.
  -1 -11 -16    531.    199.
   1  11  17   1297.    254.
   1  11  17   1099.    255.
  -1 -11 -17   1181.    255.
  -1 -11 -17   1244.    275.
  -1 -11 -17   1201.    251.
   1  11  18    514.    215.
   1  11  18    788.    332.
  -1 -11 -18    580.    219.
  -1 -11 -18    252.    224.
   1 -12 -18    -28.    178.
   1 -12 -18    379.    180.
  -1  12  18    153.    171.
   1 -12 -17    226.    125.
   1 -12 -17   -210.    116.
  -1  12  17     -4.    120.
   1 -12 -16   1122.    261.
  -1  12  16   1245.    249.
   1 -12 -15    431.    201.
   1 -12 -15    346.    199.
  -1  12  15    642.    188.
  -1  12  15    662.    190.
   1 -12 -14    324.    171.
   1 -12 -14    232.    167.
   1 -12 -14    372.    160.
   1 -12 -14    256.    152.
  -1  12  14    438.    164.
   1 -12 -13    317.    161.
   1 -12 -13    382.    150.
   1 -12 -13    236.    153.
   1 -12 -13    289.    142.
  -1  12  13    209.    152.
   1 -12 -12   1055.    186.
   1 -12 -12   1141.    212.
  -1  12  12   1248.    206.
   1  12 -11     53.     73.
   1 -12 -11    359.    124.
   1  12 -11    110.     47.
  -1  12  11    107.    117.
  -1  12  11     87.    123.
   1 -12 -10   1913.    239.
   1  12 -10   2082.    162.
   1 -12 -10   1957.    219.
   1  12 -10   2114.    157.
  -1  12  10   2051.    230.
  -1  12  10   2191.    234.
   1 -12  -9    959.    176.
   1 -12  -9    999.    157.
   1  12  -9    618.     83.
  -1 -12   9    956.     81.
  -1  12   9    882.    164.
  -1  12   9    887.    169.
   1 -12  -8   -175.    160.
   1 -12  -8     33.     78.
   1  12  -8    -46.     49.
  -1  12   8    -63.     95.
  -1 -12   8     -7.     72.
   1 -12  -7   1654.    152.
   1  12  -7   1429.    173.
   1 -12  -7   1876.    283.
   1 -12  -7   1706.    205.
  -1  12   7   1852.    196.
  -1  12   7   1733.    205.
  -1 -12   7   1860.    161.
   1 -12  -6   1852.    146.
   1  12  -6   1806.    187.
   1 -12  -6   1962.    181.
   1 -12  -6   1831.    207.
  -1 -12   6   1876.    119.
  -1  12   6   1894.    202.
  -1  12   6   1894.    207.
  -1  12   6   1501.    278.
   1 -12  -5    387.    188.
   1  12  -5    468.     78.
   1 -12  -5    381.     99.
   1 -12  -5    424.    158.
   1 -12  -5    428.     79.
  -1  12   5    416.    124.
  -1 -12   5    417.     73.
  -1  12   5    302.    165.
  -1 -12   5    281.     25.
  -1  12   5    264.    194.
  -1 -12   5    306.     37.
   1 -12  -4   9813.    365.
   1 -12  -4   9713.    395.
   1 -12  -4   9914.    425.
   1 -12  -4   9833.    365.
   1  12  -4   9554.    326.
  -1  12   4   9771.    418.
  -1  12   4   9890.    378.
  -1 -12   4   9240.    232.
  -1 -12   4   9736.    322.
  -1 -12   4   9212.    235.
   1 -12  -3   1680.    173.
   1  12  -3   1515.    111.
   1 -12  -3   1361.    138.
   1 -12  -3   1175.    209.
   1  12  -3   1261.    200.
   1 -12  -3   1490.    149.
  -1 -12   3   1552.    105.
  -1  12   3   1547.    142.
  -1  12   3   1261.    172.
  -1 -12   3   1441.    101.
  -1 -12   3   1452.    128.
   1  12  -2  25505.    771.
   1 -12  -2  26855.    901.
   1  12  -2  26375.    710.
   1 -12  -2  25413.    844.
   1 -12  -2  26173.    719.
   1 -12  -2  26887.    911.
  -1  12   2  26312.    919.
  -1 -12   2  25027.    765.
  -1  12   2  26306.    850.
  -1 -12   2  25586.    603.
  -1 -12   2  26786.    717.
   1 -12  -1   6574.    325.
   1 -12  -1   6090.    429.
   1 -12  -1   6312.    234.
   1  12  -1   6095.    273.
   1 -12  -1   6033.    166.
   1  12  -1   6070.    397.
  -1  12   1   6663.    335.
  -1 -12   1   6476.    204.
  -1 -12   1   5925.    261.
  -1  12   1   6166.    308.
  -1 -12   1   5990.    265.
   1  12   0   8371.    340.
   1 -12   0   8561.    189.
   1 -12   0   8927.    364.
   1 -12   0   9001.    355.
   1  12   0   8768.    278.
   1 -12   0   8602.    354.
  -1 -12   0   8541.    228.
  -1  12   0   9362.    519.
  -1  12   0   9138.    374.
  -1 -12   0   9211.    362.
  -1 -12   0   8730.    336.
  -1 -12   0   8672.    269.
   1 -12   1   2642.    173.
   1 -12   1   2676.    184.
   1 -12   1   2449.    115.
   1 -12   1   2362.     65.
   1  12   1   2317.    189.
   1  12   1   2729.    219.
  -1  12  -1   2446.    189.
  -1 -12  -1   2908.    272.
  -1 -12  -1   2703.    144.
  -1 -12  -1   2614.    209.
  -1 -12  -1   2532.    132.
  -1  12  -1   2510.    123.
   1 -12   2    384.     78.
   1 -12   2    232.     25.
   1 -12   2    299.     50.
   1 -12   2    386.    144.
   1  12   2    305.     83.
  -1  12  -2    417.    150.
  -1 -12  -2    449.     79.
  -1  12  -2    444.     82.
  -1 -12  -2    257.     80.
  -1 -12  -2    240.     77.
  -1 -12  -2    274.     99.
   1  12   3   1659.    170.
   1 -12   3   1488.    103.
   1 -12   3   1215.    214.
   1 -12   3   1526.    109.
   1  12   3   1626.    143.
  -1 -12  -3   1771.    257.
  -1  12  -3   1511.     75.
  -1  12  -3   1563.    149.
  -1 -12  -3   1517.    211.
  -1 -12  -3   1479.     99.
  -1 -12  -3   1586.    134.
   1 -12   4   2979.    181.
   1 -12   4   2851.    116.
   1 -12   4   2941.    116.
   1  12   4   2985.    221.
   1  12   4   2926.    199.
  -1  12  -4   2805.    278.
  -1 -12  -4   3012.    215.
  -1 -12  -4   3032.    222.
  -1 -12  -4   2942.    186.
  -1 -12  -4   3077.    279.
   1 -12   5   1543.    132.
   1 -12   5   1341.     64.
   1 -12   5   1358.     47.
   1  12   5   1796.    161.
   1  12   5   1505.    181.
  -1  12  -5   1635.    143.
  -1 -12  -5   1905.    277.
  -1 -12  -5   1649.    150.
  -1 -12  -5   1661.    122.
  -1 -12  -5   1590.    233.
   1  12   6   3925.    280.
   1 -12   6   3820.    201.
   1  12   6   4017.    260.
  -1  12  -6   4158.    217.
  -1 -12  -6   3891.    204.
  -1 -12  -6   4002.    284.
  -1 -12  -6   5591.    376.
  -1 -12  -6   3882.    240.
   1 -12   7   5525.    232.
   1  12   7   5875.    476.
   1  12   7   5505.    314.
  -1  12  -7   5570.    349.
  -1 -12  -7   5182.    259.
  -1 -12  -7   5447.    341.
  -1 -12  -7   5237.    294.
   1 -12   8     53.     98.
   1  12   8    193.     96.
   1  12   8     37.    102.
  -1  12  -8     89.     67.
  -1 -12  -8     53.    106.
  -1 -12  -8     13.     95.
  -1 -12  -8     41.    125.
   1 -12   9     67.     62.
   1  12   9    193.     99.
   1  12   9    -48.    159.
  -1  12  -9    -14.     66.
  -1 -12  -9    181.    171.
  -1 -12  -9    158.     95.
  -1 -12  -9     14.    134.
   1  12  10    391.    119.
   1  12  10    110.    120.
  -1  12 -10    112.    115.
  -1  12 -10    113.    108.
  -1 -12 -10    134.    197.
  -1 -12 -10     58.    111.
   1  12  11   1617.    217.
   1  12  11   1792.    215.
  -1  12 -11   1319.    200.
  -1  12 -11   1132.    188.
  -1 -12 -11   1505.    359.
  -1 -12 -11   1504.    208.
  -1 -12 -11   1609.    229.
   1  12  12   3351.    302.
   1  12  12   3320.    306.
  -1  12 -12   2915.    173.
  -1 -12 -12   3560.    273.
  -1  12 -12   3404.    268.
  -1 -12 -12   3783.    483.
  -1 -12 -12   3641.    319.
   1  12  13    571.    184.
   1  12  13    973.    185.
  -1  12 -13    464.     95.
  -1 -12 -13    867.    187.
  -1  12 -13    448.    101.
  -1 -12 -13    867.    199.
  -1 -12 -13    625.    166.
   1  12  14    758.    323.
  -1 -12 -14    647.    194.
  -1 -12 -14    843.    217.
   1  12  15    778.    220.
  -1 -12 -15    670.    213.
  -1 -12 -15    904.    209.
  -1 -12 -15    775.    368.
   1  12  16    731.    212.
   1  12  16    786.    337.
  -1 -12 -16    506.    205.
  -1 -12 -16    579.    362.
   1  12  17    941.    239.
   1  12  17    728.    241.
  -1 -12 -17    742.    250.
  -1 -12 -17    740.    393.
   1  12  18   1565.    469.
   1 -13 -17    215.    168.
  -1  13  17     99.    280.
   1 -13 -16   1203.    254.
   1 -13 -16    904.    274.
  -1  13  16   1200.    262.
   1 -13 -15   -135.    142.
   1 -13 -15    -55.    158.
  -1  13  15    -91.    237.
   1 -13 -14   1347.    268.
   1 -13 -14   1150.    272.
  -1  13  14   1477.    261.
  -1  13  14   1533.    258.
   1 -13 -13    802.    232.
   1 -13 -13   1000.    218.
   1 -13 -13   1269.    236.
  -1  13  13    778.    223.
  -1  13  13   1092.    220.
   1 -13 -12   3526.    285.
   1 -13 -12   3132.    348.
   1 -13 -12   3237.    341.
   1 -13 -12   3023.    319.
  -1  13  12   3470.    326.
   1 -13 -11    -86.    105.
   1 -13 -11    -21.     92.
   1 -13 -11     56.    180.
  -1  13  11     -9.    108.
   1 -13 -10    796.    154.
   1 -13 -10   1059.    176.
   1 -13 -10    955.    286.
   1  13 -10    283.    129.
  -1  13  10    710.    181.
  -1  13  10   1082.    175.
   1 -13  -9    175.    117.
   1 -13  -9    106.     94.
   1 -13  -9      6.    103.
   1 -13  -9    154.    110.
   1  13  -9     62.     87.
  -1  13   9     63.    119.
  -1  13   9     84.    114.
  -1  13   9    149.    109.
  -1 -13   9     78.     54.
   1 -13  -8   3736.    299.
   1 -13  -8   3661.    233.
   1 -13  -8   3617.    273.
   1 -13  -8   3605.    261.
   1  13  -8   3284.    168.
  -1  13   8   3703.    304.
  -1  13   8   3329.    434.
  -1  13   8   4008.    278.
  -1 -13   8   3601.    230.
   1 -13  -7    166.    103.
   1 -13  -7     68.     86.
   1 -13  -7    175.    118.
   1 -13  -7    217.    100.
   1  13  -7    170.     67.
  -1  13   7    145.    116.
  -1 -13   7    137.    100.
  -1  13   7    100.    120.
  -1  13   7    265.    107.
   1 -13  -6   5111.    286.
   1  13  -6   4970.    219.
   1 -13  -6   5124.    234.
   1 -13  -6   4398.    496.
   1 -13  -6   5556.    292.
  -1  13   6   5498.    303.
  -1  13   6   5347.    478.
  -1 -13   6   5371.    217.
  -1  13   6   4717.    501.
   1 -13  -5    297.     78.
   1 -13  -5    185.    102.
   1  13  -5    261.    127.
   1 -13  -5    178.    127.
   1 -13  -5    212.    101.
  -1  13   5    348.    111.
  -1  13   5    387.    124.
  -1 -13   5    377.     78.
   1 -13  -4   4452.    330.
   1  13  -4   3759.    293.
   1 -13  -4   3986.    221.
   1 -13  -4   4019.    171.
   1 -13  -4   3968.    277.
  -1  13   4   4071.    233.
  -1 -13   4   3656.    138.
  -1  13   4   3817.    404.
  -1 -13   4   3471.    102.
  -1 -13   4   3769.    195.
   1  13  -3     99.     63.
   1 -13  -3     69.     63.
   1 -13  -3    -34.     84.
   1  13  -3     78.     52.
   1 -13  -3      2.     43.
   1 -13  -3      1.     62.
  -1  13   3      7.     67.
  -1  13   3    -37.     84.
  -1 -13   3     30.     47.
  -1 -13   3    -15.     48.
  -1 -13   3     30.     62.
   1 -13  -2     10.     51.
   1  13  -2     36.     92.
   1 -13  -2     37.     50.
   1 -13  -2    114.     69.
   1  13  -2     16.     54.
   1 -13  -2    -10.     51.
  -1  13   2     20.     54.
  -1 -13   2    -78.     56.
  -1 -13   2    -42.     50.
  -1 -13   2    -29.     52.
  -1  13   2   -102.    114.
   1  13  -1    508.    156.
   1 -13  -1    307.     47.
   1 -13  -1    303.     79.
   1 -13  -1    301.    121.
   1  13  -1    362.     67.
   1 -13  -1    507.    111.
  -1 -13   1    293.    151.
  -1 -13   1    342.     99.
  -1 -13   1    303.     62.
  -1  13   1    315.     85.
  -1  13   1    303.    117.
   1 -13   0    -12.     46.
   1 -13   0    -11.     47.
   1 -13   0     19.     23.
   1 -13   0     59.    109.
   1  13   0     60.     76.
   1  13   0    128.     70.
  -1  13   0     -5.     74.
  -1  13   0     10.     76.
  -1 -13   0     55.     47.
  -1 -13   0    -25.     36.
  -1 -13   0     21.     71.
  -1 -13   0    -43.    101.
   1 -13   1    392.    108.
   1 -13   1    378.     45.
   1 -13   1    631.    117.
   1  13   1    609.     93.
   1  13   1    671.    186.
   1 -13   1    582.     72.
  -1 -13  -1    591.    133.
  -1  13  -1    486.    114.
  -1  13  -1    493.    188.
  -1 -13  -1    493.     87.
  -1 -13  -1    581.     53.
  -1 -13  -1    683.    115.
   1 -13   2     52.     40.
   1 -13   2     68.     62.
   1 -13   2     86.     74.
   1  13   2    -18.    103.
   1  13   2    131.     83.
  -1  13  -2     -3.     43.
  -1 -13  -2     22.    126.
  -1  13  -2     29.     81.
  -1 -13  -2     48.     39.
  -1 -13  -2     44.     96.
  -1 -13  -2     50.     97.
   1  13   3   1804.    178.
   1 -13   3   1416.     77.
   1 -13   3   1091.    230.
   1  13   3   1271.    227.
   1 -13   3   1536.    111.
  -1  13  -3   1583.    119.
  -1  13  -3   1493.    245.
  -1 -13  -3   1745.    173.
  -1 -13  -3   1650.    144.
  -1 -13  -3   1426.    148.
  -1 -13  -3   1221.    218.
   1 -13   4    118.     45.
   1 -13   4     97.     47.
   1 -13   4     41.    120.
   1  13   4     52.    157.
   1  13   4     99.     83.
  -1  13  -4    199.     80.
  -1 -13  -4    116.     80.
  -1 -13  -4     54.     57.
  -1 -13  -4     20.     80.
  -1 -13  -4     60.    149.
   1 -13   5    333.     46.
   1 -13   5    345.     47.
   1 -13   5    407.     97.
   1  13   5    496.    132.
   1  13   5    401.    118.
  -1  13  -5    465.    101.
  -1 -13  -5    435.    128.
  -1 -13  -5    473.    133.
  -1 -13  -5    425.    110.
  -1 -13  -5    511.    109.
   1  13   6   5459.    344.
   1 -13   6   5802.    263.
   1  13   6   6052.    319.
  -1 -13  -6   5575.    357.
  -1  13  -6   5015.    378.
  -1 -13  -6   6125.    358.
  -1 -13  -6   5693.    305.
  -1 -13  -6   5764.    305.
   1  13   7    327.    195.
   1  13   7    152.    114.
   1 -13   7    202.     83.
  -1 -13  -7    204.    109.
  -1 -13  -7     86.    110.
  -1  13  -7    341.     92.
  -1 -13  -7    230.     91.
  -1 -13  -7    290.    204.
   1 -13   8   3525.    204.
   1  13   8   4109.    284.
   1  13   8   4156.    307.
  -1 -13  -8   3619.    486.
  -1 -13  -8   4074.    277.
  -1 -13  -8   3890.    241.
  -1  13  -8   3991.    223.
  -1 -13  -8   4102.    286.
   1 -13   9    934.    117.
   1  13   9   1058.    293.
   1  13   9   1066.    181.
  -1  13  -9    886.    127.
  -1 -13  -9    890.    155.
  -1 -13  -9   1119.    198.
  -1 -13  -9    930.    185.
  -1 -13  -9   1016.    172.
   1  13  10    300.    135.
   1  13  10    102.    136.
  -1  13 -10    142.    139.
  -1 -13 -10    294.    146.
  -1 -13 -10    337.    131.
  -1 -13 -10    295.    139.
  -1 -13 -10    219.    117.
   1  13  11   3851.    317.
   1  13  11   3347.    314.
  -1  13 -11   3114.    277.
  -1  13 -11   3439.    293.
  -1 -13 -11   3489.    285.
  -1 -13 -11   3521.    333.
  -1 -13 -11   3421.    319.
   1  13  12   2751.    293.
  -1 -13 -12   2593.    258.
  -1  13 -12   2437.    262.
  -1  13 -12   2262.    253.
  -1 -13 -12   2579.    308.
   1  13  13    257.    144.
  -1  13 -13    168.     73.
  -1 -13 -13    207.    153.
  -1 -13 -13   -171.    133.
   1  13  14    105.    165.
   1  13  14    217.    259.
  -1 -13 -14    201.    158.
  -1 -13 -14    398.    175.
   1  13  15     76.    159.
   1  13  15    368.    163.
  -1 -13 -15    169.    151.
  -1 -13 -15    -37.    168.
   1  13  16    595.    335.
   1  13  16    503.    213.
  -1 -13 -16    483.    222.
  -1 -13 -16    439.    226.
   1  13  17   1288.    282.
   1 -14 -16    182.    161.
  -1  14  16     83.    159.
   1 -14 -15   2067.    539.
  -1  14  15   2356.    345.
   1 -14 -14   1525.    262.
   1 -14 -14   1638.    467.
  -1  14  14   1729.    292.
   1 -14 -13    722.    189.
   1 -14 -13    568.    220.
  -1  14  13    510.    205.
  -1  14  13    622.    210.
  -1  14  13    709.    225.
   1 -14 -12   2101.    334.
   1 -14 -12   2895.    303.
  -1  14  12   2292.    305.
  -1  14  12   2949.    334.
  -1  14  12   2689.    312.
   1 -14 -11    441.    167.
   1 -14 -11    328.    182.
   1 -14 -11    445.    173.
  -1  14  11    419.    176.
  -1  14  11    386.    172.
  -1  14  11    498.    187.
   1 -14 -10    150.    145.
   1 -14 -10    164.    129.
   1 -14 -10    340.    134.
   1  14 -10     77.     95.
  -1  14  10    104.    219.
  -1  14  10    160.    142.
   1 -14  -9    854.    185.
   1 -14  -9   1117.    202.
   1  14  -9    672.    160.
  -1  14   9    774.    200.
  -1  14   9   1024.    207.
  -1 -14   9    757.    146.
   1 -14  -8     11.    162.
   1 -14  -8     16.    112.
   1 -14  -8    -23.     86.
   1  14  -8     31.     85.
  -1  14   8    128.    164.
  -1  14   8     64.    158.
  -1 -14   8    -19.     80.
   1 -14  -7    237.    158.
   1  14  -7    376.    136.
   1 -14  -7    507.    236.
  -1  14   7    201.    146.
  -1  14   7    490.    154.
  -1 -14   7    345.    127.
   1 -14  -6     87.     99.
   1 -14  -6    245.    102.
   1  14  -6     14.     97.
  -1  14   6    -75.     99.
  -1 -14   6    -21.     60.
   1 -14  -5   -134.     95.
   1 -14  -5    -44.     75.
   1 -14  -5    -33.     87.
   1  14  -5     72.     63.
  -1  14   5      6.     92.
  -1  14   5     -2.     78.
  -1 -14   5     24.     30.
  -1 -14   5     92.     58.
  -1 -14   5     14.     29.
   1 -14  -4    267.    135.
   1 -14  -4    363.     73.
   1 -14  -4    379.    104.
   1  14  -4    372.     98.
  -1  14   4    463.    133.
  -1 -14   4    259.     92.
  -1 -14   4    292.     60.
  -1 -14   4    286.     58.
   1  14  -3   5784.    175.
   1 -14  -3   5906.    205.
   1 -14  -3   6199.    342.
   1 -14  -3   6651.    399.
   1  14  -3   6415.    419.
   1 -14  -3   5954.    281.
  -1  14   3   5955.    421.
  -1  14   3   5604.    511.
  -1 -14   3   5842.    170.
  -1 -14   3   5597.    166.
  -1 -14   3   6592.    401.
   1 -14  -2   1233.    196.
   1 -14  -2   1430.    200.
   1 -14  -2   1313.    125.
   1  14  -2   1287.    152.
   1  14  -2   1281.     95.
   1 -14  -2   1530.    275.
  -1  14   2   1596.    213.
  -1  14   2   1492.    182.
  -1 -14   2    948.    228.
  -1 -14   2   1216.     87.
  -1 -14   2   1360.     90.
   1 -14  -1    466.     53.
   1 -14  -1    847.    140.
   1 -14  -1    584.    145.
   1 -14  -1    656.     96.
   1  14  -1    652.    127.
   1  14  -1    530.    125.
  -1  14   1    621.    154.
  -1  14   1    599.    215.
  -1 -14   1    593.     80.
  -1 -14   1    629.    121.
  -1 -14   1    592.    117.
   1 -14   0    865.     72.
   1 -14   0    800.    152.
   1 -14   0    929.     99.
   1  14   0    955.    105.
   1 -14   0    973.    239.
   1  14   0   1050.    149.
  -1  14   0    821.    160.
  -1  14   0   1018.    105.
  -1 -14   0    937.     98.
  -1 -14   0   1037.    141.
  -1 -14   0   1062.    154.
   1 -14   1    314.     67.
   1  14   1    414.    187.
   1 -14   1    211.     40.
   1  14   1    360.    134.
   1 -14   1    366.    105.
   1 -14   1    369.    115.
  -1  14  -1    354.    118.
  -1  14  -1    479.    110.
  -1 -14  -1    522.    173.
  -1 -14  -1    360.     45.
  -1 -14  -1    333.    130.
  -1 -14  -1    446.    126.
   1 -14   2    293.     87.
   1 -14   2    198.     57.
   1 -14   2    255.    107.
   1  14   2    347.    114.
   1  14   2    291.     91.
  -1  14  -2    277.     60.
  -1  14  -2    337.    176.
  -1 -14  -2    369.    112.
  -1 -14  -2    211.     89.
  -1 -14  -2    296.     53.
  -1 -14  -2    356.     86.
   1 -14   3    373.    110.
   1 -14   3    318.     78.
   1  14   3    541.    105.
   1  14   3    549.    131.
   1 -14   3    342.     77.
  -1  14  -3    361.     86.
  -1  14  -3    290.    118.
  -1 -14  -3    409.    103.
  -1 -14  -3    218.    100.
  -1 -14  -3    367.     66.
  -1 -14  -3    554.    195.
   1 -14   4    -16.     41.
   1  14   4     54.    137.
   1 -14   4      4.     25.
   1 -14   4    -63.    109.
   1  14   4    -63.    115.
  -1  14  -4    -91.     73.
  -1 -14  -4      7.     75.
  -1 -14  -4    -46.     86.
  -1 -14  -4   -152.    112.
  -1 -14  -4    -50.    112.
   1 -14   5    243.    130.
   1 -14   5     83.     39.
   1  14   5    318.    114.
   1 -14   5     80.     39.
  -1 -14  -5    281.    144.
  -1  14  -5    227.    140.
  -1 -14  -5     99.     68.
  -1 -14  -5    194.    110.
   1 -14   6    106.     85.
   1  14   6    350.    186.
  -1  14  -6     32.     89.
  -1 -14  -6    202.     77.
  -1 -14  -6    266.    189.
   1 -14   7     88.     69.
   1  14   7     60.    105.
  -1  14  -7     33.     75.
  -1 -14  -7     56.    112.
  -1 -14  -7     -5.     74.
   1 -14   8   1893.    158.
   1  14   8   1939.    243.
  -1  14  -8   1711.    167.
  -1 -14  -8   1740.    254.
  -1 -14  -8   1549.    270.
   1 -14   9     32.     64.
   1  14   9    125.    163.
  -1 -14  -9      4.    111.
  -1  14  -9    -55.    106.
   1  14  10    -77.    107.
  -1  14 -10     17.    109.
  -1 -14 -10     54.    179.
   1  14  11     93.    130.
  -1  14 -11     90.     76.
  -1  14 -11     13.    125.
  -1 -14 -11     88.    217.
   1  14  12    986.    205.
  -1  14 -12    524.    122.
  -1  14 -12    441.    177.
  -1 -14 -12    882.    339.
  -1 -14 -12    907.    199.
   1  14  13    168.    164.
  -1 -14 -13    113.    266.
  -1 -14 -13    234.    157.
   1  14  14   1988.    523.
   1  14  14   2784.    337.
  -1 -14 -14   2896.    329.
  -1 -14 -14   2147.    356.
  -1 -14 -14   2115.    558.
   1  14  15     95.    175.
   1  14  15    263.    176.
  -1 -14 -15    246.    293.
   1 -15 -14    159.    160.
  -1  15  14    110.    164.
   1 -15 -13    -31.    154.
  -1  15  13    303.    161.
  -1  15  13      2.    148.
   1 -15 -12    -45.    114.
   1 -15 -12    234.    141.
  -1  15  12    244.    216.
  -1  15  12    -78.    148.
   1 -15 -11    396.    314.
   1 -15 -11    648.    157.
  -1  15  11    424.    317.
  -1  15  11    271.    188.
  -1  15  11    508.    190.
   1 -15 -10   2060.    220.
   1 -15 -10   1727.    443.
  -1  15  10   1665.    428.
  -1  15  10   1907.    268.
  -1  15  10   1418.    452.
   1 -15  -9    494.    151.
   1 -15  -9    564.    128.
   1 -15  -9    710.    284.
   1  15  -9    216.     90.
  -1  15   9    369.    286.
  -1  15   9    532.    175.
  -1  15   9    380.    157.
  -1 -15   9    184.    135.
   1 -15  -8    218.     85.
   1 -15  -8     95.    129.
   1 -15  -8     93.    105.
   1  15  -8     78.     72.
  -1  15   8   -118.    132.
  -1  15   8    -21.    108.
  -1  15   8     67.    124.
  -1 -15   8    -56.    103.
   1 -15  -7   -149.    115.
   1 -15  -7     31.     99.
   1 -15  -7    -63.     95.
   1 -15  -7     23.     74.
   1  15  -7     47.     68.
  -1  15   7     -3.    118.
  -1  15   7    240.    116.
  -1  15   7     21.    100.
  -1 -15   7    149.    101.
   1 -15  -6     15.    100.
   1 -15  -6    184.    193.
   1 -15  -6     72.     98.
   1 -15  -6     -3.     73.
   1  15  -6    122.     78.
  -1  15   6    192.    102.
  -1  15   6    161.    118.
  -1 -15   6    -31.    114.
   1 -15  -5    872.    143.
   1 -15  -5    789.    140.
   1 -15  -5    705.    177.
   1 -15  -5    695.    157.
   1  15  -5    749.    189.
  -1  15   5      1.    147.
  -1  15   5    665.    273.
  -1 -15   5    704.    180.
   1 -15  -4     98.     82.
   1 -15  -4     11.    108.
   1 -15  -4     61.     84.
   1 -15  -4     33.     89.
   1  15  -4     18.    121.
  -1  15   4     -1.     81.
  -1  15   4    124.    106.
  -1 -15   4     27.    114.
   1 -15  -3     85.     47.
   1 -15  -3     72.     74.
   1 -15  -3    -51.    120.
   1  15  -3     50.     63.
   1  15  -3    -12.     79.
  -1  15   3      2.     81.
  -1  15   3     59.    104.
  -1 -15   3     83.    120.
  -1 -15   3     49.     61.
  -1 -15   3     10.     58.
   1 -15  -2    156.     80.
   1 -15  -2    386.     88.
   1 -15  -2    268.     87.
   1  15  -2    250.    107.
   1 -15  -2    266.    123.
   1  15  -2    223.     95.
  -1  15   2    156.     94.
  -1  15   2    325.    201.
  -1 -15   2    140.     90.
  -1 -15   2    209.     87.
  -1 -15   2    159.    103.
   1 -15  -1     -5.     58.
   1 -15  -1     30.    132.
   1 -15  -1    -90.     44.
   1  15  -1     -2.    120.
   1 -15  -1    -44.     89.
   1  15  -1    -10.     51.
  -1  15   1     78.     96.
  -1  15   1      1.     87.
  -1 -15   1    -28.     46.
  -1 -15   1     45.     47.
  -1 -15   1     41.     71.
   1 -15   0    702.    149.
   1 -15   0    605.     96.
   1 -15   0    551.    145.
   1  15   0    624.    222.
   1  15   0    569.    101.
  -1  15   0    600.    235.
  -1  15   0    701.    158.
  -1 -15   0    678.    210.
  -1 -15   0    644.     97.
  -1 -15   0    687.    147.
   1 -15   1    204.     69.
   1 -15   1    305.    182.
   1 -15   1    298.    108.
   1  15   1    294.     91.
   1  15   1    300.    122.
  -1  15  -1    296.     76.
  -1  15  -1    394.    193.
  -1 -15  -1    269.     84.
  -1 -15  -1    343.    116.
  -1 -15  -1    230.     66.
  -1 -15  -1    298.     86.
   1 -15   2    218.     95.
   1 -15   2    227.     95.
   1 -15   2    249.    117.
   1  15   2    412.    155.
   1  15   2    339.    128.
  -1  15  -2    387.    103.
  -1 -15  -2    226.    148.
  -1 -15  -2    443.    146.
  -1 -15  -2    307.     86.
  -1 -15  -2     80.    192.
  -1  15  -2    388.    122.
   1 -15   3     49.     69.
   1  15   3    102.    173.
   1 -15   3    106.     44.
   1 -15   3     48.     94.
   1  15   3    161.     90.
  -1  15  -3     94.     71.
  -1 -15  -3    189.     85.
  -1 -15  -3    116.     54.
  -1 -15  -3     33.    109.
  -1  15  -3     98.     97.
   1 -15   4   1202.    233.
   1  15   4   1065.    190.
  -1  15  -4    -34.    241.
  -1 -15  -4   1151.    281.
  -1 -15  -4    811.    159.
  -1 -15  -4   1327.    152.
   1 -15   5    203.    134.
   1  15   5     -1.     96.
   1  15   5     88.    117.
  -1  15  -5    -12.     89.
  -1 -15  -5    102.     68.
  -1 -15  -5     55.     96.
  -1 -15  -5     81.    113.
  -1 -15  -5    153.     95.
   1 -15   6    -14.    128.
   1  15   6     26.    178.
   1  15   6     70.     99.
  -1  15  -6     19.     86.
  -1 -15  -6    306.     98.
  -1 -15  -6    -35.    114.
  -1 -15  -6     -8.     98.
   1 -15   7    178.     91.
   1  15   7    -19.    137.
   1  15   7     96.    124.
  -1  15  -7     -8.    152.
  -1 -15  -7    181.     92.
  -1 -15  -7    297.    119.
  -1 -15  -7    192.    118.
  -1 -15  -7    368.    139.
   1 -15   8   1125.    143.
   1  15   8   1342.    215.
  -1  15  -8     -3.    234.
  -1 -15  -8    866.    351.
  -1 -15  -8   1005.    183.
  -1 -15  -8    830.    190.
  -1 -15  -8   1136.    153.
   1 -15   9    118.     93.
   1  15   9    109.    230.
  -1  15  -9      4.    150.
  -1 -15  -9    241.    137.
  -1 -15  -9    342.    110.
  -1 -15  -9    144.    131.
  -1 -15  -9    214.    157.
   1  15  10    -89.    115.
   1  15  10   -116.    118.
  -1  15 -10     -1.     73.
  -1 -15 -10     82.    116.
  -1 -15 -10   -136.     92.
  -1 -15 -10     64.    125.
  -1 -15 -10     55.    110.
   1  15  11    960.    355.
   1  15  11    844.    231.
  -1 -15 -11    905.    230.
  -1 -15 -11    916.    219.
  -1 -15 -11    919.    242.
  -1 -15 -11    949.    189.
   1  15  12    967.    246.
   1  15  12   1367.    249.
  -1 -15 -12   1243.    234.
  -1 -15 -12    864.    261.
  -1 -15 -12    888.    208.
  -1 -15 -12    962.    250.
   1  15  13   1071.    246.
   1  15  13    946.    244.
  -1 -15 -13    811.    215.
  -1 -15 -13   1012.    265.
   1  15  14    832.    359.
   1  15  14    751.    231.
  -1 -15 -14    473.    205.
   1 -16 -13    212.    186.
  -1  16  13    343.    185.
   1 -16 -12    341.    192.
   1 -16 -12    324.    186.
  -1  16  12    312.    295.
   1 -16 -11    371.    189.
   1 -16 -11    469.    206.
  -1  16  11    328.    211.
  -1  16  11    422.    198.
   1 -16 -10   1431.    253.
   1 -16 -10   1402.    284.
  -1  16  10   1286.    281.
  -1  16  10   1437.    264.
   1 -16  -9    -48.    129.
   1 -16  -9     28.    112.
  -1  16   9     49.    197.
  -1  16   9     70.    130.
   1 -16  -8   2930.    276.
   1 -16  -8   2268.    321.
   1  16  -8   1293.    275.
  -1  16   8   2184.    318.
  -1  16   8   2785.    312.
  -1 -16   8   2329.    259.
   1 -16  -7    297.    144.
   1  16  -7    319.    165.
  -1  16   7    387.    148.
  -1  16   7    393.    267.
  -1 -16   7    264.    154.
   1 -16  -6    408.    107.
   1 -16  -6    464.    184.
   1 -16  -6    477.    148.
   1  16  -6    638.    120.
  -1  16   6    597.    176.
  -1 -16   6    525.    176.
  -1  16   6      0.    151.
   1 -16  -5   2847.    191.
   1 -16  -5   3219.    319.
   1  16  -5   2857.    228.
  -1  16   5   3652.    324.
  -1 -16   5   3107.    330.
   1 -16  -4   1017.    151.
   1 -16  -4    608.    161.
  -1 -16   4    947.    144.
   1 -16  -3   4396.    329.
   1 -16  -3   3876.    253.
   1 -16  -3   3614.    163.
   1 -16  -3   4339.    367.
   1  16  -3   3772.    262.
  -1  16   3   3863.    333.
  -1 -16   3   4107.    265.
   1 -16  -2   1595.    262.
   1  16  -2   2066.    122.
  -1 -16   2   1944.    117.
  -1  16   2   1772.    290.
  -1  16   2   1754.    245.
  -1 -16   2   2181.    308.
  -1 -16   2   1991.    181.
   1 -16  -1    602.    139.
   1 -16  -1    322.     94.
   1 -16  -1    332.     96.
   1  16  -1    251.    128.
   1  16  -1    311.    124.
  -1  16   1    229.    225.
  -1  16   1    236.    100.
  -1 -16   1    241.    118.
  -1 -16   1    270.    120.
  -1 -16   1    203.    191.
   1 -16   0   2157.    231.
   1 -16   0   1749.    354.
   1 -16   0   2264.    156.
   1  16   0   2271.    230.
   1  16   0   1860.    162.
  -1  16   0   1884.    239.
  -1  16   0   2120.    163.
  -1 -16   0   1996.    154.
  -1 -16   0   1988.    227.
  -1 -16   0   2290.    218.
   1 -16   1   2180.    222.
   1 -16   1   1861.    134.
   1 -16   1   2023.    204.
   1  16   1   1587.    262.
   1  16   1   1581.    229.
  -1  16  -1   1985.    215.
  -1 -16  -1   1230.    337.
  -1  16  -1   2163.    226.
  -1 -16  -1   2118.    164.
   1 -16   2    251.     64.
   1 -16   2     96.     65.
   1 -16   2    239.    190.
   1  16   2    345.    103.
   1  16   2    322.    209.
  -1  16  -2    178.    103.
  -1  16  -2    211.    199.
  -1 -16  -2    259.    127.
  -1 -16  -2    229.     93.
  -1 -16  -2    405.     98.
   1 -16   3    961.    151.
   1  16   3    926.    183.
  -1  16  -3     -6.    161.
  -1 -16  -3    597.    127.
  -1 -16  -3   1084.    139.
   1 -16   4   1240.    168.
   1  16   4   1139.    208.
  -1 -16  -4   1431.    201.
  -1 -16  -4   1317.    249.
  -1 -16  -4    803.    113.
   1 -16   5    121.    143.
   1  16   5     -1.     99.
   1  16   5    192.    189.
  -1  16  -5      2.     93.
  -1 -16  -5    266.    121.
  -1 -16  -5     15.     97.
   1 -16   6    861.    217.
   1  16   6   1184.    199.
   1  16   6      0.    164.
  -1  16  -6     33.    220.
  -1 -16  -6    606.    117.
  -1 -16  -6   1142.    302.
  -1 -16  -6    941.    160.
   1 -16   7    -75.    122.
   1  16   7    -95.    115.
   1  16   7   -197.    101.
  -1  16  -7     -3.    131.
  -1 -16  -7     67.     72.
  -1 -16  -7    128.     98.
  -1 -16  -7   -104.    115.
   1 -16   8    853.    155.
   1  16   8   1110.    208.
   1  16   8   1120.    354.
  -1 -16  -8    822.    205.
  -1 -16  -8   1169.    240.
   1 -16   9    148.    101.
   1  16   9    198.    149.
   1  16   9    265.    154.
  -1  16  -9      0.    103.
  -1 -16  -9    341.    163.
  -1 -16  -9    206.    140.
   1  16  10    -73.    116.
   1  16  10      5.    121.
   1  16  10    152.    128.
  -1  16 -10     -2.     78.
  -1 -16 -10     29.    128.
   1  16  11    141.    148.
   1  16  11    -20.    233.
  -1 -16 -11     28.    243.
   1  16  12     51.    148.
   1 -17 -11    127.     97.
  -1  17  11   -139.    128.
  -1  17  11   -121.    126.
   1 -17 -10    -17.    105.
   1 -17 -10     43.    134.
  -1  17  10    308.    146.
  -1  17  10    -35.    136.
   1 -17  -9   4125.    376.
   1 -17  -9   4152.    304.
   1 -17  -9   5082.    667.
  -1  17   9   3952.    637.
  -1  17   9   3236.    669.
   1 -17  -8    425.    165.
   1 -17  -8    520.    126.
   1 -17  -8    516.    207.
  -1  17   8    476.    199.
  -1 -17   8    214.    116.
   1 -17  -7    542.    156.
   1 -17  -7    390.    196.
   1  17  -7      7.    183.
  -1  17   7    472.    190.
  -1 -17   7    371.    118.
   1 -17  -6    -46.    120.
   1 -17  -6     30.     94.
   1  17  -6     -2.    121.
  -1 -17   6     28.     76.
   1 -17  -5    571.    100.
   1 -17  -5      3.    145.
   1  17  -5    -11.    205.
  -1  17   5   1197.    189.
  -1  17   5      1.    146.
   1 -17  -4    185.    144.
   1 -17  -4     21.    106.
   1  17  -4     45.    165.
   1 -17  -4    234.    106.
  -1  17   4      1.    108.
  -1  17   4    145.    143.
  -1 -17   4    202.    100.
   1 -17  -3   1410.    254.
   1 -17  -3   1842.    183.
   1  17  -3   1656.    201.
  -1 -17   3   1496.    301.
   1 -17  -2      8.    102.
   1 -17  -2    459.    152.
   1 -17  -2    476.    108.
   1  17  -2    433.    125.
  -1  17   2      1.    109.
  -1  17   2    236.    155.
  -1 -17   2    275.    123.
   1 -17  -1     58.    121.
   1 -17  -1     43.    123.
   1  17  -1    187.    105.
  -1  17   1    182.    120.
  -1 -17   1    115.    106.
  -1 -17   1     13.     98.
  -1 -17   1     20.     64.
   1 -17   0    107.     85.
   1 -17   0    176.     84.
   1 -17   0    240.    132.
   1  17   0    510.    201.
   1  17   0    194.    143.
  -1  17   0    165.     91.
  -1 -17   0    191.     86.
  -1 -17   0    274.    129.
   1 -17   1    242.    127.
   1 -17   1     89.    116.
   1 -17   1    176.    111.
   1  17   1    284.    206.
   1  17   1     -1.     95.
  -1  17  -1    299.    129.
  -1 -17  -1     16.    127.
  -1 -17  -1    156.     89.
  -1 -17  -1    302.     91.
   1 -17   2     13.     87.
   1  17   2     14.     96.
  -1 -17  -2     41.    144.
  -1  17  -2    -11.     89.
  -1 -17  -2     -9.     70.
   1  17   3   1354.    173.
   1 -17   3   1119.    231.
   1  17   3     -1.    138.
  -1  17  -3    -29.    153.
  -1 -17  -3      0.    129.
  -1 -17  -3   1177.    170.
   1 -17   4    303.    121.
   1  17   4      0.    116.
   1  17   4    521.    237.
  -1  17  -4     -7.    193.
  -1 -17  -4    -13.    114.
  -1 -17  -4    389.    115.
  -1 -17  -4    322.    146.
   1 -17   5    -59.     90.
   1  17   5    -30.    185.
  -1  17  -5     24.    143.
  -1 -17  -5     37.     65.
  -1 -17  -5     93.     93.
  -1 -17  -5     34.     91.
  -1 -17  -5    -28.    184.
   1 -17   6    219.    173.
   1  17   6    248.    160.
  -1  17  -6      1.    121.
  -1 -17  -6    299.    159.
  -1 -17  -6    155.     93.
  -1 -17  -6    313.    132.
   1 -17   7      5.    151.
   1  17   7     79.    138.
  -1  17  -7     20.    100.
  -1 -17  -7    247.    138.
  -1 -17  -7     -9.    115.
   1 -17   8    327.    198.
   1  17   8    539.    301.
  -1  17  -8     16.    136.
  -1 -17  -8    506.    309.
  -1 -17  -8    572.    124.
   1 -17   9    422.    133.
   1  17   9    513.    202.
  -1  17  -9     22.    136.
  -1 -17  -9    661.    138.
  -1 -17  -9    693.    322.
   1  17  10    -21.    169.
  -1 -17 -10   -205.    120.
   1 -18  -8    206.    145.
   1 -18  -8    117.    106.
  -1  18   8     37.    268.
   1 -18  -7    409.    111.
   1 -18  -7    367.    154.
  -1  18   7    290.    189.
  -1  18   7     -1.    155.
  -1 -18   7    201.    119.
   1 -18  -6     30.    108.
   1  18  -6     90.     90.
  -1  18   6    -53.    139.
  -1 -18   6     -1.     91.
   1 -18  -5   3263.    356.
   1  18  -5   2978.    260.
  -1 -18   5   1927.    389.
   1  18  -4   1018.    175.
  -1  18   4    762.    235.
  -1 -18   4    497.    265.
   1 -18  -3   -107.    123.
   1 -18  -3     -1.     87.
   1  18  -3    -25.     99.
  -1  18   3    184.    124.
  -1 -18   3     72.     93.
   1 -18  -2    -51.    114.
   1 -18  -2     19.     75.
  -1  18   2      0.     80.
  -1 -18   2    -39.     91.
   1 -18  -1    151.     85.
   1 -18  -1      2.     82.
  -1  18   1    171.    129.
  -1  18   1     -1.     88.
   1 -18   0    276.    148.
   1 -18   0    146.    141.
   1  18   0    252.    136.
  -1  18   0     36.    147.
  -1 -18   0    144.    136.
   1  18   1   1043.    173.
   1  18   1      0.    190.
  -1  18  -1     12.    172.
  -1 -18  -1    -11.    179.
  -1 -18  -1    640.    121.
   1 -18   2    630.    149.
   1  18   2      0.    118.
   1  18   2    569.    161.
  -1 -18  -2    456.    157.
  -1 -18  -2    -13.    109.
   1 -18   3     65.    108.
   1  18   3   -190.    197.
  -1  18  -3    -24.    169.
  -1 -18  -3     85.     92.
   1 -18   4    885.    276.
   1  18   4    945.    343.
  -1  18  -4     14.    180.
  -1 -18  -4    894.    211.
  -1 -18  -4   1138.    171.
   1 -18   5    613.    145.
   1  18   5    804.    184.
   1  18   5     -1.    145.
  -1  18  -5      3.    151.
  -1 -18  -5    761.    182.
  -1 -18  -5     -8.    141.
   1 -18   6     60.    102.
   1  18   6      0.    111.
   1  18   6    135.    138.
  -1  18  -6    -10.    105.
  -1 -18  -6     24.    106.
  -1 -18  -6     63.    211.
   1 -18   7    374.    200.
   1  18   7      0.    147.
   1  18   7    177.    282.
  -1  18  -7     20.    204.
  -1 -18  -7    408.    107.
  -1 -18  -7     -7.    147.
  -1 -18  -7    297.    184.
   1 -18   8    440.    215.
   1  18   8    813.    208.
   1  18   8      3.    178.
  -1  18  -8      7.    227.
  -1 -18  -8    670.    137.
  -1 -18  -8     47.    173.
   1 -19  -4    761.    195.
   1 -19  -4    474.    149.
   1 -19  -4      9.    141.
  -1  19   4     -1.    150.
  -1 -19   4    505.    151.
   1 -19  -3     28.    143.
   1 -19  -3      9.    101.
  -1  19   3    180.    140.
  -1 -19   3     37.    112.
   1 -19  -2     65.    100.
   1  19  -2    104.    124.
  -1  19   2     21.    141.
   1 -19  -1    254.    159.
   1  19  -1    153.    140.
  -1  19   1    251.    160.
  -1 -19   1     82.    141.
   1  19   0     38.    120.
  -1  19   0     57.    207.
   1 -19   1    296.    153.
   1  19   1    352.    154.
  -1  19  -1      5.    152.
  -1 -19  -1    114.    156.
   1 -19   2   -161.    181.
  -1  19  -2     -4.    117.
  -1 -19  -2     87.     90.
   1 -19   3    670.    159.
   1  19   3    522.    176.
   1  19   3      1.    140.
  -1  19  -3      2.    159.
  -1 -19  -3    841.    179.
  -1 -19  -3     17.    133.
   1 -19   4    130.    130.
   1  19   4      0.    128.
   1  19   4    266.    158.
  -1  19  -4     18.    211.
  -1 -19  -4    349.    158.
  -1 -19  -4     20.    118.
  -2   0  23     -2.     74.
   2   0 -22   1672.    237.
   2   0 -21     31.     72.
   2   0 -21      8.    121.
  -2   0  21    -13.     71.
   2   0 -20    112.    110.
   2   0 -20     92.    110.
   2   0 -20     67.    131.
   2   0 -20     43.     89.
  -2   0  20    113.    107.
  -2   0  20     91.     85.
   2   0 -19     84.    108.
   2   0 -19    -15.     58.
   2   0 -19      1.     69.
  -2   0  19    102.    109.
  -2   0  19     40.     56.
   2   0 -18    267.    118.
   2   0 -18    270.    111.
   2   0 -18    303.    138.
   2   0 -18    175.    134.
  -2   0  18    160.    104.
  -2   0  18    285.     85.
   2   0 -17      2.     53.
   2   0 -17     60.     63.
   2   0 -17    -56.     63.
   2   0 -17    261.     82.
  -2   0  17      0.     98.
  -2   0  17     76.     76.
   2   0 -16    601.     94.
   2   0 -16    542.     97.
   2   0 -16    416.    123.
   2   0 -16    453.     80.
  -2   0  16    605.     75.
  -2   0  16    588.     94.
   2   0 -15     53.     82.
   2   0 -15     29.     69.
   2   0 -15     15.     81.
   2   0 -15     25.     68.
  -2   0  15    -98.     84.
  -2   0  15     56.     64.
   2   0 -14   6189.    326.
   2   0 -14   6682.    277.
   2   0 -14   6057.    267.
   2   0 -14   6262.    232.
  -2   0  14   6374.    234.
  -2   0  14   5988.    187.
   2   0 -13     56.     71.
   2   0 -13    -64.     55.
   2   0 -13    -10.     58.
   2   0 -13     50.     69.
  -2   0  13      4.     44.
  -2   0  13    -30.     52.
   2   0 -12  27343.    649.
   2   0 -12  28232.    781.
   2   0 -12  27685.    712.
   2   0 -12  27874.    711.
  -2   0  12  27848.    712.
  -2   0  12  26960.    811.
   2   0 -11     -5.     40.
   2   0 -11     12.     31.
   2   0 -11      9.     49.
   2   0 -11     20.     40.
  -2   0  11      0.     39.
  -2   0  11     42.     29.
   2   0 -10   4951.    159.
   2   0 -10   4851.    129.
  -2   0  10   5091.    158.
  -2   0  10   5033.    172.
   2   0  -9    -78.     39.
   2   0  -9     -2.     35.
  -2   0   9     15.     35.
  -2   0   9    -12.     39.
   2   0  -8   2993.    161.
   2   0  -8   3024.    119.
  -2   0   8   3009.    113.
  -2   0   8   3106.    157.
   2   0  -7    -63.     33.
   2   0  -7     42.     21.
  -2   0   7     22.     34.
  -2   0   7     56.     51.
   2   0  -6 103418.   2749.
   2   0  -6 102167.   2547.
  -2   0   6 107004.   2647.
  -2   0   6 106604.   2799.
   2   0  -5     24.     30.
   2   0  -5     -2.     29.
  -2   0   5    -57.     47.
  -2   0   5    -21.     27.
   2   0  -4 241247.   8144.
   2   0  -4 271091.   8652.
  -2   0   4 248473.   8306.
  -2   0   4 269726.   8574.
   2   0  -3     13.     57.
   2   0  -3    130.     32.
  -2   0   3     52.     32.
  -2   0   3     14.     31.
  -2   0   3    -22.     35.
   2   0  -2  55725.   1337.
   2   0  -2  54975.   1116.
   2   0  -2  59043.   1195.
  -2   0   2  57098.   1159.
  -2   0   2  58650.   1353.
  -2   0   2  56458.   1143.
   2   0  -1     37.     30.
   2   0  -1     33.     35.
   2   0  -1     29.     21.
  -2   0   1    -12.     50.
  -2   0   1      5.     21.
  -2   0   1     -8.     22.
   2   0   0 238400.   7494.
   2   0   0 240895.   7554.
  -2   0   0 241473.   7723.
  -2   0   0 246254.   7608.
  -2   0   0 248857.   7651.
   2   0   1     67.     55.
   2   0   1    -42.     34.
  -2   0  -1     67.     33.
  -2   0  -1     41.     34.
   2   0   2   7549.    189.
   2   0   2   7526.    189.
   2   0   2   7377.    180.
  -2   0  -2   7514.    261.
  -2   0  -2   7777.    281.
  -2   0  -2   7191.    172.
   2   0   3     76.     55.
   2   0   3    -36.     32.
   2   0   3    113.     57.
   2   0   3    -11.     53.
  -2   0  -3     70.     52.
  -2   0  -3      5.     37.
  -2   0  -3    -20.     32.
  -2   0  -3      1.     30.
   2   0   4   2399.     96.
   2   0   4   2360.    104.
   2   0   4   2310.    105.
   2   0   4   2386.     93.
  -2   0  -4   2429.     91.
  -2   0  -4   2427.    145.
  -2   0  -4   2444.    110.
  -2   0  -4   2447.    154.
   2   0   5     26.     52.
   2   0   5     15.     58.
   2   0   5     16.     59.
   2   0   5     39.     32.
  -2   0  -5     29.     61.
  -2   0  -5      6.     31.
  -2   0  -5    -15.     34.
   2   0   6   1889.    101.
   2   0   6   1989.     89.
   2   0   6   1950.    135.
   2   0   6   1974.    153.
  -2   0  -6   1930.     97.
  -2   0  -6   1936.    131.
  -2   0  -6   1991.    158.
   2   0   7     77.     34.
   2   0   7     55.     65.
   2   0   7    -22.     34.
   2   0   7    -29.     42.
  -2   0  -7    -10.     40.
  -2   0  -7     91.     42.
  -2   0  -7     29.     34.
  -2   0  -7     -2.     36.
   2   0   8    -14.     62.
   2   0   8    -13.     64.
   2   0   8     -1.     34.
   2   0   8     -2.     34.
  -2   0  -8     70.     62.
  -2   0  -8     28.     34.
  -2   0  -8      9.     34.
  -2   0  -8      4.     65.
   2   0   9     26.     60.
   2   0   9    -82.     52.
   2   0   9    -29.     40.
   2   0   9     11.     54.
  -2   0  -9     24.     35.
  -2   0  -9      6.     40.
  -2   0  -9     69.     61.
  -2   0  -9      6.     33.
   2   0  10   1471.    100.
   2   0  10   1540.    133.
   2   0  10   1147.    103.
   2   0  10   1385.    134.
  -2   0 -10   1180.     89.
  -2   0 -10   1238.    104.
  -2   0 -10   1201.    133.
  -2   0 -10   1302.    101.
   2   0  11     22.     60.
   2   0  11     -1.     39.
   2   0  11     19.     46.
   2   0  11    104.     45.
  -2   0 -11     28.     46.
  -2   0 -11    -20.     47.
  -2   0 -11    -68.     62.
   2   0  12  12141.    364.
   2   0  12  11512.    336.
  -2   0 -12  11879.    375.
  -2   0 -12  11939.    347.
  -2   0 -12  12049.    516.
  -2   0 -12  12320.    349.
   2   0  13    -31.     52.
   2   0  13   -100.     92.
  -2   0 -13    -19.     53.
  -2   0 -13    -53.     62.
  -2   0 -13    -40.    101.
  -2   0 -13     29.     86.
   2   0  14   7588.    272.
   2   0  14   7801.    412.
  -2   0 -14   7936.    283.
  -2   0 -14   7461.    302.
  -2   0 -14   7356.    273.
  -2   0 -14   7776.    443.
   2   0  15     30.     57.
   2   0  15     24.     50.
  -2   0 -15     -8.     50.
  -2   0 -15    -67.     64.
  -2   0 -15    -44.     79.
  -2   0 -15     17.     58.
   2   0  16   2751.    189.
   2   0  16   2401.    251.
  -2   0 -16   2713.    291.
  -2   0 -16   2744.    261.
  -2   0 -16   2714.    209.
  -2   0 -16   2390.    255.
   2   0  17   -105.    114.
   2   0  17     -6.     64.
  -2   0 -17     -1.     76.
  -2   0 -17     11.     66.
  -2   0 -17   -135.     82.
  -2   0 -17    -20.     66.
   2   0  18    731.    112.
   2   0  18    716.    124.
  -2   0 -18     -2.    202.
  -2   0 -18     -4.    176.
  -2   0 -18    618.    143.
  -2   0 -18    526.    112.
   2   0  19     50.     75.
   2   0  19    -36.    101.
  -2   0 -19   -122.    108.
  -2   0 -19     -8.     71.
  -2   0 -19     -2.     77.
  -2   0 -19     12.    134.
   2   0  20    239.    143.
   2   0  20     -9.    125.
  -2   0 -20    116.    150.
  -2   0 -20     51.    104.
  -2   0 -20     22.    138.
  -2   0 -20      6.     83.
   2   0  21     -7.     76.
   2   0  21   -132.     86.
  -2   0 -21    133.     79.
  -2   0 -21    -21.     96.
  -2   0 -21     91.    102.
   2   0  22    261.    211.
   2   0  22     14.    192.
  -2   0 -22    133.    208.
  -2   0 -22    769.    153.
  -2   0 -22    151.    189.
  -2   0 -22    124.    233.
   2   1 -22   -132.    105.
   2  -1 -22     26.     92.
   2  -1 -22   -111.     99.
  -2   1  22     28.     93.
   2  -1 -21    227.    118.
   2  -1 -21     -1.     97.
   2   1 -21    267.     97.
  -2   1  21    327.     94.
   2  -1 -20    808.    183.
   2   1 -20    741.    117.
   2  -1 -20    987.    177.
   2  -1 -20     53.    136.
   2   1 -20    890.    183.
  -2   1  20    -12.    138.
  -2  -1  20    895.    117.
  -2   1  20    865.    113.
   2   1 -19    423.    110.
   2  -1 -19    128.     99.
   2   1 -19    209.    123.
   2   1 -19    296.    122.
   2   1 -19    123.    100.
   2  -1 -19    139.     80.
  -2  -1  19     95.     79.
  -2   1  19    266.    119.
  -2  -1  19     79.     96.
   2  -1 -18    572.    110.
   2   1 -18    753.    139.
   2   1 -18    816.    110.
   2   1 -18    988.    112.
   2  -1 -18   1266.    135.
   2  -1 -18   1009.    165.
   2  -1 -18    810.    133.
  -2  -1  18    976.    168.
  -2   1  18    930.    109.
  -2   1  18    933.    132.
  -2  -1  18    679.    129.
   2   1 -17   5009.    307.
   2   1 -17   5135.    303.
   2  -1 -17   4671.    302.
   2   1 -17   4799.    284.
   2  -1 -17   5125.    366.
   2  -1 -17   5583.    360.
   2   1 -17   4524.    184.
  -2  -1  17   4849.    209.
  -2  -1  17   4893.    239.
  -2   1  17   4890.    293.
  -2   1  17   4995.    252.
   2  -1 -16    751.    148.
   2   1 -16    902.    143.
   2  -1 -16    663.    145.
   2   1 -16    879.    204.
   2  -1 -16    835.    180.
   2  -1 -16    895.    115.
   2   1 -16    793.    150.
   2   1 -16    897.    120.
  -2  -1  16    809.    111.
  -2   1  16    877.     93.
  -2  -1  16   1017.    149.
  -2   1  16    749.    117.
   2  -1 -15   4570.    191.
   2  -1 -15   4609.    224.
   2   1 -15   4517.    265.
   2   1 -15   4739.    237.
   2   1 -15   4403.    180.
   2   1 -15   4412.    214.
   2  -1 -15   5188.    382.
   2  -1 -15   4858.    318.
  -2  -1  15   4476.    185.
  -2   1  15   4689.    179.
  -2  -1  15   4459.    202.
  -2   1  15   4390.    220.
   2  -1 -14   3441.    155.
   2   1 -14   3563.    288.
   2   1 -14   3526.    154.
   2  -1 -14   3802.    183.
   2  -1 -14   3670.    188.
   2   1 -14   3409.    217.
   2   1 -14   3268.    124.
   2  -1 -14   3653.    217.
  -2   1  14   3444.    214.
  -2  -1  14   3597.    152.
  -2   1  14   3381.    267.
  -2  -1  14   3469.    169.
   2   1 -13   1920.    107.
   2  -1 -13   1865.    112.
   2  -1 -13   1829.    160.
   2   1 -13   2015.    142.
   2  -1 -13   1986.    132.
   2  -1 -13   2132.    135.
   2   1 -13   1825.    127.
   2   1 -13   1888.    109.
  -2  -1  13   1874.    160.
  -2   1  13   1920.    104.
  -2  -1  13   1938.    122.
  -2   1  13   1900.    132.
   2   1 -12   3551.    132.
   2  -1 -12   3592.    242.
   2  -1 -12   3473.    190.
   2   1 -12   3665.    247.
   2   1 -12   3505.    153.
   2  -1 -12   3651.    240.
   2   1 -12   3521.    136.
   2  -1 -12   3587.    200.
  -2  -1  12   3773.    137.
  -2  -1  12   3562.    147.
  -2   1  12   3663.    234.
  -2   1  12   3519.    134.
   2  -1 -11   7716.    270.
   2   1 -11   7799.    222.
   2  -1 -11   8191.    248.
   2   1 -11   7715.    208.
   2   1 -11   8154.    274.
   2  -1 -11   7659.    333.
   2  -1 -11   7789.    280.
   2   1 -11   8128.    247.
  -2   1  11   7727.    240.
  -2  -1  11   7989.    210.
  -2  -1  11   7670.    211.
  -2   1  11   7721.    269.
   2  -1 -10  11200.    270.
   2   1 -10  11334.    271.
   2  -1 -10  10616.    385.
   2   1 -10  11331.    265.
  -2  -1  10  11156.    261.
  -2   1  10  11416.    303.
  -2  -1  10  11436.    260.
  -2   1  10  11331.    329.
   2  -1  -9    201.     39.
   2   1  -9    164.     41.
   2   1  -9    108.     38.
   2  -1  -9    208.     79.
  -2   1   9     73.     58.
  -2  -1   9    118.     25.
  -2   1   9    141.     79.
  -2  -1   9    148.     38.
   2  -1  -8    562.     67.
   2   1  -8    425.     77.
   2   1  -8    517.     50.
   2  -1  -8    552.     79.
  -2   1   8    622.     77.
  -2  -1   8    617.     48.
  -2   1   8    636.    102.
  -2  -1   8    623.     49.
   2  -1  -7    622.     53.
   2   1  -7    766.     48.
   2   1  -7    769.     52.
   2  -1  -7    738.     70.
  -2   1   7    696.     53.
  -2  -1   7    785.     45.
  -2  -1   7    775.     50.
  -2   1   7    765.    107.
   2   1  -6   3461.     80.
   2   1  -6   3487.     98.
   2  -1  -6   3608.    128.
   2  -1  -6   3740.    146.
  -2   1   6   3440.     96.
  -2  -1   6   3615.     80.
  -2   1   6   3649.    181.
  -2  -1   6   3531.    138.
   2   1  -5   8111.    168.
   2  -1  -5   8446.    214.
   2   1  -5   8596.    136.
   2  -1  -5   8472.    230.
  -2   1   5   8362.    167.
  -2   1   5   8267.    282.
  -2  -1   5   8422.    218.
  -2  -1   5   8443.    125.
   2  -1  -4  17387.    330.
   2   1  -4  17618.    326.
   2   1  -4  17290.    240.
   2  -1  -4  17671.    483.
  -2  -1   4  17526.    237.
  -2  -1   4  17214.    237.
  -2  -1   4  16740.    369.
  -2   1   4  17672.    373.
  -2   1   4  17503.    384.
   2   1  -3  24261.    454.
   2   1  -3  24590.    356.
   2  -1  -3  23974.    510.
   2  -1  -3  23754.    452.
  -2  -1   3  24250.    438.
  -2   1   3  24228.    608.
  -2  -1   3  25197.    349.
  -2  -1   3  23733.    344.
  -2   1   3  23418.    435.
  -2   1   3  24495.    458.
   2  -1  -2  71303.   1693.
   2  -1  -2  66053.   1466.
   2   1  -2  79291.   1503.
   2  -1  -2  70610.   1645.
   2   1  -2  70757.   1539.
  -2   1   2  68321.   1732.
  -2  -1   2  74553.   1430.
  -2   1   2  67875.   1636.
  -2   1   2  67632.   1489.
  -2  -1   2  78694.   1493.
  -2  -1   2  71152.   1648.
   2  -1  -1  37553.    833.
   2   1  -1  36447.    609.
   2  -1  -1  35724.    732.
   2   1  -1  35465.    796.
   2  -1  -1  34706.    782.
  -2  -1   1  37948.    810.
  -2  -1   1  36571.    620.
  -2   1   1  37898.    840.
  -2   1   1  36846.    817.
  -2   1   1  36859.    848.
   2  -1   0  14826.    294.
   2   1   0  14175.    246.
   2   1   0  14310.    285.
   2  -1   0  15133.    381.
   2  -1   0  14750.    290.
  -2  -1   0  14512.    330.
  -2  -1   0  14098.    366.
  -2   1   0  15096.    376.
  -2   1   0  14866.    296.
  -2   1   0  14843.    288.
   2   1   1 198947.   6215.
   2  -1   1 204465.   6111.
   2   1   1 204806.   6242.
   2  -1   1 204338.   6030.
   2  -1   1 200544.   6029.
   2   1   1 196391.   5943.
  -2  -1  -1 199666.   5986.
  -2  -1  -1 198378.   6045.
  -2   1  -1 199495.   5849.
  -2  -1  -1 201103.   6036.
  -2   1  -1 203643.   6337.
  -2   1  -1 202260.   6040.
   2   1   2  26495.    549.
   2  -1   2  27311.    538.
   2  -1   2  27096.    674.
   2  -1   2  25926.    504.
   2   1   2  25913.    552.
   2   1   2  26826.    683.
   2   1   2  27130.    559.
  -2   1  -2  26316.    540.
  -2  -1  -2  26580.    550.
  -2   1  -2  26887.    687.
  -2   1  -2  25951.    581.
  -2  -1  -2  26852.    573.
  -2  -1  -2  26899.    573.
  -2  -1  -2  26625.    664.
   2   1   3  13533.    305.
   2   1   3  13672.    304.
   2  -1   3  13850.    360.
   2  -1   3  13146.    333.
   2  -1   3  13852.    403.
   2   1   3  14123.    308.
   2   1   3  14015.    412.
  -2   1  -3  13978.    318.
  -2   1  -3  13583.    328.
  -2  -1  -3  13341.    304.
  -2  -1  -3  14186.    428.
  -2   1  -3  13350.    338.
  -2  -1  -3  13763.    308.
  -2  -1  -3  13759.    300.
   2  -1   4   4446.    207.
   2   1   4   4440.    215.
   2   1   4   4678.    143.
   2  -1   4   4554.    186.
   2   1   4   4482.    208.
   2  -1   4   4410.    165.
   2   1   4   4521.    149.
  -2  -1  -4   4325.    142.
  -2  -1  -4   4756.    147.
  -2   1  -4   4631.    211.
  -2   1  -4   4544.    126.
  -2   1  -4   4480.    112.
  -2  -1  -4   4394.    205.
  -2  -1  -4   4563.    154.
   2  -1   5   2700.    109.
   2  -1   5   2760.    131.
   2   1   5   2750.    175.
   2  -1   5   2619.    101.
   2   1   5   2685.    164.
   2   1   5   2559.    119.
   2   1   5   2658.    168.
   2  -1   5   2744.     86.
  -2  -1  -5   2642.    107.
  -2  -1  -5   2731.    115.
  -2   1  -5   2656.    168.
  -2  -1  -5   2534.    112.
  -2   1  -5   2759.     98.
  -2   1  -5   2648.     85.
  -2  -1  -5   2661.    178.
   2  -1   6  19425.    534.
   2   1   6  18706.    425.
   2   1   6  18236.    520.
   2   1   6  19295.    451.
   2  -1   6  18843.    386.
   2  -1   6  18492.    510.
   2  -1   6  18964.    381.
   2   1   6  19254.    464.
  -2  -1  -6  18652.    552.
  -2   1  -6  18775.    410.
  -2   1  -6  18184.    536.
  -2  -1  -6  18995.    521.
  -2  -1  -6  18633.    439.
  -2  -1  -6  19286.    462.
  -2   1  -6  18964.    382.
   2  -1   7   4023.    162.
   2   1   7   3640.    149.
   2   1   7   3890.    155.
   2  -1   7   3961.    118.
   2  -1   7   3857.    202.
   2   1   7   3782.    203.
   2   1   7   3999.    138.
   2  -1   7   4017.    197.
  -2  -1  -7   3950.    151.
  -2   1  -7   3835.    208.
  -2  -1  -7   4060.    136.
  -2  -1  -7   3949.    209.
  -2   1  -7   3653.    167.
  -2   1  -7   4149.    193.
  -2  -1  -7   3942.    227.
   2   1   8   4168.    149.
   2   1   8   4297.    159.
   2   1   8   4165.    149.
   2   1   8   4216.    166.
   2  -1   8   4061.    207.
   2  -1   8   4191.    125.
   2  -1   8   4042.    147.
   2  -1   8   4097.    169.
  -2   1  -8   4146.    176.
  -2  -1  -8   4224.    220.
  -2   1  -8   4413.    125.
  -2  -1  -8   4336.    163.
  -2  -1  -8   4099.    164.
  -2  -1  -8   4201.    148.
  -2   1  -8   4215.    145.
  -2   1  -8   4176.    151.
   2   1   9     96.     42.
   2  -1   9    -17.     30.
   2   1   9    118.     71.
   2   1   9     25.     39.
   2   1   9     42.     38.
   2  -1   9      9.     38.
   2  -1   9     59.     38.
   2  -1   9     10.     48.
  -2   1  -9     -1.     49.
  -2  -1  -9     53.     39.
  -2  -1  -9    -58.     69.
  -2   1  -9     71.     38.
  -2   1  -9    -34.     31.
  -2   1  -9    -66.     39.
  -2  -1  -9    -50.     44.
   2   1  10   4067.    163.
   2   1  10   4548.    189.
   2   1  10   4542.    234.
   2   1  10   4382.    254.
   2  -1  10   4318.    138.
   2  -1  10   4293.    164.
   2  -1  10   4203.    164.
   2  -1  10   4284.    195.
  -2  -1 -10   4058.    164.
  -2   1 -10   4192.    200.
  -2  -1 -10   4268.    165.
  -2  -1 -10   4339.    183.
  -2   1 -10   4233.    164.
  -2   1 -10   4524.    245.
  -2   1 -10   4154.    139.
  -2  -1 -10   4185.    180.
   2   1  11    920.     89.
   2   1  11    728.     96.
   2  -1  11    744.     72.
   2  -1  11    804.    111.
   2  -1  11    859.     89.
   2   1  11   1049.     88.
   2  -1  11    837.     90.
  -2   1 -11    834.     92.
  -2  -1 -11    805.    100.
  -2  -1 -11    735.    140.
  -2   1 -11    650.     71.
  -2  -1 -11    863.    100.
  -2   1 -11    675.     92.
  -2  -1 -11    823.     88.
  -2   1 -11    807.     73.
   2  -1  12    348.    111.
   2   1  12    263.     69.
   2   1  12    305.     78.
   2  -1  12      4.     56.
   2  -1  12    340.     91.
  -2  -1 -12    280.     72.
  -2  -1 -12    273.     70.
  -2  -1 -12    260.    126.
  -2  -1 -12    169.     82.
  -2   1 -12    296.     57.
  -2   1 -12    281.     74.
  -2   1 -12    287.     72.
  -2   1 -12    191.     60.
   2   1  13    337.     89.
   2  -1  13    431.    127.
   2   1  13    307.     82.
   2  -1  13    291.    105.
  -2  -1 -13    343.    131.
  -2   1 -13    384.     68.
  -2   1 -13    352.    132.
  -2  -1 -13    288.    137.
  -2   1 -13    331.    108.
  -2  -1 -13    386.     98.
  -2  -1 -13    286.     91.
  -2   1 -13    381.     86.
   2  -1  14   4987.    223.
   2   1  14   4910.    316.
   2   1  14   4927.    340.
   2  -1  14   4598.    190.
  -2   1 -14   4493.    219.
  -2  -1 -14   4764.    226.
  -2   1 -14   5024.    279.
  -2  -1 -14   4650.    352.
  -2   1 -14   4959.    195.
  -2   1 -14   4743.    235.
  -2  -1 -14   4892.    259.
  -2  -1 -14   4965.    322.
   2  -1  15   1013.     98.
   2   1  15    820.    183.
   2  -1  15    858.    118.
   2   1  15    852.    124.
  -2  -1 -15    643.    119.
  -2   1 -15    948.    101.
  -2  -1 -15    789.    219.
  -2   1 -15   1017.     98.
  -2   1 -15    913.    132.
  -2   1 -15    677.    184.
  -2  -1 -15    678.    135.
  -2  -1 -15    879.    119.
   2   1  16   3203.    202.
   2   1  16   3057.    211.
   2  -1  16   3214.    195.
   2  -1  16   3002.    169.
  -2  -1 -16   3149.    359.
  -2  -1 -16   3454.    200.
  -2  -1 -16   3132.    203.
  -2  -1 -16   2969.    330.
  -2   1 -16   3086.    250.
  -2   1 -16   3242.    217.
  -2   1 -16   3048.    202.
  -2   1 -16   3130.    251.
   2  -1  17    208.    108.
   2   1  17    137.     85.
   2   1  17     75.    143.
   2  -1  17    169.    130.
  -2   1 -17     -2.    137.
  -2   1 -17    157.    108.
  -2  -1 -17    184.    104.
  -2  -1 -17     -4.     85.
  -2   1 -17    154.     72.
  -2  -1 -17     -2.     92.
  -2   1 -17    268.    148.
  -2  -1 -17    199.    133.
   2  -1  18     50.     66.
   2   1  18     64.    122.
   2  -1  18     74.     79.
   2   1  18      8.     84.
  -2  -1 -18     32.    124.
  -2  -1 -18      6.     87.
  -2   1 -18    -18.    134.
  -2   1 -18     17.     69.
  -2  -1 -18    302.     97.
  -2   1 -18      2.     82.
  -2  -1 -18     22.    129.
  -2   1 -18     50.     67.
   2  -1  19    466.     97.
   2  -1  19    538.    115.
   2   1  19    439.    124.
   2   1  19     -6.    116.
  -2   1 -19     37.    152.
  -2  -1 -19    595.    141.
  -2  -1 -19    -16.    117.
  -2   1 -19    457.     98.
  -2   1 -19     -3.    180.
  -2  -1 -19      9.    111.
  -2  -1 -19    721.    198.
  -2   1 -19    704.    127.
   2  -1  20   2078.    289.
   2   1  20   1905.    197.
   2  -1  20   1118.    250.
   2   1  20   1714.    319.
  -2  -1 -20     45.    318.
  -2   1 -20   2069.    216.
  -2   1 -20   1962.    206.
  -2   1 -20   1978.    183.
  -2  -1 -20   2292.    215.
  -2  -1 -20    901.    370.
  -2   1 -20   1406.    258.
   2   1  21    160.     99.
   2  -1  21    160.     89.
   2  -1  21    -10.     77.
   2   1  21    -33.    140.
  -2  -1 -21    -17.    140.
  -2   1 -21    -47.    149.
  -2   1 -21    -24.     75.
  -2   1 -21    269.    156.
  -2  -1 -21    -31.    113.
  -2  -1 -21    -96.    156.
   2   1  22    229.    167.
   2   1  22    -10.    100.
   2  -1  22    156.     99.
  -2  -1 -22     52.    127.
  -2   1 -22    -26.    111.
  -2  -1 -22     65.    112.
  -2   1 -22      6.    186.
  -2  -1 -22     51.    101.
   2   2 -23    248.    126.
   2  -2 -23    138.    131.
   2  -2 -23     39.    146.
  -2   2  23      9.    118.
   2  -2 -22     64.    150.
   2  -2 -22    541.    155.
  -2   2  22    684.    183.
   2  -2 -21      0.    104.
   2   2 -21    201.    112.
  -2   2  21      1.    113.
  -2   2  21    296.     91.
   2   2 -20    174.    105.
   2  -2 -20    156.    103.
   2  -2 -20    -48.     98.
   2  -2 -20    154.    124.
   2  -2 -20      4.    138.
  -2  -2  20    178.    110.
  -2   2  20    135.     87.
   2   2 -19     35.     62.
   2   2 -19     74.     88.
   2  -2 -19    136.     90.
   2  -2 -19    -50.    119.
   2   2 -19     49.     61.
  -2  -2  19    102.     62.
  -2   2  19    -21.     89.
  -2  -2  19     73.     47.
  -2   2  19    165.    115.
   2   2 -18    675.     90.
   2   2 -18    975.    206.
   2   2 -18    544.     76.
   2  -2 -18     85.    215.
   2  -2 -18    944.    136.
   2  -2 -18    905.    160.
   2   2 -18    329.    134.
   2  -2 -18    737.    112.
  -2  -2  18    788.     88.
  -2   2  18    857.    108.
  -2  -2  18    682.    108.
   2   2 -17    104.     83.
   2   2 -17     30.     52.
   2   2 -17    184.     79.
   2  -2 -17     33.     79.
   2   2 -17     95.     69.
   2  -2 -17    132.     81.
   2  -2 -17    116.     67.
  -2  -2  17     -2.     40.
  -2  -2  17    121.     80.
  -2   2  17    104.     82.
  -2   2  17     57.     98.
   2   2 -16   2302.    104.
   2   2 -16   2317.    177.
   2  -2 -16   2505.    181.
   2   2 -16   2646.    264.
   2  -2 -16   2542.    216.
   2  -2 -16   2358.    182.
   2   2 -16   2315.    184.
   2  -2 -16   2329.    233.
  -2  -2  16   2373.    141.
  -2  -2  16   2288.    123.
  -2   2  16   2539.    281.
  -2   2  16   2402.    215.
   2  -2 -15  10418.    581.
   2  -2 -15  10091.    375.
   2  -2 -15  10346.    379.
   2  -2 -15  10041.    445.
   2   2 -15   9734.    360.
   2   2 -15   9722.    252.
   2   2 -15  10298.    364.
   2   2 -15  10126.    289.
  -2  -2  15   9980.    296.
  -2  -2  15  10086.    367.
  -2   2  15  10164.    381.
  -2   2  15   9464.    317.
   2   2 -14   5036.    173.
   2   2 -14   5075.    167.
   2   2 -14   5064.    192.
   2  -2 -14   5044.    344.
   2  -2 -14   5416.    241.
   2  -2 -14   4870.    297.
   2  -2 -14   5088.    266.
   2   2 -14   5300.    323.
  -2  -2  14   5212.    234.
  -2  -2  14   5119.    137.
  -2   2  14   4972.    343.
  -2   2  14   5106.    286.
   2   2 -13   4353.    144.
   2   2 -13   4325.    189.
   2   2 -13   4255.    118.
   2  -2 -13   4405.    208.
   2  -2 -13   4124.    254.
   2  -2 -13   4159.    307.
   2  -2 -13   4371.    227.
   2   2 -13   4347.    197.
  -2  -2  13   4366.    153.
  -2   2  13   4257.    207.
  -2   2  13   4032.    247.
  -2  -2  13   4119.    142.
   2   2 -12  14075.    332.
   2  -2 -12  13477.    374.
   2  -2 -12  14232.    544.
   2   2 -12  14143.    397.
   2  -2 -12  14122.    453.
   2  -2 -12  14040.    422.
   2   2 -12  13523.    284.
   2   2 -12  14876.    511.
  -2  -2  12  14327.    326.
  -2  -2  12  14351.    332.
  -2   2  12  13954.    543.
  -2   2  12  14188.    378.
   2   2 -11    567.     73.
   2   2 -11    606.     82.
   2  -2 -11    622.     88.
   2  -2 -11    653.     86.
   2  -2 -11    681.     96.
   2  -2 -11    440.    112.
   2   2 -11    565.     55.
   2   2 -11    711.     60.
  -2  -2  11    637.     80.
  -2   2  11    505.     69.
  -2  -2  11    645.     39.
  -2   2  11    635.     85.
   2  -2 -10  10934.    368.
   2   2 -10  11161.    240.
   2  -2 -10  11379.    326.
   2   2 -10  11246.    243.
   2   2 -10  11736.    244.
  -2   2  10  11132.    313.
  -2   2  10  11713.    288.
  -2  -2  10  11403.    232.
  -2  -2  10  10655.    289.
   2   2  -9    571.     70.
   2  -2  -9    610.     77.
   2  -2  -9    557.     98.
   2   2  -9    616.     44.
  -2  -2   9    645.     44.
  -2  -2   9    543.     68.
  -2   2   9    681.    117.
  -2   2   9    604.     60.
   2  -2  -8    115.     54.
   2  -2  -8     96.     44.
   2   2  -8    155.     29.
   2   2  -8    139.     26.
  -2  -2   8    118.     29.
  -2  -2   8    137.     26.
  -2   2   8    216.     42.
  -2   2   8     61.     54.
   2   2  -7  13121.    247.
   2  -2  -7  12991.    437.
   2   2  -7  12976.    205.
   2  -2  -7  12453.    367.
  -2   2   7  12644.    289.
  -2   2   7  13428.    330.
  -2  -2   7  13200.    200.
  -2  -2   7  13009.    287.
   2  -2  -6   3359.    196.
   2  -2  -6   3132.    115.
   2   2  -6   3174.     58.
   2   2  -6   3140.     78.
  -2  -2   6   3162.     48.
  -2  -2   6   3262.     77.
  -2   2   6   3280.    162.
  -2   2   6   3252.    128.
   2   2  -5  80230.   1926.
   2   2  -5 104719.   1903.
   2  -2  -5  83189.   2127.
   2  -2  -5  85898.   2257.
  -2  -2   5  83663.   1992.
  -2   2   5  85004.   2209.
  -2   2   5  84270.   2115.
   2  -2  -4   5897.    245.
   2   2  -4   5447.    146.
   2  -2  -4   5866.    156.
  -2  -2   4   5869.    143.
  -2   2   4   6013.    172.
  -2   2   4   5786.    147.
   2  -2  -3     46.     65.
   2   2  -3     60.     24.
   2  -2  -3     75.     71.
  -2  -2   3    104.     40.
  -2   2   3     69.     39.
  -2   2   3     69.     66.
  -2   2   3    152.     44.
   2  -2  -2    213.     44.
   2  -2  -2     99.     73.
   2  -2  -2    121.     48.
   2   2  -2    158.     23.
   2   2  -2     96.     50.
  -2  -2   2    122.     29.
  -2  -2   2    157.     23.
  -2   2   2      1.     76.
  -2   2   2    156.     45.
  -2   2   2    151.     77.
   2  -2  -1   2970.    109.
   2   2  -1   2836.     88.
   2   2  -1   2881.     64.
   2  -2  -1   3094.    177.
   2  -2  -1   2987.    173.
  -2   2   1   2782.    171.
  -2  -2   1   2787.     98.
  -2   2   1   2945.    109.
  -2  -2   1   2657.    129.
  -2   2   1   2868.    182.
   2  -2   0   4221.    184.
   2   2   0   4319.    154.
   2  -2   0   4171.    210.
   2  -2   0   4237.    139.
   2   2   0   4110.    121.
  -2  -2   0   4105.    127.
  -2  -2   0   4509.    122.
  -2  -2   0   4028.    107.
  -2   2   0   4310.    211.
  -2   2   0   4070.    118.
  -2   2   0   4364.    136.
   2   2   1  52150.   1137.
   2   2   1  52195.   1146.
   2   2   1  50450.   1078.
   2  -2   1  51784.   1144.
   2   2   1  51726.   1122.
   2  -2   1  51582.   1149.
   2  -2   1  52207.   1081.
  -2  -2  -1  52291.   1129.
  -2  -2  -1  51637.   1152.
  -2   2  -1  51887.   1165.
  -2   2  -1  52775.   1154.
  -2   2  -1  52131.   1164.
  -2  -2  -1  52465.   1142.
  -2  -2  -1  52011.   1114.
   2   2   2  42301.    930.
   2   2   2  43147.   1085.
   2  -2   2  42347.   1061.
   2  -2   2  44215.    969.
   2   2   2  43952.    960.
   2  -2   2  43827.    860.
   2   2   2  44258.    957.
  -2  -2  -2  43903.    942.
  -2  -2  -2  44969.   1126.
  -2  -2  -2  44741.    987.
  -2  -2  -2  42574.    927.
  -2   2  -2  44748.    981.
  -2   2  -2  43762.    850.
  -2   2  -2  41498.   1036.
   2   2   3   4499.    214.
   2   2   3   4113.    142.
   2   2   3   4287.    211.
   2   2   3   4206.    144.
   2  -2   3   4212.    105.
   2  -2   3   4164.     99.
   2  -2   3   4199.    135.
  -2  -2  -3   4301.    149.
  -2  -2  -3   4243.    140.
  -2  -2  -3   4254.    139.
  -2  -2  -3   4229.    142.
  -2   2  -3   4419.    210.
  -2   2  -3   4365.    132.
  -2   2  -3   4075.     96.
   2   2   4   1029.     81.
   2   2   4   1194.     82.
   2   2   4   1182.     80.
   2  -2   4   1035.     74.
   2  -2   4   1163.     89.
   2  -2   4    987.     50.
   2   2   4   1317.    128.
  -2  -2  -4   1093.     78.
  -2  -2  -4   1005.     81.
  -2  -2  -4   1177.     79.
  -2   2  -4   1217.     74.
  -2   2  -4   1080.     49.
  -2   2  -4   1038.     77.
  -2  -2  -4   1113.     84.
   2   2   5   2484.    111.
   2   2   5   2563.    115.
   2  -2   5   2431.    127.
   2  -2   5   2456.     71.
   2  -2   5   2281.    102.
   2   2   5   2412.    172.
   2   2   5   2507.    117.
  -2  -2  -5   2340.    183.
  -2  -2  -5   2391.    116.
  -2  -2  -5   2228.    171.
  -2  -2  -5   2416.    109.
  -2   2  -5   2431.    103.
  -2   2  -5   2438.     83.
  -2   2  -5   2315.    161.
   2   2   6  30821.    728.
   2  -2   6  30617.    661.
   2  -2   6  30790.    684.
   2  -2   6  31154.    620.
   2   2   6  31296.    754.
   2   2   6  31832.    859.
   2   2   6  29013.    696.
  -2   2  -6  30918.    707.
  -2  -2  -6  29767.    851.
  -2   2  -6  31175.    609.
  -2   2  -6  30634.    650.
  -2  -2  -6  30670.    740.
  -2  -2  -6  29602.    819.
  -2  -2  -6  30461.    731.
   2   2   7   4450.    241.
   2  -2   7   4413.    136.
   2  -2   7   4647.    148.
   2  -2   7   4746.    155.
   2  -2   7   4688.    112.
   2   2   7   4528.    163.
   2   2   7   4630.    249.
   2   2   7   4570.    163.
  -2  -2  -7   4390.    172.
  -2   2  -7   4475.    152.
  -2   2  -7   4553.    151.
  -2   2  -7   4458.    185.
  -2  -2  -7   4656.    173.
  -2  -2  -7   4895.    230.
  -2  -2  -7   4532.    170.
   2   2   8   1961.    110.
   2   2   8   1836.    174.
   2   2   8   1946.    107.
   2   2   8   1751.    116.
   2  -2   8   1859.     71.
   2  -2   8   1904.     91.
   2  -2   8   1812.     98.
   2  -2   8   1975.    104.
  -2  -2  -8   1792.    115.
  -2  -2  -8   2014.    116.
  -2  -2  -8   1886.    160.
  -2   2  -8   1900.    108.
  -2   2  -8   1941.    100.
  -2   2  -8   1747.     88.
  -2   2  -8   1842.    104.
  -2  -2  -8   1847.    110.
   2   2   9   5086.    190.
   2  -2   9   5102.    170.
   2  -2   9   5139.    131.
   2  -2   9   5508.    164.
   2   2   9   5223.    188.
   2  -2   9   4970.    133.
   2   2   9   5220.    287.
   2   2   9   5352.    186.
  -2  -2  -9   5010.    267.
  -2  -2  -9   5426.    282.
  -2   2  -9   5258.    182.
  -2   2  -9   5148.    185.
  -2   2  -9   5147.    241.
  -2   2  -9   5155.    222.
  -2  -2  -9   5388.    198.
  -2  -2  -9   5115.    265.
   2   2  10   3200.    154.
   2   2  10   3339.    152.
   2   2  10   3269.    157.
   2  -2  10   3263.    108.
   2  -2  10   3016.    133.
   2  -2  10   3217.    106.
   2   2  10   3140.    170.
   2  -2  10   3288.    139.
  -2  -2 -10   3142.    157.
  -2   2 -10   3211.    105.
  -2   2 -10   3319.    192.
  -2   2 -10   3349.    204.
  -2  -2 -10   3105.    164.
  -2  -2 -10   3221.    162.
  -2   2 -10   3016.    155.
  -2  -2 -10   3301.    223.
   2   2  11   4163.    257.
   2  -2  11   3581.    120.
   2  -2  11   3685.    122.
   2  -2  11   3717.    155.
   2   2  11   3701.    263.
   2   2  11   3527.    173.
  -2  -2 -11   3668.    189.
  -2  -2 -11   3447.    252.
  -2   2 -11   3747.    163.
  -2  -2 -11   3857.    258.
  -2   2 -11   3564.    173.
  -2   2 -11   3535.    224.
  -2   2 -11   3570.    122.
  -2  -2 -11   3573.    185.
   2   2  12    -20.     57.
   2   2  12     33.     86.
   2  -2  12      0.     56.
   2  -2  12     12.     49.
  -2   2 -12      9.     36.
  -2   2 -12     33.     50.
  -2   2 -12     -1.     36.
  -2   2 -12     59.     76.
  -2  -2 -12    -22.     95.
  -2  -2 -12     26.     57.
  -2  -2 -12     62.     54.
  -2  -2 -12     40.     61.
   2  -2  13    979.    105.
   2  -2  13   1055.     79.
   2   2  13   1014.    118.
   2   2  13    863.    121.
  -2  -2 -13    838.    130.
  -2   2 -13    907.    163.
  -2   2 -13   1072.     84.
  -2   2 -13    866.    166.
  -2   2 -13    973.     81.
  -2  -2 -13    862.    127.
  -2  -2 -13    875.    120.
  -2  -2 -13    881.    115.
   2  -2  14   4066.    157.
   2  -2  14   4000.    197.
   2   2  14   4037.    335.
   2   2  14   4012.    216.
  -2  -2 -14   4196.    235.
  -2  -2 -14   4283.    219.
  -2   2 -14   3955.    226.
  -2   2 -14   4015.    157.
  -2   2 -14   3995.    298.
  -2   2 -14   3961.    203.
  -2  -2 -14   4322.    226.
  -2  -2 -14   4136.    244.
   2   2  15   5417.    268.
   2   2  15   5452.    278.
   2  -2  15   5563.    197.
   2  -2  15   5509.    244.
  -2  -2 -15   5348.    384.
  -2  -2 -15   5790.    311.
  -2  -2 -15   5698.    412.
  -2   2 -15   5266.    244.
  -2   2 -15   5746.    366.
  -2   2 -15   5462.    203.
  -2   2 -15   5749.    201.
  -2  -2 -15   5498.    276.
   2   2  16      1.    124.
   2  -2  16     37.     52.
   2  -2  16    -39.    106.
   2   2  16    -74.    120.
  -2  -2 -16     44.     83.
  -2   2 -16     80.     82.
  -2   2 -16     50.     73.
  -2   2 -16    172.    111.
  -2   2 -16     34.     53.
  -2  -2 -16    -46.    139.
  -2  -2 -16    135.     77.
  -2  -2 -16    151.    121.
   2   2  17    831.    152.
   2   2  17    887.    147.
   2  -2  17    914.    150.
   2  -2  17   1205.    197.
  -2  -2 -17   1128.    260.
  -2  -2 -17    901.    240.
  -2   2 -17   1030.    139.
  -2   2 -17    649.    158.
  -2   2 -17   1094.    156.
  -2  -2 -17   1011.    142.
   2   2  18    160.    100.
   2   2  18    -13.     95.
   2  -2  18     79.    102.
   2  -2  18    203.     82.
  -2  -2 -18     72.    111.
  -2  -2 -18     50.     93.
  -2  -2 -18    139.    101.
  -2   2 -18    316.     88.
  -2   2 -18     -4.    136.
  -2   2 -18     66.     65.
  -2  -2 -18     35.     96.
  -2   2 -18     57.     67.
   2   2  19      7.    150.
   2  -2  19   1179.    133.
   2  -2  19    922.    106.
   2   2  19   1314.    237.
  -2   2 -19     -9.    146.
  -2   2 -19    830.    142.
  -2  -2 -19     -9.    229.
  -2  -2 -19    981.    159.
  -2   2 -19    653.    113.
  -2   2 -19    765.    106.
  -2  -2 -19    971.    176.
  -2  -2 -19     31.    235.
   2   2  20    701.    125.
   2  -2  20    932.    165.
   2   2  20     21.    186.
  -2  -2 -20     44.    115.
  -2  -2 -20    432.    146.
  -2   2 -20    285.    132.
  -2   2 -20    190.    186.
  -2   2 -20     -2.    178.
  -2   2 -20     -2.    103.
  -2   2 -20     27.    133.
  -2  -2 -20     92.    203.
  -2  -2 -20    -10.    122.
   2   2  21     99.    148.
   2  -2  21    129.     81.
   2   2  21     11.     90.
  -2  -2 -21    -98.     99.
  -2   2 -21     -2.     79.
  -2   2 -21     28.     94.
  -2   2 -21      2.     82.
  -2  -2 -21     33.    172.
  -2  -2 -21    -31.     89.
   2   2  22     -2.    193.
   2  -2  22    154.    115.
   2   2  22    218.    132.
  -2  -2 -22    200.    150.
  -2  -2 -22      2.    193.
  -2   2 -22    136.    126.
  -2   2 -22    246.    122.
  -2  -2 -22    155.    213.
   2   3 -22    520.    151.
   2  -3 -22     -1.    228.
  -2   3  22    605.    206.
   2  -3 -21     45.    103.
   2  -3 -21      5.     91.
   2  -3 -21    -33.    121.
   2  -3 -21      7.     97.
  -2   3  21     -2.    100.
  -2   3  21    103.     81.
   2  -3 -20    124.    103.
   2   3 -20      0.     91.
   2  -3 -20     -2.     95.
   2  -3 -20      1.    128.
  -2   3  20    149.     81.
   2   3 -19    193.    133.
   2  -3 -19     -2.    134.
   2  -3 -19     -7.     95.
  -2   3  19     80.    123.
  -2  -3  19    122.     77.
  -2   3  19     21.     97.
   2   3 -18    380.     96.
   2   3 -18    142.     87.
   2  -3 -18    411.    112.
   2  -3 -18    408.    131.
   2  -3 -18    246.    148.
   2   3 -18    153.     60.
  -2  -3  18    159.     70.
  -2  -3  18    224.     58.
  -2   3  18    209.    186.
  -2   3  18    303.     91.
   2   3 -17   1171.    188.
   2   3 -17    746.    118.
   2   3 -17    860.     61.
   2  -3 -17    743.    142.
   2   3 -17    539.     97.
   2   3 -17    887.     75.
   2  -3 -17    893.    147.
   2  -3 -17    683.    122.
  -2   3  17    885.    179.
  -2   3  17    819.    143.
  -2  -3  17    842.    113.
  -2  -3  17    884.     61.
   2   3 -16    157.     39.
   2   3 -16    164.     47.
   2   3 -16    209.     81.
   2  -3 -16    309.     96.
   2  -3 -16    252.    110.
   2  -3 -16    196.    152.
   2  -3 -16    107.     84.
   2   3 -16    230.     77.
   2   3 -16    192.     38.
  -2  -3  16    208.     48.
  -2  -3  16     83.     61.
  -2   3  16    271.    153.
  -2   3  16    301.     79.
   2   3 -15     63.     76.
   2   3 -15    -13.     38.
   2   3 -15    -32.     47.
   2   3 -15      5.     23.
   2  -3 -15   -146.    107.
   2  -3 -15    -26.     94.
   2  -3 -15    -73.     61.
   2  -3 -15     16.     51.
  -2  -3  15    -36.     37.
  -2   3  15     58.     59.
  -2   3  15     23.     49.
  -2  -3  15     31.     29.
   2   3 -14   2182.    134.
   2   3 -14   2090.     77.
   2   3 -14   2023.    137.
   2  -3 -14   1989.    263.
   2  -3 -14   2323.    263.
   2  -3 -14   2247.    191.
   2   3 -14   2075.     90.
   2  -3 -14   2126.    150.
  -2  -3  14   2331.    133.
  -2  -3  14   2102.    105.
  -2   3  14   2247.    214.
  -2   3  14   2166.    257.
   2   3 -13   1478.    105.
   2   3 -13   1501.    162.
   2   3 -13   1283.     68.
   2   3 -13   1404.     83.
   2  -3 -13   1449.    137.
   2  -3 -13   1418.    138.
   2  -3 -13   1437.    117.
   2  -3 -13   1636.    152.
  -2  -3  13   1298.    107.
  -2   3  13   1364.    177.
  -2   3  13   1536.    138.
  -2  -3  13   1435.     80.
   2   3 -12  25534.    659.
   2  -3 -12  24929.    748.
   2  -3 -12  25556.    749.
   2  -3 -12  24635.    678.
   2  -3 -12  25485.    894.
   2   3 -12  25556.    507.
   2   3 -12  25283.    613.
   2   3 -12  25369.    607.
  -2  -3  12  25646.    531.
  -2   3  12  26355.    897.
  -2   3  12  24807.    675.
  -2  -3  12  24439.    538.
   2  -3 -11   3744.    182.
   2   3 -11   3666.    137.
   2   3 -11   3569.    106.
   2   3 -11   3757.    134.
   2  -3 -11   3462.    156.
   2  -3 -11   3791.    185.
   2   3 -11   3890.    197.
   2  -3 -11   4055.    197.
  -2  -3  11   3781.    101.
  -2   3  11   3663.    180.
  -2   3  11   3650.    156.
  -2  -3  11   3619.     98.
   2   3 -10   9212.    182.
   2   3 -10  10093.    197.
   2   3 -10   9451.    225.
   2  -3 -10   9815.    311.
   2  -3 -10   9312.    271.
   2   3 -10   9570.    239.
   2   3 -10   9696.    156.
  -2  -3  10   9949.    191.
  -2  -3  10  10042.    185.
  -2   3  10   9043.    266.
  -2   3  10   9965.    304.
   2   3  -9   2046.     54.
   2   3  -9   1963.     84.
   2   3  -9   1885.     54.
   2  -3  -9   2145.    125.
   2  -3  -9   1921.    105.
  -2  -3   9   1959.     54.
  -2  -3   9   1871.     57.
  -2   3   9   1997.    120.
  -2   3   9   2058.    157.
   2   3  -8   2611.     53.
   2   3  -8   2637.     90.
   2  -3  -8   2785.    135.
   2   3  -8   2657.     53.
   2  -3  -8   2799.    176.
  -2  -3   8   2719.     55.
  -2  -3   8   2580.     86.
  -2   3   8   2706.    134.
  -2   3   8   2735.    171.
   2   3  -7  49441.    881.
   2   3  -7  44130.    944.
   2  -3  -7  46635.   1199.
   2  -3  -7  48091.   1191.
   2   3  -7  49651.    871.
  -2  -3   7  46573.    968.
  -2   3   7  47130.   1156.
  -2   3   7  48797.   1370.
  -2  -3   7  49777.    882.
   2   3  -6  40825.    813.
   2  -3  -6  40149.   1002.
   2  -3  -6  41921.   1119.
   2   3  -6  43238.    661.
   2   3  -6  41286.    626.
  -2  -3   6  40521.    800.
  -2  -3   6  39667.    615.
  -2   3   6  39007.    930.
  -2   3   6  39729.    981.
   2  -3  -5  18824.    434.
   2  -3  -5  18169.    559.
   2   3  -5  19198.    337.
  -2  -3   5  19286.    340.
  -2   3   5  18941.    448.
  -2   3   5  18993.    426.
   2   3  -4   3006.     37.
   2   3  -4   3135.     81.
   2  -3  -4   3035.    126.
   2   3  -4   2995.     37.
   2  -3  -4   3099.    121.
  -2   3   4   3195.    123.
  -2  -3   4   2860.     81.
  -2   3   4   2896.    113.
   2   3  -3   3990.    104.
   2   3  -3   4062.     64.
   2  -3  -3   3661.    201.
   2  -3  -3   3693.    137.
  -2   3   3   3981.    205.
  -2  -3   3   3742.    100.
  -2   3   3   3941.    201.
  -2   3   3   4013.    137.
  -2  -3   3   3829.     63.
   2   3  -2   6710.    131.
   2   3  -2   6704.    168.
   2  -3  -2   6897.    190.
   2  -3  -2   6861.    263.
  -2  -3   2   6809.    135.
  -2  -3   2   6717.    172.
  -2  -3   2   6808.    125.
  -2   3   2   7060.    189.
  -2   3   2   7019.    182.
  -2   3   2   6953.    193.
   2   3  -1    560.     71.
   2   3  -1    566.     38.
   2  -3  -1    689.     60.
   2  -3  -1    618.    108.
   2  -3  -1    499.     67.
  -2  -3   1    615.     44.
  -2  -3   1    518.     39.
  -2   3   1    717.     59.
  -2   3   1    575.     65.
  -2   3   1    602.    107.
  -2  -3   1    511.     72.
   2  -3   0   9639.    238.
   2   3   0   9148.    253.
   2   3   0   9708.    205.
   2   3   0   9822.    197.
   2  -3   0   9530.    240.
   2   3   0   9689.    204.
   2  -3   0   9440.    274.
  -2  -3   0   9826.    265.
  -2  -3   0   9652.    200.
  -2  -3   0   9720.    207.
  -2   3   0   9806.    237.
  -2   3   0   9632.    206.
  -2   3   0   9582.    245.
   2   3   1  30697.    629.
   2   3   1  30717.    754.
   2   3   1  30857.    658.
   2  -3   1  30250.    585.
   2  -3   1  31217.    792.
   2   3   1  30688.    625.
   2  -3   1  30716.    679.
  -2  -3  -1  30039.    602.
  -2  -3  -1  32394.    674.
  -2  -3  -1  30491.    740.
  -2   3  -1  31328.    784.
  -2   3  -1  29968.    666.
  -2  -3  -1  30606.    658.
   2   3   2  74978.   1941.
   2   3   2  76012.   1988.
   2   3   2  73060.   1921.
   2  -3   2  74468.   1712.
   2  -3   2  74617.   1800.
   2  -3   2  74383.   1807.
   2   3   2  74892.   1837.
  -2  -3  -2  73317.   1776.
  -2  -3  -2  79890.   2071.
  -2  -3  -2  72683.   1809.
  -2  -3  -2  74083.   1887.
  -2   3  -2  74356.   1826.
  -2   3  -2  74482.   1718.
  -2   3  -2  73796.   1787.
   2   3   3     81.     42.
   2   3   3     94.     43.
   2   3   3     48.     43.
   2  -3   3     54.     23.
   2  -3   3     57.     24.
   2  -3   3    -66.     65.
   2  -3   3      9.     65.
   2   3   3     44.     44.
  -2  -3  -3     -9.     41.
  -2  -3  -3     31.     65.
  -2   3  -3     70.     37.
  -2   3  -3     67.     65.
  -2  -3  -3    130.     44.
  -2   3  -3     75.     65.
  -2  -3  -3     52.     45.
   2   3   4     18.     69.
   2   3   4    -14.     68.
   2   3   4     35.     43.
   2  -3   4    -17.     60.
   2  -3   4     21.     21.
   2  -3   4     60.     23.
   2   3   4     80.     41.
  -2  -3  -4     29.     45.
  -2  -3  -4    -54.     45.
  -2  -3  -4     52.     66.
  -2  -3  -4     41.     41.
  -2   3  -4     54.     40.
  -2   3  -4     53.     33.
  -2   3  -4    -17.     59.
   2  -3   5  15828.    301.
   2   3   5  15410.    483.
   2   3   5  15958.    502.
   2   3   5  16662.    506.
   2  -3   5  15773.    445.
   2  -3   5  15302.    315.
   2   3   5  15533.    384.
  -2  -3  -5  15693.    380.
  -2  -3  -5  14306.    486.
  -2  -3  -5  15426.    377.
  -2   3  -5  15192.    433.
  -2   3  -5  15285.    307.
  -2   3  -5  15572.    358.
  -2  -3  -5  15292.    389.
   2  -3   6  17685.    324.
   2   3   6  17909.    448.
   2   3   6  18791.    465.
   2   3   6  18351.    458.
   2   3   6  18438.    462.
   2  -3   6  17966.    366.
   2  -3   6  18335.    413.
  -2  -3  -6  18390.    452.
  -2  -3  -6  17766.    456.
  -2  -3  -6  18030.    463.
  -2   3  -6  18362.    421.
  -2   3  -6  18085.    324.
  -2  -3  -6  18449.    456.
  -2   3  -6  18470.    414.
  -2   3  -6  18978.    432.
   2   3   7   2521.    126.
   2  -3   7   2615.    159.
   2  -3   7   2500.     88.
   2   3   7   2535.    130.
   2   3   7   2513.    130.
   2   3   7   2442.    190.
  -2  -3  -7   2384.    191.
  -2  -3  -7   2458.    200.
  -2  -3  -7   2301.    123.
  -2   3  -7   2407.    104.
  -2   3  -7   2318.    123.
  -2   3  -7   2293.    107.
  -2   3  -7   2459.     95.
  -2  -3  -7   2526.    130.
   2   3   8  14311.    389.
   2   3   8  14009.    376.
   2   3   8  14263.    497.
   2   3   8  14502.    495.
   2  -3   8  14220.    343.
   2  -3   8  14093.    377.
   2  -3   8  13889.    313.
  -2  -3  -8  13728.    382.
  -2  -3  -8  13728.    510.
  -2   3  -8  13960.    338.
  -2   3  -8  13917.    273.
  -2   3  -8  14084.    342.
  -2  -3  -8  13524.    490.
  -2   3  -8  14071.    307.
  -2   3  -8  13864.    265.
  -2  -3  -8  14234.    376.
   2   3   9   4078.    174.
   2   3   9   4111.    178.
   2  -3   9   3862.    128.
   2  -3   9   3954.    101.
   2  -3   9   4011.    208.
   2   3   9   4016.    172.
   2   3   9   4114.    180.
  -2  -3  -9   3777.    259.
  -2  -3  -9   3806.    182.
  -2  -3  -9   3844.    167.
  -2   3  -9   3853.    180.
  -2   3  -9   3839.    136.
  -2   3  -9   3839.    147.
  -2   3  -9   4070.    144.
  -2   3  -9   4089.    140.
  -2  -3  -9   3819.    171.
   2   3  10   5460.    219.
   2   3  10   5557.    217.
   2   3  10   5647.    220.
   2  -3  10   5688.    136.
   2  -3  10   5693.    260.
   2  -3  10   5528.    169.
   2   3  10   5491.    229.
  -2  -3 -10   5612.    231.
  -2  -3 -10   5406.    217.
  -2  -3 -10   5248.    326.
  -2  -3 -10   5705.    310.
  -2   3 -10   5551.    135.
  -2   3 -10   5227.    185.
  -2   3 -10   5088.    177.
  -2   3 -10   5321.    232.
   2  -3  11   8204.    333.
   2  -3  11   7924.    189.
   2   3  11   8232.    407.
   2   3  11   8522.    291.
  -2  -3 -11   8013.    294.
  -2  -3 -11   8393.    425.
  -2   3 -11   7933.    239.
  -2   3 -11   7748.    236.
  -2   3 -11   7605.    239.
  -2   3 -11   7911.    249.
  -2  -3 -11   7585.    301.
  -2  -3 -11   7782.    288.
   2   3  12    162.     80.
   2   3  12    232.     82.
   2  -3  12    172.     42.
   2  -3  12    168.     64.
  -2  -3 -12    164.    134.
  -2  -3 -12    107.    124.
  -2  -3 -12    194.    127.
  -2   3 -12    101.     60.
  -2   3 -12    260.     64.
  -2   3 -12    161.     67.
  -2   3 -12    279.     66.
  -2  -3 -12    155.    133.
   2   3  13    -59.    112.
   2   3  13      4.    110.
   2  -3  13     41.     37.
   2  -3  13     32.     89.
  -2  -3 -13    126.     72.
  -2  -3 -13    127.     77.
  -2   3 -13    -35.     57.
  -2   3 -13      9.     54.
  -2   3 -13    109.     38.
  -2   3 -13    -12.     91.
  -2  -3 -13     27.     74.
  -2  -3 -13    179.    110.
   2  -3  14    108.    104.
   2   3  14     62.    128.
   2  -3  14    121.     43.
   2   3  14    183.     82.
  -2  -3 -14    179.     92.
  -2  -3 -14    113.     88.
  -2  -3 -14    -24.    133.
  -2   3 -14    102.     45.
  -2   3 -14    173.     67.
  -2   3 -14     -1.     65.
  -2   3 -14     94.     65.
  -2   3 -14     81.     67.
  -2  -3 -14     95.     82.
   2   3  15   3894.    237.
   2   3  15   3826.    240.
   2  -3  15   4032.    289.
  -2  -3 -15   3911.    240.
  -2  -3 -15   4030.    247.
  -2  -3 -15   3969.    239.
  -2   3 -15   3828.    205.
  -2   3 -15   3794.    207.
  -2   3 -15   4090.    201.
  -2   3 -15   3906.    209.
  -2  -3 -15   4138.    266.
   2   3  16    556.    125.
   2  -3  16    601.    153.
   2   3  16    519.    200.
  -2  -3 -16    551.    136.
  -2  -3 -16    470.    127.
  -2  -3 -16    404.    128.
  -2   3 -16    631.    103.
  -2   3 -16    260.    156.
  -2  -3 -16    590.    206.
  -2   3 -16    455.    108.
  -2   3 -16    675.     99.
  -2   3 -16    467.    107.
   2   3  17    508.    205.
   2   3  17    484.    137.
   2  -3  17    678.    105.
  -2  -3 -17    601.    137.
  -2  -3 -17    700.    233.
  -2  -3 -17    519.    130.
  -2  -3 -17    335.    200.
  -2   3 -17    670.    105.
  -2   3 -17    505.    114.
  -2   3 -17    498.     74.
  -2   3 -17      0.    109.
  -2   3 -17    574.    171.
   2   3  18    757.    238.
   2  -3  18    810.    119.
   2   3  18    712.    237.
  -2  -3 -18    664.    169.
  -2  -3 -18    771.    145.
  -2  -3 -18    661.    149.
  -2  -3 -18    689.    158.
  -2   3 -18    789.    204.
  -2   3 -18    534.    132.
  -2   3 -18    622.    121.
  -2   3 -18    549.     85.
   2   3  19    -15.    126.
   2   3  19    320.    126.
   2  -3  19    448.    157.
  -2  -3 -19    -26.    199.
  -2  -3 -19    397.    144.
  -2  -3 -19    287.    203.
  -2   3 -19    270.     66.
  -2   3 -19    238.     99.
  -2   3 -19    444.    107.
  -2   3 -19      2.    168.
  -2  -3 -19      9.    123.
   2  -3  20    722.    177.
   2   3  20   1020.    147.
   2   3  20    -12.    147.
  -2  -3 -20    -13.    150.
  -2  -3 -20    663.    174.
  -2  -3 -20    569.    155.
  -2   3 -20    733.    132.
  -2   3 -20      1.    173.
  -2   3 -20      3.    129.
  -2  -3 -20     -4.    222.
   2   3  21     29.    145.
   2  -3  21    -75.     73.
  -2  -3 -21    -68.    173.
  -2   3 -21    177.     84.
  -2  -3 -21    221.    157.
  -2   3 -21     -4.     72.
  -2   3 -21     -5.     79.
  -2  -3 -21     19.     88.
   2   3  22   1783.    206.
   2   3  22    -45.    202.
   2  -3  22   1541.    165.
  -2  -3 -22     82.    195.
  -2   3 -22   1642.    293.
  -2  -3 -22   1186.    222.
  -2   3 -22      1.    268.
  -2  -3 -22   1195.    375.
   2  -4 -22      3.    104.
  -2   4  22     21.    111.
   2  -4 -21     13.    101.
   2  -4 -21      3.    153.
   2  -4 -21    -86.    111.
   2   4 -21     88.     83.
   2  -4 -21     72.    126.
  -2   4  21     15.     87.
   2  -4 -20     12.    144.
  -2   4  20    889.    156.
  -2   4  20    305.    191.
   2   4 -19    -10.     69.
   2  -4 -19     -1.     78.
   2  -4 -19   -116.     87.
  -2   4  19     10.     90.
  -2   4  19     46.     73.
   2   4 -18    677.    173.
   2  -4 -18      2.    131.
   2  -4 -18    823.    163.
   2  -4 -18    695.    149.
  -2   4  18    686.    118.
   2   4 -17    560.     95.
   2   4 -17    381.     40.
   2  -4 -17    646.    127.
   2  -4 -17      2.    182.
   2  -4 -17    592.    133.
   2   4 -17    451.     59.
   2   4 -17    401.     51.
   2   4 -17    329.     49.
  -2  -4  17    473.     74.
  -2   4  17    698.    128.
  -2   4  17    614.    164.
  -2  -4  17    373.     66.
   2   4 -16   2810.    127.
   2   4 -16   3573.    250.
   2   4 -16   3041.    138.
   2   4 -16   2869.    104.
   2  -4 -16   3362.    352.
   2  -4 -16   3255.    254.
   2  -4 -16   3254.    308.
   2   4 -16   3047.    122.
  -2  -4  16   2986.    102.
  -2  -4  16   2973.    124.
  -2   4  16   3127.    201.
   2   4 -15    429.     63.
   2   4 -15    536.     80.
   2   4 -15    392.     44.
   2  -4 -15    237.    155.
   2   4 -15    371.     38.
   2   4 -15    433.     37.
   2  -4 -15    392.    118.
   2  -4 -15    549.    193.
   2  -4 -15    474.    129.
  -2  -4  15    477.     65.
  -2  -4  15    395.     56.
  -2   4  15    454.    155.
  -2   4  15    557.    119.
   2  -4 -14    -25.     74.
   2  -4 -14     19.     59.
   2   4 -14     65.     32.
   2   4 -14     25.     25.
   2   4 -14    -16.     32.
   2   4 -14    -67.     72.
   2  -4 -14     65.     70.
   2  -4 -14     67.    107.
   2   4 -14    -29.     24.
  -2   4  14     81.     91.
  -2   4  14    -99.    105.
  -2  -4  14     39.     38.
  -2  -4  14     39.     32.
   2   4 -13   6414.    156.
   2   4 -13   6680.    212.
   2   4 -13   6463.    175.
   2   4 -13   6057.    162.
   2  -4 -13   6440.    268.
   2   4 -13   6375.    146.
   2  -4 -13   6901.    312.
   2  -4 -13   6658.    295.
   2  -4 -13   6798.    299.
  -2   4  13   6473.    290.
  -2  -4  13   6339.    155.
  -2   4  13   6604.    259.
  -2  -4  13   6291.    143.
   2   4 -12   3728.    197.
   2  -4 -12   3821.    186.
   2   4 -12   3547.    120.
   2   4 -12   3587.     79.
   2   4 -12   3658.    101.
   2   4 -12   3629.    112.
   2  -4 -12   3783.    207.
   2  -4 -12   4039.    321.
   2  -4 -12   3735.    204.
  -2  -4  12   3649.     91.
  -2   4  12   3640.    177.
  -2   4  12   3767.    304.
  -2  -4  12   3686.    102.
   2   4 -11     71.     24.
   2   4 -11     11.     24.
   2   4 -11     26.     37.
   2   4 -11      5.     29.
   2   4 -11     61.     32.
   2  -4 -11      4.     66.
   2  -4 -11     -3.     56.
   2  -4 -11     23.     63.
   2  -4 -11     14.     65.
  -2  -4  11     64.     20.
  -2  -4  11     54.     26.
  -2   4  11     29.     63.
  -2   4  11     40.     86.
   2  -4 -10  12385.    383.
   2  -4 -10  12025.    375.
   2   4 -10  11973.    209.
   2   4 -10  12259.    278.
   2   4 -10  11221.    235.
   2   4 -10  12083.    233.
   2   4 -10  12450.    212.
   2  -4 -10  12178.    460.
  -2  -4  10  12071.    210.
  -2  -4  10  12782.    219.
  -2   4  10  11962.    487.
  -2   4  10  11841.    451.
   2   4  -9    109.     22.
   2   4  -9    101.     18.
   2   4  -9     33.     17.
   2  -4  -9     10.     58.
   2   4  -9     29.     26.
   2   4  -9    -20.     29.
   2  -4  -9     35.     82.
  -2  -4   9     45.     19.
  -2   4   9     57.     52.
  -2  -4   9     23.     25.
  -2   4   9    153.     56.
   2   4  -8   7966.    144.
   2   4  -8   8152.    122.
   2  -4  -8   8119.    248.
   2  -4  -8   8055.    264.
   2   4  -8   7875.    118.
  -2   4   8   7705.    237.
  -2  -4   8   8170.    127.
  -2   4   8   8972.    368.
  -2  -4   8   8299.    126.
   2   4  -7  18067.    294.
   2   4  -7  18002.    255.
   2   4  -7  18024.    267.
   2  -4  -7  17741.    465.
   2  -4  -7  17692.    563.
  -2  -4   7  17409.    271.
  -2   4   7  18144.    468.
  -2   4   7  16943.    430.
  -2  -4   7  17440.    291.
   2  -4  -6    114.     49.
   2   4  -6     23.     19.
   2  -4  -6      9.     46.
   2   4  -6     21.     10.
   2   4  -6     56.     15.
  -2  -4   6     35.     19.
  -2   4   6     52.     49.
  -2   4   6     95.     44.
   2   4  -5    942.     37.
   2   4  -5    879.     27.
   2   4  -5    825.     26.
   2  -4  -5    804.     86.
   2  -4  -5   1048.    133.
  -2  -4   5    838.     39.
  -2   4   5    951.    127.
  -2   4   5    925.    132.
   2  -4  -4   3964.    223.
   2   4  -4   4064.     74.
   2   4  -4   4033.     86.
   2  -4  -4   4100.    227.
  -2  -4   4   4028.     68.
  -2  -4   4   3967.     73.
  -2   4   4   3920.    149.
  -2   4   4   3981.    148.
  -2  -4   4   3963.     90.
   2   4  -3     10.     25.
   2  -4  -3     18.     65.
   2   4  -3     20.     22.
   2  -4  -3    -20.     40.
  -2  -4   3    -13.     27.
  -2  -4   3     47.     16.
  -2  -4   3      2.     14.
  -2   4   3      9.     39.
  -2   4   3    -36.     41.
  -2   4   3     34.     41.
   2   4  -2   7302.    163.
   2   4  -2   6884.    128.
   2  -4  -2   6827.    277.
   2  -4  -2   7106.    189.
  -2  -4   2   6749.    130.
  -2   4   2   7371.    190.
  -2  -4   2   6632.    163.
  -2  -4   2   7064.    162.
  -2   4   2   7475.    283.
  -2   4   2   6551.    286.
   2   4  -1   1804.     56.
   2   4  -1   1798.     65.
   2   4  -1   1583.     98.
   2   4  -1   1801.     63.
   2  -4  -1   1797.     99.
   2  -4  -1   1745.     86.
   2  -4  -1   1844.     98.
  -2   4   1   1809.    130.
  -2   4   1   1648.    101.
  -2  -4   1   1980.     98.
  -2  -4   1   1743.     95.
  -2  -4   1   1693.     66.
  -2   4   1   1853.     96.
   2  -4   0  28420.    656.
   2  -4   0  28887.    681.
   2   4   0  28222.    545.
   2   4   0  29059.    589.
   2   4   0  27024.    557.
   2   4   0  28524.    579.
   2  -4   0  28911.    769.
  -2   4   0  29455.    765.
  -2  -4   0  28755.    592.
  -2  -4   0  30398.    613.
  -2   4   0  29271.    673.
  -2   4   0  28920.    586.
  -2  -4   0  28358.    564.
   2  -4   1   1610.     92.
   2  -4   1   1584.     98.
   2   4   1   1529.    125.
   2   4   1   1537.     81.
   2   4   1   1471.    126.
   2   4   1   1632.    109.
   2  -4   1   1495.     92.
  -2   4  -1   1520.     63.
  -2  -4  -1   1587.    107.
  -2  -4  -1   1646.     78.
  -2  -4  -1   1592.     82.
  -2  -4  -1   1639.     82.
  -2   4  -1   1548.     90.
  -2   4  -1   1570.     94.
   2  -4   2   3885.     92.
   2   4   2   4110.    199.
   2   4   2   4088.    125.
   2   4   2   4028.    135.
   2   4   2   3869.    135.
   2  -4   2   3662.    203.
   2  -4   2   4179.    141.
  -2   4  -2   4065.    127.
  -2  -4  -2   4117.    202.
  -2  -4  -2   3901.    118.
  -2  -4  -2   4008.    130.
  -2   4  -2   4146.    138.
  -2  -4  -2   3754.    204.
   2   4   3   2093.    105.
   2   4   3   2054.    152.
   2   4   3   2024.    102.
   2   4   3   2411.    163.
   2  -4   3   2180.     84.
   2  -4   3   2179.    153.
   2  -4   3   2080.     99.
  -2  -4  -3   2087.    157.
  -2  -4  -3   1932.    110.
  -2  -4  -3   1953.    109.
  -2   4  -3   2035.    148.
  -2  -4  -3   1930.     95.
  -2   4  -3   2041.    100.
  -2   4  -3   2023.     56.
   2   4   4     82.     53.
   2   4   4    121.     84.
   2   4   4    115.     53.
   2   4   4    235.     83.
   2  -4   4    128.     38.
   2  -4   4    135.     46.
   2  -4   4    134.     23.
   2  -4   4    158.     74.
  -2  -4  -4     37.     55.
  -2  -4  -4     96.     52.
  -2  -4  -4    159.     55.
  -2   4  -4    113.     21.
  -2   4  -4    178.     72.
  -2   4  -4     91.     77.
  -2  -4  -4    287.     78.
   2   4   5     72.     50.
   2   4   5    -12.     51.
   2   4   5    123.     82.
   2   4   5     66.     49.
   2  -4   5     94.     68.
   2  -4   5     86.     23.
   2  -4   5     54.     19.
  -2   4  -5     94.     42.
  -2  -4  -5    133.     49.
  -2  -4  -5     22.     51.
  -2  -4  -5     69.     48.
  -2  -4  -5     82.     83.
  -2   4  -5     36.     19.
  -2   4  -5     98.     65.
   2  -4   6   6543.    116.
   2   4   6   6783.    301.
   2   4   6   6581.    219.
   2  -4   6   6540.    178.
   2   4   6   6681.    217.
   2   4   6   6870.    218.
   2  -4   6   6731.    189.
  -2  -4  -6   6592.    220.
  -2  -4  -6   6258.    208.
  -2  -4  -6   7042.    316.
  -2  -4  -6   6351.    209.
  -2   4  -6   6753.    261.
  -2   4  -6   6771.    186.
  -2   4  -6   6475.    140.
   2  -4   7   7228.    198.
   2   4   7   7023.    232.
   2   4   7   6901.    322.
   2   4   7   7319.    234.
   2   4   7   7135.    237.
   2  -4   7   7113.    199.
  -2  -4  -7   6689.    316.
  -2  -4  -7   6859.    316.
  -2  -4  -7   6836.    236.
  -2  -4  -7   7557.    339.
  -2   4  -7   7242.    195.
  -2   4  -7   7009.    151.
  -2   4  -7   6933.    196.
  -2   4  -7   6963.    122.
   2   4   8   2303.    207.
   2   4   8   2411.    210.
   2   4   8   2430.    141.
   2   4   8   2234.    205.
   2  -4   8   2261.    108.
   2  -4   8   2366.     83.
   2  -4   8   2330.    117.
  -2  -4  -8   2465.    139.
  -2  -4  -8   2475.    204.
  -2   4  -8   2284.    108.
  -2   4  -8   2333.    115.
  -2  -4  -8   2417.    205.
  -2   4  -8   2360.     85.
  -2   4  -8   2192.     81.
  -2  -4  -8   2532.    217.
  -2   4  -8   2250.    107.
   2   4   9   2528.    155.
   2   4   9   2696.    226.
   2   4   9   2821.    157.
   2  -4   9   2792.    136.
   2  -4   9   2525.    172.
   2  -4   9   2676.     69.
   2   4   9   2625.    157.
  -2   4  -9   2590.    174.
  -2  -4  -9   2654.    157.
  -2  -4  -9   2611.    153.
  -2  -4  -9   2696.    227.
  -2   4  -9   2620.    120.
  -2  -4  -9   2530.    148.
  -2   4  -9   2488.     93.
  -2   4  -9   2551.     94.
  -2   4  -9   2690.     95.
   2  -4  10    326.     63.
   2   4  10    354.    130.
   2   4  10    420.    135.
   2   4  10    -33.     85.
   2  -4  10    278.     50.
   2  -4  10    343.     50.
  -2  -4 -10    332.     83.
  -2  -4 -10    307.    132.
  -2  -4 -10    327.     88.
  -2  -4 -10    352.     86.
  -2   4 -10    300.     78.
  -2   4 -10    298.     63.
  -2   4 -10    343.     49.
  -2   4 -10    292.     63.
  -2   4 -10    376.     33.
   2   4  11    -57.     67.
   2   4  11     14.     67.
   2  -4  11     14.     49.
   2  -4  11     90.     27.
  -2  -4 -11      8.     66.
  -2  -4 -11     10.     70.
  -2  -4 -11     42.    111.
  -2   4 -11     64.     50.
  -2   4 -11     49.     42.
  -2   4 -11     52.     51.
  -2  -4 -11     61.     69.
  -2   4 -11     43.     41.
  -2   4 -11     80.     26.
   2   4  12   2426.    172.
   2  -4  12   2246.    134.
   2   4  12   2757.    178.
  -2  -4 -12   2364.    175.
  -2  -4 -12   2126.    277.
  -2  -4 -12   2429.    181.
  -2   4 -12   2318.    135.
  -2   4 -12   2402.    114.
  -2   4 -12   2355.    119.
  -2  -4 -12   2856.    281.
  -2   4 -12   2460.     82.
  -2   4 -12   2412.    135.
   2   4  13   4245.    357.
   2   4  13   4675.    244.
   2  -4  13   4219.    190.
  -2  -4 -13   4152.    368.
  -2  -4 -13   4718.    244.
  -2  -4 -13   4437.    251.
  -2  -4 -13   4542.    255.
  -2   4 -13   4240.    280.
  -2   4 -13   4179.    121.
  -2   4 -13   4459.    174.
  -2   4 -13   4125.    164.
  -2   4 -13   4340.    189.
   2  -4  14   1487.    120.
   2   4  14   1053.    160.
   2   4  14   1279.    163.
  -2  -4 -14   1533.    247.
  -2  -4 -14   1490.    253.
  -2   4 -14   1472.     73.
  -2  -4 -14   1458.    169.
  -2  -4 -14   1155.    174.
  -2   4 -14   1406.    105.
  -2   4 -14   1430.    190.
  -2   4 -14   1368.    121.
  -2   4 -14   1423.    111.
   2   4  15   1231.    263.
   2   4  15   1397.    258.
   2  -4  15   1467.    124.
  -2  -4 -15   1408.    169.
  -2  -4 -15   1476.    177.
  -2  -4 -15   1457.    178.
  -2  -4 -15   1150.    168.
  -2   4 -15   1315.    111.
  -2   4 -15   1703.    129.
  -2   4 -15   1306.     77.
  -2   4 -15   1483.    126.
  -2   4 -15   1442.    121.
   2   4  16    863.    151.
   2   4  16    869.    152.
   2  -4  16    865.    113.
  -2   4 -16    903.    114.
  -2  -4 -16    955.    161.
  -2  -4 -16    830.    152.
  -2  -4 -16    849.    249.
  -2  -4 -16    989.    171.
  -2   4 -16    984.    115.
  -2   4 -16    820.     70.
  -2   4 -16   1012.    113.
  -2   4 -16    943.     71.
   2   4  17     22.     91.
   2   4  17    -59.     90.
   2  -4  17     23.     67.
  -2  -4 -17     65.    152.
  -2  -4 -17     22.    163.
  -2   4 -17    138.     67.
  -2   4 -17     70.     41.
  -2   4 -17     20.     69.
  -2   4 -17      1.    110.
  -2   4 -17     34.     41.
  -2  -4 -17    132.     96.
  -2  -4 -17    127.     93.
   2   4  18    407.    202.
   2   4  18    321.    133.
   2  -4  18    343.     97.
  -2  -4 -18    -10.    208.
  -2  -4 -18    325.    137.
  -2  -4 -18    621.    237.
  -2   4 -18    416.    103.
  -2   4 -18    331.     96.
  -2  -4 -18    225.    132.
  -2   4 -18      1.    152.
   2   4  19     83.    151.
   2  -4  19     18.    107.
   2   4  19    -62.     93.
  -2  -4 -19    -90.     98.
  -2  -4 -19      5.    106.
  -2  -4 -19   -193.    149.
  -2  -4 -19    -24.     93.
  -2   4 -19     -4.     69.
  -2   4 -19     63.    114.
  -2   4 -19     49.    105.
   2   4  20     10.    168.
   2   4  20    101.    110.
   2  -4  20     42.    122.
  -2  -4 -20     43.    111.
  -2  -4 -20    -14.    105.
  -2  -4 -20    142.    127.
  -2  -4 -20     24.    174.
  -2   4 -20     -5.    119.
  -2   4 -20     64.    133.
  -2   4 -20     -2.    135.
   2   4  21    -11.     98.
   2  -4  21    -41.     74.
   2   4  21    213.     98.
  -2  -4 -21    -75.    149.
  -2  -4 -21   -186.    114.
  -2  -4 -21     18.    106.
  -2   4 -21     -3.     70.
  -2   4 -21     58.     80.
  -2   4 -21      3.    122.
   2   4  22     24.    167.
   2   4  22     14.    169.
  -2  -4 -22   -122.    117.
  -2  -4 -22    -18.    104.
  -2  -4 -22    -54.    195.
  -2   4 -22     44.     90.
   2  -5 -22      5.    100.
  -2   5  22      3.    110.
   2  -5 -21   7900.    494.
   2  -5 -21   8647.    510.
  -2   5  21   7795.    619.
   2   5 -20    849.    129.
   2  -5 -20      1.    276.
  -2   5  20    592.    160.
  -2   5  20   1012.    189.
   2  -5 -19   1541.    220.
   2  -5 -19   1417.    212.
  -2   5  19   1307.    181.
   2  -5 -18   4396.    320.
   2  -5 -18   4418.    340.
   2  -5 -18   4058.    289.
   2   5 -18   4342.    217.
  -2   5  18   4009.    396.
  -2   5  18   4272.    317.
   2   5 -17    -22.     87.
   2  -5 -17    119.     86.
   2  -5 -17      4.     84.
   2  -5 -17     86.     90.
  -2   5  17     41.     77.
  -2   5  17    -99.     89.
   2  -5 -16    818.    147.
   2   5 -16    405.     53.
   2   5 -16    606.     82.
   2   5 -16    355.     56.
   2   5 -16    728.     54.
   2  -5 -16      0.    125.
   2   5 -16    553.     37.
  -2  -5  16    518.     39.
  -2   5  16    631.    186.
  -2  -5  16    471.     37.
   2   5 -15    172.     27.
   2   5 -15    157.     38.
   2   5 -15    380.     94.
   2   5 -15    182.     41.
   2  -5 -15    338.    110.
   2  -5 -15    191.    105.
   2  -5 -15    362.     97.
   2  -5 -15    326.    106.
   2   5 -15    213.     40.
  -2  -5  15    135.     40.
  -2  -5  15    182.     27.
  -2   5  15    272.    106.
  -2   5  15    204.     93.
   2   5 -14     38.     30.
   2   5 -14     38.     26.
   2   5 -14     47.     28.
   2   5 -14     -5.     28.
   2   5 -14     43.     43.
   2  -5 -14     39.     79.
   2  -5 -14    -23.     78.
   2  -5 -14    -45.    111.
  -2   5  14     49.     66.
  -2  -5  14     18.     27.
  -2  -5  14     26.     29.
   2   5 -13    839.     36.
   2   5 -13    760.     52.
   2   5 -13   1006.    111.
   2  -5 -13    882.    194.
   2  -5 -13   1207.    138.
   2  -5 -13    925.    144.
   2   5 -13    947.     51.
   2  -5 -13   1038.    135.
   2   5 -13    843.     46.
  -2  -5  13    898.     54.
  -2  -5  13    889.     49.
  -2   5  13    965.    182.
  -2   5  13    890.    135.
   2   5 -12    205.     26.
   2   5 -12    105.     29.
   2   5 -12    217.     32.
   2   5 -12    165.     31.
   2   5 -12    306.     45.
   2  -5 -12    109.    150.
   2  -5 -12    227.     92.
   2  -5 -12    217.     92.
   2  -5 -12    193.     84.
  -2  -5  12    219.     29.
  -2  -5  12    234.     22.
  -2   5  12    291.    125.
  -2   5  12    258.    146.
   2  -5 -11   2164.    236.
   2   5 -11   1926.     59.
   2   5 -11   1956.     60.
   2  -5 -11   2121.    152.
   2  -5 -11   2070.    160.
   2   5 -11   2278.    115.
   2  -5 -11   2237.    159.
  -2  -5  11   1969.     62.
  -2  -5  11   1808.     54.
  -2   5  11   2047.    158.
  -2   5  11   2104.    146.
   2  -5 -10     61.     95.
   2  -5 -10     47.     58.
   2   5 -10     28.     14.
   2   5 -10      8.     25.
   2   5 -10     -9.     18.
   2   5 -10     24.     15.
   2   5 -10     24.     12.
   2  -5 -10      1.     58.
   2  -5 -10     33.     55.
  -2  -5  10     -6.     16.
  -2   5  10    -56.     58.
  -2   5  10     60.     53.
  -2  -5  10     26.     19.
   2   5  -9  13858.    222.
   2   5  -9  13970.    225.
   2   5  -9  13097.    189.
   2   5  -9  14234.    203.
   2   5  -9  13273.    266.
   2  -5  -9  13961.    418.
   2  -5  -9  14279.    562.
  -2   5   9  13356.    389.
  -2   5   9  13777.    418.
  -2  -5   9  13864.    209.
  -2  -5   9  13600.    227.
   2  -5  -8    253.    104.
   2   5  -8    195.     18.
   2   5  -8    154.     13.
   2   5  -8    176.     20.
   2   5  -8    210.     18.
   2  -5  -8     92.    106.
  -2   5   8    232.    100.
  -2  -5   8    117.     15.
  -2   5   8    104.     66.
  -2  -5   8    143.     21.
   2   5  -7   3115.     57.
   2  -5  -7   3146.    145.
   2   5  -7   2906.     57.
   2  -5  -7   2961.    151.
   2   5  -7   2900.     44.
  -2   5   7   2802.    207.
  -2  -5   7   2861.     47.
  -2  -5   7   2906.     47.
  -2   5   7   3086.    151.
   2  -5  -6    -66.     41.
   2   5  -6     -4.     14.
   2   5  -6      6.     15.
   2   5  -6      1.     10.
   2  -5  -6      5.     41.
  -2  -5   6      0.     11.
  -2  -5   6     -3.      9.
  -2  -5   6      9.     11.
  -2   5   6     13.     41.
  -2   5   6    102.     63.
   2  -5  -5   1705.    113.
   2   5  -5   1666.     52.
   2   5  -5   1643.     40.
   2   5  -5   1664.     52.
   2  -5  -5   1625.    109.
  -2  -5   5   1624.     43.
  -2  -5   5   1630.     44.
  -2  -5   5   1588.     51.
  -2   5   5   1582.    167.
  -2   5   5   1846.    107.
   2  -5  -4   1178.    151.
   2   5  -4   1061.     54.
   2   5  -4   1204.     44.
   2  -5  -4   1304.    146.
  -2   5   4   1322.    147.
  -2  -5   4   1057.     44.
  -2  -5   4   1187.     47.
  -2  -5   4   1137.     55.
  -2   5   4   1066.     92.
   2   5  -3  28246.    587.
   2   5  -3  30917.    546.
   2   5  -3  29608.    523.
   2  -5  -3  30987.    867.
   2  -5  -3  30402.    715.
  -2  -5   3  29317.    578.
  -2  -5   3  29877.    607.
  -2  -5   3  30501.    569.
  -2   5   3  29766.    696.
  -2   5   3  30330.    884.
  -2   5   3  30345.    738.
   2   5  -2    710.     48.
   2   5  -2    894.     73.
   2   5  -2    895.     43.
   2  -5  -2    798.    115.
   2  -5  -2    910.    135.
   2   5  -2    865.     64.
  -2   5   2    830.    139.
  -2  -5   2    933.     48.
  -2  -5   2    814.     67.
  -2  -5   2    922.     41.
  -2   5   2    888.     83.
  -2   5   2    943.    116.
   2   5  -1   1485.     67.
   2   5  -1   1315.     61.
   2   5  -1   1516.     95.
   2   5  -1   1519.     73.
   2  -5  -1   1328.    125.
   2  -5  -1   1550.    154.
  -2  -5   1   1436.     63.
  -2  -5   1   1419.     69.
  -2  -5   1   1537.     91.
  -2   5   1   1565.     98.
  -2   5   1   1445.    154.
  -2   5   1   1429.     79.
   2   5   0    431.     73.
   2   5   0    341.     50.
   2   5   0    351.     47.
   2  -5   0    439.     76.
   2  -5   0    383.     67.
   2  -5   0    380.     66.
   2   5   0    337.     38.
  -2  -5   0    454.     82.
  -2  -5   0    328.     58.
  -2  -5   0    393.     46.
  -2   5   0    376.     69.
  -2   5   0    378.     62.
  -2   5   0    408.     47.
  -2  -5   0    325.     76.
   2   5   1     32.     32.
   2   5   1     35.     65.
   2   5   1     52.     38.
   2  -5   1    108.     30.
   2  -5   1    164.     76.
   2  -5   1     53.     45.
   2   5   1     96.     39.
  -2  -5  -1     31.     40.
  -2  -5  -1     58.     67.
  -2  -5  -1     43.     31.
  -2   5  -1     40.     73.
  -2   5  -1     58.     30.
  -2   5  -1     79.     48.
  -2  -5  -1     27.     37.
   2   5   2  10155.    331.
   2  -5   2  10153.    352.
   2   5   2  10266.    341.
   2   5   2  10127.    261.
   2   5   2  10029.    235.
   2  -5   2  10079.    238.
   2  -5   2  10051.    263.
  -2  -5  -2  10124.    266.
  -2  -5  -2  10153.    344.
  -2  -5  -2   9665.    223.
  -2   5  -2   9868.    258.
  -2   5  -2   9819.    188.
  -2   5  -2  10002.    362.
  -2  -5  -2  10266.    331.
   2   5   3   2515.    160.
   2   5   3   2445.    181.
   2   5   3   2350.    117.
   2  -5   3   2302.    113.
   2  -5   3   2490.    115.
   2   5   3   2347.    118.
   2  -5   3   2402.     63.
  -2  -5  -3   2333.    186.
  -2  -5  -3   2356.    119.
  -2  -5  -3   2393.    113.
  -2   5  -3   2434.    112.
  -2   5  -3   2343.     62.
  -2   5  -3   2302.    113.
  -2  -5  -3   2419.    102.
   2   5   4    424.     67.
   2   5   4    495.    113.
   2   5   4    499.     73.
   2   5   4    618.    113.
   2  -5   4    426.     41.
   2  -5   4    642.     97.
   2  -5   4    459.     29.
   2  -5   4    443.     64.
  -2  -5  -4    526.     64.
  -2  -5  -4    569.     70.
  -2  -5  -4    503.    113.
  -2   5  -4    324.     43.
  -2  -5  -4    395.     74.
  -2   5  -4    267.    101.
  -2   5  -4    473.     62.
   2   5   5   9064.    264.
   2  -5   5   8960.    313.
   2   5   5   9201.    353.
   2   5   5   9154.    258.
   2  -5   5   8889.    180.
   2   5   5   9673.    365.
   2  -5   5   9133.    236.
   2  -5   5   8733.    168.
  -2  -5  -5   8683.    349.
  -2  -5  -5   9018.    269.
  -2  -5  -5   9144.    252.
  -2  -5  -5   8882.    272.
  -2   5  -5   8732.    239.
  -2   5  -5   8562.    136.
  -2   5  -5   9069.    313.
   2  -5   6   4508.     92.
   2  -5   6   4458.     99.
   2   5   6   4767.    180.
   2   5   6   4572.    180.
   2   5   6   4599.    179.
   2  -5   6   4594.    216.
   2   5   6   4488.    178.
  -2  -5  -6   4594.    246.
  -2  -5  -6   4729.    184.
  -2  -5  -6   4495.    255.
  -2  -5  -6   4796.    266.
  -2   5  -6   4404.    210.
  -2   5  -6   4521.    151.
  -2   5  -6   4513.     94.
   2   5   7   3615.    162.
   2   5   7   3483.    243.
   2  -5   7   3368.    110.
   2   5   7   3434.    162.
   2   5   7   3226.    162.
   2  -5   7   3427.    131.
  -2   5  -7   3597.    131.
  -2  -5  -7   3401.    233.
  -2  -5  -7   3376.    162.
  -2  -5  -7   3548.    234.
  -2  -5  -7   3520.    250.
  -2   5  -7   3527.    193.
  -2   5  -7   3314.     79.
   2   5   8  19683.    550.
   2   5   8  19291.    544.
   2   5   8  19827.    556.
   2   5   8  19831.    545.
   2  -5   8  19890.    578.
   2  -5   8  19238.    330.
   2  -5   8  19512.    391.
  -2  -5  -8  19455.    544.
  -2  -5  -8  19733.    669.
  -2  -5  -8  19840.    700.
  -2   5  -8  19133.    355.
  -2   5  -8  18641.    466.
  -2   5  -8  19377.    571.
  -2   5  -8  20567.    364.
  -2  -5  -8  20070.    671.
   2   5   9   1495.    132.
   2   5   9   1523.    199.
   2  -5   9   1551.     98.
   2  -5   9   1412.     41.
   2  -5   9   1463.     63.
  -2  -5  -9   1490.    133.
  -2  -5  -9   1594.    193.
  -2  -5  -9   1279.    199.
  -2  -5  -9   1522.    194.
  -2   5  -9   1514.     94.
  -2   5  -9   1399.     55.
  -2   5  -9   1471.     94.
  -2   5  -9   1437.     58.
   2  -5  10    -16.     28.
   2   5  10     58.     92.
   2   5  10     20.     59.
   2  -5  10    -14.     42.
   2  -5  10     -2.     25.
  -2  -5 -10     -9.     91.
  -2  -5 -10     40.     90.
  -2  -5 -10    -47.     59.
  -2   5 -10      8.     44.
  -2   5 -10    -47.     25.
  -2   5 -10    104.     66.
  -2   5 -10     12.     23.
  -2   5 -10    -14.     43.
   2   5  11    596.    110.
   2   5  11    571.    168.
   2  -5  11    445.    121.
  -2  -5 -11    537.    171.
  -2  -5 -11    612.    104.
  -2  -5 -11    542.    112.
  -2   5 -11    524.     47.
  -2  -5 -11    675.    172.
  -2   5 -11    497.     47.
  -2   5 -11    471.     77.
  -2   5 -11    460.    118.
  -2   5 -11    628.     87.
   2   5  12   2639.    199.
   2   5  12   3127.    296.
   2  -5  12   2887.    213.
  -2  -5 -12   2414.    296.
  -2  -5 -12   2716.    203.
  -2   5 -12   2677.    112.
  -2   5 -12   2516.     94.
  -2  -5 -12   3183.    200.
  -2   5 -12   2845.    142.
  -2   5 -12   2611.    142.
  -2  -5 -12   2850.    189.
  -2   5 -12   2552.     95.
   2   5  13   9896.    407.
   2   5  13  10507.    416.
   2  -5  13  10084.    323.
  -2  -5 -13  10583.    431.
  -2  -5 -13  10471.    589.
  -2  -5 -13  10174.    408.
  -2  -5 -13  10221.    425.
  -2   5 -13   9640.    324.
  -2   5 -13   9704.    235.
  -2   5 -13  10112.    284.
  -2   5 -13   9758.    239.
  -2   5 -13  10200.    324.
   2   5  14   1286.    164.
   2  -5  14   1297.    115.
   2   5  14    958.    251.
  -2  -5 -14   1271.    171.
  -2  -5 -14   1174.    256.
  -2  -5 -14   1150.    165.
  -2   5 -14   1389.    112.
  -2   5 -14   1268.    181.
  -2  -5 -14   1286.    257.
  -2   5 -14   1026.     76.
  -2   5 -14   1279.     97.
  -2   5 -14   1169.     79.
   2  -5  15   1890.    138.
   2   5  15   2108.    199.
   2   5  15   1719.    305.
  -2  -5 -15   1942.    294.
  -2  -5 -15   1986.    204.
  -2  -5 -15   1831.    323.
  -2   5 -15   1425.    216.
  -2   5 -15   1836.     71.
  -2   5 -15   2225.    187.
  -2   5 -15   2187.    140.
  -2   5 -15   1644.     98.
  -2  -5 -15   2282.    209.
   2   5  16   1944.    203.
   2   5  16   1941.    310.
   2  -5  16   2064.    145.
  -2   5 -16   1555.     99.
  -2  -5 -16   2019.    219.
  -2  -5 -16   2022.    335.
  -2  -5 -16   2033.    221.
  -2  -5 -16   2122.    207.
  -2   5 -16   2153.    144.
  -2   5 -16   2010.    142.
  -2   5 -16   1720.     73.
  -2   5 -16   1732.    223.
   2   5  17    993.    173.
   2   5  17    890.    170.
   2  -5  17    932.    187.
  -2  -5 -17   1022.    180.
  -2  -5 -17    960.    184.
  -2  -5 -17   1155.    173.
  -2   5 -17    945.    181.
  -2   5 -17    966.    118.
  -2   5 -17    824.    122.
  -2  -5 -17    914.    190.
   2   5  18     85.     91.
   2   5  18     27.     91.
   2  -5  18    -39.     99.
  -2  -5 -18    -86.     94.
  -2  -5 -18   -145.    153.
  -2  -5 -18    208.    158.
  -2   5 -18     71.     96.
  -2  -5 -18     70.     92.
  -2   5 -18     -1.     64.
  -2   5 -18     -8.     63.
   2   5  19    434.    247.
   2   5  19    531.    250.
   2  -5  19    431.    168.
  -2  -5 -19    529.    250.
  -2  -5 -19    461.    245.
  -2  -5 -19    707.    170.
  -2   5 -19    342.    169.
  -2   5 -19    286.    111.
  -2   5 -19      2.    175.
  -2  -5 -19    600.    166.
   2   5  20    138.    127.
   2  -5  20    -12.     88.
   2   5  20    115.    126.
  -2  -5 -20    250.    137.
  -2  -5 -20    -63.    135.
  -2  -5 -20    240.    132.
  -2   5 -20     -3.    142.
  -2   5 -20    218.    136.
  -2   5 -20      0.     84.
  -2  -5 -20    265.    125.
   2   5  21    969.    213.
   2   5  21    909.    324.
  -2  -5 -21   1006.    224.
  -2  -5 -21     83.    205.
  -2  -5 -21   1182.    230.
  -2   5 -21    952.    234.
   2   5  22    103.    122.
   2   5  22     -7.    199.
  -2  -5 -22    -24.    191.
  -2  -5 -22     -1.    211.
   2  -6 -22     -2.    142.
   2  -6 -22    379.    163.
  -2   6  22     84.    206.
  -2   6  22    209.    158.
   2  -6 -21      0.    194.
   2  -6 -21   1213.    212.
  -2   6  21   1025.    182.
   2  -6 -20    962.    210.
   2  -6 -20     -8.    172.
  -2   6  20    952.    253.
  -2   6  20    799.    193.
   2   6 -19    220.    122.
   2  -6 -19      3.    190.
   2  -6 -19    138.    134.
   2  -6 -19    195.    144.
  -2   6  19    187.    116.
   2  -6 -18    -47.    111.
   2   6 -18    -47.     56.
   2  -6 -18      2.    145.
   2  -6 -18     29.    103.
  -2   6  18     -5.     89.
   2  -6 -17      2.     86.
   2  -6 -17    -61.     93.
   2  -6 -17    -86.    102.
   2   6 -17    -47.     77.
  -2   6  17     40.     93.
  -2   6  17     37.    132.
   2  -6 -16      3.     96.
   2   6 -16    114.     50.
  -2   6  16     68.     92.
   2   6 -15    665.    109.
   2  -6 -15    822.    158.
   2  -6 -15    806.    150.
   2  -6 -15    959.    153.
   2  -6 -15    694.    142.
  -2   6  15    669.    148.
  -2   6  15    540.    136.
   2  -6 -14    753.    140.
   2   6 -14    601.     32.
   2   6 -14    657.     48.
   2   6 -14    937.     65.
   2  -6 -14    839.    135.
   2  -6 -14   1001.    145.
  -2   6  14    841.    147.
  -2   6  14    596.    192.
  -2  -6  14    641.     49.
   2   6 -13   1253.     57.
   2   6 -13   1578.    110.
   2  -6 -13   1402.    169.
   2  -6 -13   1748.    175.
   2  -6 -13   1629.    161.
  -2  -6  13   1463.     61.
  -2   6  13   1516.    151.
  -2   6  13   1734.    172.
   2  -6 -12    970.    139.
   2  -6 -12    785.    137.
   2   6 -12    727.     44.
   2   6 -12    817.     44.
   2   6 -12   1053.     57.
   2  -6 -12    832.    131.
   2  -6 -12   1151.    140.
  -2  -6  12    908.     48.
  -2   6  12    878.    138.
  -2   6  12   1030.    127.
   2   6 -11   3431.     82.
   2   6 -11   3413.     81.
   2  -6 -11   3587.    216.
   2  -6 -11   3841.    317.
   2  -6 -11   3589.    206.
   2  -6 -11   3753.    318.
   2   6 -11   3413.    132.
  -2  -6  11   3271.     85.
  -2   6  11   4107.    317.
  -2   6  11   3782.    291.
   2   6 -10    357.     30.
   2  -6 -10    304.    152.
   2  -6 -10    421.     97.
   2   6 -10    495.     34.
   2  -6 -10    459.     96.
   2  -6 -10    307.    158.
  -2   6  10    318.     92.
  -2   6  10    431.     97.
  -2  -6  10    326.     33.
   2   6  -9  21037.    369.
   2  -6  -9  21611.    785.
   2  -6  -9  21240.    609.
   2   6  -9  20717.    361.
   2  -6  -9  21197.    772.
   2   6  -9  20577.    422.
   2  -6  -9  20750.    612.
  -2   6   9  20153.    589.
  -2   6   9  21477.    774.
   2   6  -8   6036.    113.
   2   6  -8   6057.    115.
   2   6  -8   5959.    128.
   2  -6  -8   6592.    349.
   2  -6  -8   6157.    240.
  -2   6   8   6166.    240.
  -2   6   8   6150.    237.
   2   6  -7   2394.     67.
   2  -6  -7   2461.    148.
   2  -6  -7   2531.    146.
   2   6  -7   2508.     66.
  -2   6   7   2430.    217.
  -2   6   7   2717.    142.
   2  -6  -6  16664.    459.
   2  -6  -6  16602.    461.
   2   6  -6  16654.    215.
   2   6  -6  16074.    296.
   2   6  -6  16531.    301.
  -2  -6   6  16866.    227.
  -2  -6   6  16329.    218.
  -2   6   6  16499.    457.
  -2   6   6  16312.    568.
  -2  -6   6  16604.    295.
   2  -6  -5     37.     52.
   2  -6  -5    -58.     50.
   2   6  -5     40.     28.
   2   6  -5     27.     14.
  -2  -6   5     24.     16.
  -2  -6   5     49.     21.
  -2  -6   5     29.     17.
  -2   6   5     19.     79.
  -2   6   5    -25.     47.
   2   6  -4    603.     37.
   2   6  -4    598.     55.
   2  -6  -4    684.     79.
   2  -6  -4    560.     82.
   2   6  -4    603.     27.
  -2  -6   4    549.     39.
  -2   6   4    683.    128.
  -2   6   4    700.    120.
  -2   6   4    741.     86.
  -2  -6   4    619.     36.
  -2  -6   4    642.     36.
   2   6  -3   4780.     91.
   2  -6  -3   4814.    172.
   2   6  -3   4754.    151.
   2   6  -3   4791.    118.
   2  -6  -3   4893.    269.
  -2  -6   3   4902.    151.
  -2  -6   3   4916.    126.
  -2  -6   3   4946.    118.
  -2   6   3   5066.    169.
  -2   6   3   4688.    178.
  -2   6   3   5107.    273.
   2   6  -2     93.     33.
   2   6  -2     77.     27.
   2   6  -2     59.     42.
   2  -6  -2    167.     87.
   2   6  -2    117.     28.
   2  -6  -2    136.     75.
  -2  -6   2    119.     51.
  -2  -6   2    104.     44.
  -2  -6   2     85.     26.
  -2   6   2     80.     73.
  -2   6   2     10.     56.
  -2   6   2    105.     90.
   2   6  -1   6566.    124.
   2   6  -1   6311.    225.
   2  -6  -1   6590.    181.
   2  -6  -1   7052.    310.
   2   6  -1   6699.    200.
   2   6  -1   6669.    152.
  -2  -6   1   6909.    176.
  -2  -6   1   6672.    196.
  -2  -6   1   6725.    156.
  -2   6   1   6893.    312.
  -2   6   1   6271.    310.
  -2   6   1   6484.    177.
   2   6   0  47491.   1171.
   2   6   0  46545.   1071.
   2   6   0  46746.   1114.
   2  -6   0  46050.   1067.
   2  -6   0  50325.   1384.
   2   6   0  47853.   1087.
  -2  -6   0  49311.   1146.
  -2  -6   0  46780.   1056.
  -2  -6   0  46597.   1140.
  -2  -6   0  46044.   1071.
  -2   6   0  47464.   1187.
  -2   6   0  48265.   1384.
  -2   6   0  48836.   1371.
   2   6   1    289.     56.
   2   6   1    282.     83.
   2   6   1    373.     64.
   2  -6   1    204.     64.
   2  -6   1    247.    103.
   2   6   1    282.     52.
  -2  -6  -1    329.     58.
  -2   6  -1    174.     99.
  -2  -6  -1    193.     84.
  -2   6  -1    359.     65.
  -2   6  -1    220.     66.
  -2  -6  -1    287.     41.
  -2  -6  -1    293.     49.
   2   6   2  63129.   1734.
   2   6   2  59786.   1506.
   2   6   2  59707.   1639.
   2  -6   2  59223.   1409.
   2  -6   2  59620.   1688.
   2  -6   2  59654.   1525.
   2   6   2  58955.   1429.
  -2  -6  -2  59885.   1490.
  -2  -6  -2  58216.   1501.
  -2   6  -2  60780.   1349.
  -2   6  -2  62608.   1718.
  -2  -6  -2  58858.   1519.
  -2  -6  -2  60183.   1653.
   2   6   3    769.     81.
   2   6   3    819.     84.
   2   6   3    843.     82.
   2  -6   3    818.    125.
   2  -6   3    837.     78.
   2  -6   3    811.     62.
   2   6   3    916.    112.
  -2  -6  -3    791.     81.
  -2  -6  -3    778.     68.
  -2  -6  -3    896.     86.
  -2   6  -3    796.     62.
  -2  -6  -3    902.     79.
  -2   6  -3    864.    121.
   2   6   4   4921.    181.
   2   6   4   4893.    163.
   2  -6   4   4745.    113.
   2  -6   4   4734.    166.
   2  -6   4   4768.    226.
   2  -6   4   4744.     96.
   2   6   4   5303.    264.
   2   6   4   4674.    255.
  -2  -6  -4   4808.    227.
  -2  -6  -4   4869.    183.
  -2  -6  -4   4971.    247.
  -2  -6  -4   4636.    186.
  -2   6  -4   4656.    161.
  -2   6  -4   4867.    118.
  -2   6  -4   4603.    232.
   2   6   5    457.     80.
   2  -6   5    486.     65.
   2   6   5    582.    118.
   2   6   5    673.     82.
   2   6   5    651.    127.
   2  -6   5    564.     70.
   2  -6   5    523.     36.
   2  -6   5    552.     39.
  -2   6  -5    614.     38.
  -2  -6  -5    604.    123.
  -2  -6  -5    525.     87.
  -2  -6  -5    590.     74.
  -2  -6  -5    566.    127.
  -2   6  -5    494.     68.
  -2   6  -5    596.     68.
   2  -6   6  19420.    333.
   2   6   6  18891.    521.
   2   6   6  19237.    505.
   2  -6   6  19026.    472.
   2  -6   6  19315.    354.
   2  -6   6  20111.    476.
   2   6   6  19478.    529.
   2   6   6  19375.    652.
  -2   6  -6  19267.    323.
  -2  -6  -6  19237.    533.
  -2  -6  -6  19045.    524.
  -2  -6  -6  18989.    497.
  -2   6  -6  19113.    466.
  -2   6  -6  18508.    464.
  -2  -6  -6  19641.    519.
   2   6   7    385.     81.
   2   6   7    306.     79.
   2   6   7    324.     82.
   2  -6   7    371.     95.
   2  -6   7    357.     26.
   2   6   7    354.     82.
  -2  -6  -7    395.    120.
  -2  -6  -7    425.    132.
  -2  -6  -7    438.     79.
  -2  -6  -7    383.     83.
  -2   6  -7    355.     96.
  -2   6  -7    370.     26.
  -2   6  -7    357.     97.
   2  -6   8   4677.     88.
   2  -6   8   4627.    167.
   2   6   8   4695.    213.
   2  -6   8   5161.    131.
   2   6   8   4844.    215.
  -2  -6  -8   5042.    209.
  -2  -6  -8   4928.    329.
  -2   6  -8   4632.    164.
  -2   6  -8   4680.     84.
  -2   6  -8   4687.    164.
  -2  -6  -8   5115.    300.
  -2   6  -8   4486.     82.
  -2  -6  -8   4564.    217.
   2  -6   9   1705.     48.
   2   6   9   1832.    144.
   2   6   9   1910.    149.
   2  -6   9   1888.    158.
  -2   6  -9   1621.     45.
  -2  -6  -9   1710.    228.
  -2   6  -9   1553.    158.
  -2   6  -9   1511.     43.
  -2  -6  -9   2031.    216.
  -2  -6  -9   1738.    144.
  -2  -6  -9   1663.    213.
  -2   6  -9   1672.    106.
   2   6  10   1831.    241.
   2  -6  10   1742.    114.
   2   6  10   1918.    159.
  -2  -6 -10   1610.    248.
  -2  -6 -10   1917.    233.
  -2  -6 -10   1679.    242.
  -2   6 -10   1671.     48.
  -2  -6 -10   1980.    237.
  -2   6 -10   2005.    113.
  -2   6 -10   1715.     48.
  -2   6 -10   1815.    114.
   2   6  11    -32.    116.
   2   6  11    -13.    115.
   2  -6  11     51.     50.
  -2   6 -11    -36.     50.
  -2  -6 -11    -41.    114.
  -2  -6 -11     14.     77.
  -2   6 -11     -7.     49.
  -2  -6 -11     98.    112.
  -2  -6 -11    -37.     76.
  -2   6 -11     58.     20.
  -2   6 -11     29.     19.
   2   6  12   2189.    180.
   2  -6  12   1830.    127.
   2   6  12   2055.    281.
  -2  -6 -12   2113.    283.
  -2  -6 -12   2184.    188.
  -2  -6 -12   2028.    176.
  -2  -6 -12   2224.    187.
  -2   6 -12   2083.    125.
  -2   6 -12   1900.    126.
  -2   6 -12   1719.     58.
   2  -6  13   5206.    307.
   2   6  13   5328.    439.
   2   6  13   5593.    305.
  -2  -6 -13   5324.    301.
  -2  -6 -13   5724.    292.
  -2   6 -13   4881.     97.
  -2  -6 -13   5884.    454.
  -2  -6 -13   5142.    302.
  -2   6 -13   5248.    295.
  -2   6 -13   5305.    160.
  -2   6 -13   5291.    216.
  -2   6 -13   4885.    112.
   2   6  14    453.    135.
   2   6  14    675.    139.
   2  -6  14    534.    140.
  -2  -6 -14    735.    143.
  -2   6 -14    462.     68.
  -2  -6 -14    488.    138.
  -2  -6 -14    600.    136.
  -2   6 -14    381.    137.
  -2  -6 -14    508.    135.
  -2   6 -14    546.     89.
   2   6  15   4529.    296.
   2   6  15   4766.    425.
  -2  -6 -15   4702.    308.
  -2  -6 -15   4494.    443.
  -2   6 -15   4368.    175.
  -2  -6 -15   4718.    299.
  -2   6 -15   4241.    214.
  -2  -6 -15   4651.    314.
  -2   6 -15   4382.    294.
   2   6  16    768.    151.
   2  -6  16    611.    152.
   2   6  16    260.    236.
  -2  -6 -16    422.    244.
  -2  -6 -16    826.    251.
  -2   6 -16    475.    158.
  -2  -6 -16    488.    157.
  -2  -6 -16    420.    252.
  -2   6 -16    595.    156.
  -2   6 -16    593.     82.
   2   6  17     22.     98.
   2  -6  17     73.    101.
   2   6  17     -6.     95.
  -2   6 -17     32.     55.
  -2  -6 -17     97.     98.
  -2  -6 -17     79.    160.
  -2  -6 -17     -1.    102.
  -2   6 -17      8.     98.
  -2   6 -17    -59.    100.
  -2  -6 -17     52.    104.
   2   6  18    447.    151.
   2   6  18    337.    232.
   2  -6  18    388.    154.
  -2  -6 -18    486.    248.
  -2  -6 -18    334.    160.
  -2  -6 -18    501.    147.
  -2  -6 -18    534.    254.
  -2   6 -18    367.     90.
  -2   6 -18     -1.    159.
  -2   6 -18    366.    150.
   2   6  19    919.    193.
   2   6  19    858.    190.
   2  -6  19    511.    125.
  -2  -6 -19    840.    199.
  -2  -6 -19   1060.    196.
  -2   6 -19    554.    115.
  -2  -6 -19    905.    201.
  -2  -6 -19    859.    292.
  -2   6 -19    408.    124.
   2   6  20     66.    202.
   2  -6  20     -2.     84.
  -2  -6 -20    138.    129.
  -2  -6 -20     87.    136.
  -2  -6 -20    137.    138.
   2   6  21     14.    125.
   2   6  21     49.    121.
  -2  -6 -21     50.    120.
  -2  -6 -21     47.    128.
  -2  -6 -21    -30.    129.
   2  -7 -21      1.    179.
   2  -7 -21     -2.    121.
  -2   7  21    -73.    167.
   2  -7 -20   2540.    291.
   2  -7 -20   2846.    329.
  -2   7  20   2339.    270.
  -2   7  20   1946.    313.
   2  -7 -19     -3.    145.
   2  -7 -19    383.    159.
   2  -7 -19    147.    164.
  -2   7  19    592.    144.
   2  -7 -18     -2.    161.
   2  -7 -18    987.    181.
  -2   7  18    851.    242.
   2   7 -17   3508.    197.
   2  -7 -17   4074.    329.
   2  -7 -17   3802.    448.
   2  -7 -17   3972.    312.
  -2   7  17   3853.    284.
  -2   7  17   4185.    317.
   2   7 -16    537.     64.
   2  -7 -16    553.    231.
   2  -7 -16    669.    155.
  -2   7  16    660.    223.
   2   7 -15   2528.    144.
   2  -7 -15   2609.    249.
   2  -7 -15   1805.    351.
   2  -7 -15   2646.    243.
  -2   7  15   2805.    218.
  -2   7  15   2903.    243.
   2   7 -14     72.     42.
   2   7 -14     -8.     21.
   2   7 -14     -5.     21.
   2  -7 -14      7.     80.
   2  -7 -14    -41.     80.
   2  -7 -14    -93.     82.
   2  -7 -14    -30.    120.
  -2   7  14    -26.     74.
  -2  -7  14     34.     24.
  -2   7  14     99.     79.
   2  -7 -13    211.    106.
   2   7 -13    125.     29.
   2   7 -13    246.     34.
   2  -7 -13    279.    155.
   2   7 -13     97.     29.
  -2   7  13    334.    149.
   2   7 -12   2642.     77.
   2  -7 -12   3028.    220.
   2  -7 -12   2999.    326.
   2   7 -12   2735.    111.
   2  -7 -12   3232.    223.
   2  -7 -12   2806.    218.
  -2   7  12   3070.    205.
  -2   7  12   3160.    221.
   2   7 -11    364.     30.
   2  -7 -11    453.    104.
   2   7 -11    236.     33.
   2   7 -11    270.     34.
   2  -7 -11    388.    103.
   2  -7 -11    350.    106.
   2  -7 -11    398.    108.
  -2   7  11    298.    101.
  -2   7  11    392.    108.
   2   7 -10   8325.    162.
   2   7 -10   7731.    156.
   2  -7 -10   8042.    466.
   2   7 -10   7628.    166.
   2  -7 -10   8356.    456.
   2  -7 -10   8404.    339.
   2  -7 -10   8069.    332.
  -2   7  10   7952.    334.
  -2   7  10   7807.    453.
   2   7  -9    461.     38.
   2   7  -9    372.     37.
   2   7  -9    403.     33.
   2  -7  -9    343.     97.
   2  -7  -9    397.     98.
   2  -7  -9    442.     96.
   2  -7  -9    240.    159.
  -2   7   9    479.     98.
  -2   7   9    277.     99.
   2   7  -8    369.     40.
   2  -7  -8    355.     93.
   2  -7  -8    414.     86.
   2   7  -8    428.     40.
   2  -7  -8    454.     96.
   2  -7  -8    454.     94.
  -2   7   8    358.     93.
  -2   7   8    360.    143.
   2  -7  -7    196.     74.
   2  -7  -7    129.    120.
   2   7  -7    123.     15.
   2   7  -7    229.     35.
   2   7  -7    225.     35.
  -2   7   7    146.     75.
  -2  -7   7    168.     34.
  -2   7   7    177.     72.
   2   7  -6   2310.     61.
   2  -7  -6   2303.    148.
   2   7  -6   2302.     62.
   2  -7  -6   2263.    145.
  -2   7   6   2265.    140.
  -2  -7   6   2195.     60.
  -2   7   6   2388.    222.
   2   7  -5     51.     23.
   2   7  -5     29.     11.
   2  -7  -5    153.     54.
   2  -7  -5     85.     90.
  -2   7   5     10.     86.
  -2  -7   5     43.     17.
  -2  -7   5     42.     21.
  -2  -7   5     68.     35.
  -2   7   5    158.     56.
   2   7  -4    123.     14.
   2   7  -4    135.     18.
   2  -7  -4    246.     92.
   2   7  -4    157.     48.
   2  -7  -4    125.     64.
  -2  -7   4    132.     18.
  -2  -7   4    162.     30.
  -2   7   4    214.     59.
  -2  -7   4     86.     29.
  -2   7   4    155.     63.
  -2   7   4    168.     65.
   2  -7  -3  33595.    888.
   2   7  -3  35089.    717.
   2  -7  -3  34153.    851.
   2   7  -3  34601.    607.
   2   7  -3  33816.    743.
  -2   7   3  33488.    900.
  -2  -7   3  33223.    719.
  -2  -7   3  34158.    697.
  -2   7   3  33216.    862.
  -2   7   3  35393.    986.
  -2  -7   3  33555.    735.
   2   7  -2   7860.    207.
   2   7  -2   7552.    148.
   2   7  -2   7826.    186.
   2  -7  -2   7588.    341.
   2  -7  -2   7335.    213.
   2   7  -2   7725.    202.
  -2  -7   2   7474.    194.
  -2   7   2   7992.    253.
  -2   7   2   7385.    345.
  -2   7   2   7621.    220.
  -2  -7   2   7585.    242.
  -2  -7   2   7471.    159.
   2   7  -1    960.     41.
   2   7  -1   1049.     58.
   2   7  -1   1089.    107.
   2   7  -1    954.     57.
   2  -7  -1    950.    146.
   2  -7  -1    875.     71.
  -2  -7   1    852.     56.
  -2  -7   1    999.     58.
  -2  -7   1   1114.     70.
  -2   7   1   1111.    149.
  -2   7   1    971.     74.
  -2   7   1   1050.     94.
   2   7   0   4957.    150.
   2   7   0   4950.    141.
   2   7   0   4879.    195.
   2   7   0   5007.    158.
   2  -7   0   4939.    144.
   2  -7   0   4998.    268.
  -2   7   0   4913.    197.
  -2  -7   0   4852.    112.
  -2  -7   0   4920.    137.
  -2  -7   0   5017.    160.
  -2   7   0   4721.    268.
  -2   7   0   4833.    267.
  -2  -7   0   4674.    139.
   2   7   1  28761.    674.
   2   7   1  27608.    743.
   2   7   1  28259.    752.
   2   7   1  29300.    820.
   2  -7   1  27900.    843.
   2  -7   1  28151.    603.
  -2  -7  -1  27695.    727.
  -2  -7  -1  28053.    756.
  -2  -7  -1  28213.    682.
  -2  -7  -1  27739.    582.
  -2   7  -1  27679.    594.
  -2   7  -1  27910.    821.
   2   7   2  10303.    291.
   2  -7   2  10511.    385.
   2   7   2  10149.    244.
   2   7   2  10430.    279.
   2  -7   2  10382.    258.
   2   7   2  10618.    363.
   2  -7   2  10263.    396.
  -2  -7  -2  11038.    298.
  -2  -7  -2  10289.    303.
  -2  -7  -2  10457.    358.
  -2  -7  -2  10183.    271.
  -2   7  -2  10142.    260.
  -2   7  -2   9973.    381.
   2   7   3  32257.    984.
   2   7   3  34802.    866.
   2   7   3  35094.    926.
   2   7   3  34072.    972.
   2  -7   3  34845.    861.
   2  -7   3  34202.    858.
   2  -7   3  37124.    780.
  -2  -7  -3  33879.    854.
  -2  -7  -3  34583.    811.
  -2   7  -3  35066.    762.
  -2  -7  -3  34116.    884.
  -2  -7  -3  33565.    833.
  -2   7  -3  33066.    837.
   2   7   4  15043.    408.
   2   7   4  15145.    381.
   2   7   4  15497.    517.
   2  -7   4  14951.    241.
   2   7   4  15166.    419.
   2  -7   4  15164.    300.
   2  -7   4  14830.    390.
   2  -7   4  14920.    384.
  -2  -7  -4  14750.    424.
  -2  -7  -4  14939.    412.
  -2   7  -4  14841.    393.
  -2  -7  -4  15037.    511.
  -2   7  -4  14381.    383.
  -2  -7  -4  15356.    466.
  -2   7  -4  14926.    258.
   2   7   5  10517.    303.
   2   7   5  10871.    327.
   2  -7   5  10366.    293.
   2   7   5  10391.    325.
   2  -7   5  10676.    196.
   2  -7   5  10771.    170.
   2   7   5  10800.    437.
   2  -7   5  10652.    295.
  -2  -7  -5  10672.    300.
  -2  -7  -5  10363.    323.
  -2  -7  -5  11085.    322.
  -2  -7  -5  11269.    347.
  -2   7  -5  10476.    293.
  -2   7  -5  10361.    292.
  -2   7  -5  10911.    200.
   2   7   6  13818.    411.
   2   7   6  13354.    379.
   2  -7   6  13596.    460.
   2  -7   6  13457.    448.
   2  -7   6  13411.    208.
   2  -7   6  13445.    223.
   2   7   6  13540.    403.
  -2  -7  -6  14262.    541.
  -2  -7  -6  13928.    422.
  -2  -7  -6  13732.    399.
  -2  -7  -6  13557.    377.
  -2   7  -6  13712.    226.
  -2   7  -6  13392.    451.
  -2   7  -6  12327.    438.
   2   7   7    153.    119.
   2   7   7    225.     73.
   2  -7   7    132.     58.
   2  -7   7    144.     25.
  -2   7  -7    121.     57.
  -2  -7  -7    306.     77.
  -2  -7  -7    119.    120.
  -2   7  -7    152.     56.
  -2   7  -7    153.     18.
  -2  -7  -7    289.    106.
  -2  -7  -7    206.     72.
   2  -7   8      0.     14.
   2   7   8     19.     58.
   2  -7   8     18.     11.
   2  -7   8      2.     69.
   2   7   8     17.     59.
  -2   7  -8      7.      9.
  -2  -7  -8      2.     97.
  -2  -7  -8     63.     56.
  -2  -7  -8     12.     87.
  -2  -7  -8     23.     58.
  -2   7  -8     10.     43.
  -2   7  -8    -41.     68.
  -2   7  -8     10.      9.
   2   7   9   4579.    240.
   2  -7   9   4651.    185.
   2   7   9   4455.    241.
  -2   7  -9   4822.    181.
  -2  -7  -9   4887.    358.
  -2  -7  -9   4594.    329.
  -2  -7  -9   4963.    235.
  -2   7  -9   4549.    183.
  -2  -7  -9   4757.    364.
   2   7  10   1217.    142.
   2   7  10   1135.    145.
   2  -7  10   1011.    152.
  -2  -7 -10   1070.    215.
  -2  -7 -10   1319.    212.
  -2   7 -10   1103.     98.
  -2   7 -10    917.    149.
  -2  -7 -10   1041.    228.
  -2  -7 -10    979.    148.
   2   7  11    846.    144.
   2   7  11    900.    223.
   2  -7  11    843.    151.
  -2  -7 -11    866.    222.
  -2  -7 -11   1024.    149.
  -2  -7 -11   1172.    235.
  -2  -7 -11    943.    222.
  -2   7 -11   1038.    148.
  -2   7 -11    900.    148.
   2  -7  12   9209.    313.
   2   7  12  10004.    590.
   2   7  12   9573.    592.
  -2  -7 -12   9987.    592.
  -2  -7 -12   9570.    419.
  -2  -7 -12  10364.    616.
  -2  -7 -12   9734.    600.
  -2   7 -12   9083.    304.
  -2   7 -12   9351.    413.
   2   7  13   2554.    219.
   2   7  13   2155.    220.
   2  -7  13   2302.    145.
  -2  -7 -13   2209.    345.
  -2  -7 -13   2340.    218.
  -2  -7 -13   2341.    215.
  -2  -7 -13   2393.    217.
  -2   7 -13   2312.    141.
  -2   7 -13   2059.    216.
   2   7  14     42.    128.
   2   7  14      7.     81.
   2  -7  14    -13.     51.
  -2  -7 -14    -24.     80.
  -2  -7 -14     27.     81.
  -2  -7 -14      0.     85.
  -2   7 -14     10.     51.
  -2   7 -14     54.     79.
   2   7  15    231.     85.
   2   7  15   -118.     84.
   2  -7  15     31.     53.
  -2   7 -15    -16.     52.
  -2  -7 -15    -56.     86.
  -2  -7 -15    -21.     87.
  -2  -7 -15     77.    139.
  -2   7 -15     11.     54.
  -2  -7 -15     -3.     91.
   2   7  16     -3.    141.
   2  -7  16    -23.     56.
  -2  -7 -16     -5.     92.
  -2  -7 -16    -98.     92.
  -2  -7 -16     44.    136.
  -2  -7 -16    -50.     89.
  -2   7 -16     65.     55.
  -2   7 -16     33.     53.
   2   7  17    279.    202.
   2   7  17    203.    126.
   2  -7  17    208.     80.
  -2  -7 -17    141.    137.
  -2  -7 -17    195.    205.
  -2  -7 -17    237.    135.
  -2  -7 -17    160.    128.
  -2   7 -17    143.     78.
  -2   7 -17     99.     80.
   2   7  18    -48.    116.
   2   7  18    134.    111.
   2  -7  18     59.     70.
  -2  -7 -18    113.    117.
  -2  -7 -18     44.    186.
  -2  -7 -18      3.    189.
  -2  -7 -18    250.    186.
  -2   7 -18     -1.     71.
  -2   7 -18     11.     69.
   2   7  19    611.    170.
   2   7  19    649.    267.
   2  -7  19    268.    106.
  -2  -7 -19    204.    268.
  -2  -7 -19    226.    174.
  -2  -7 -19    301.    174.
   2   7  20    497.    195.
   2   7  20    428.    317.
  -2  -7 -20    692.    208.
  -2  -7 -20    555.    210.
  -2  -7 -20    442.    314.
   2   7  21    119.    147.
  -2  -7 -21     45.    142.
  -2  -7 -21     68.    153.
  -2  -7 -21     96.    150.
   2  -8 -21     -5.    294.
   2  -8 -21    547.    202.
  -2   8  21    460.    174.
   2  -8 -20     10.    208.
  -2   8  20    101.    192.
   2  -8 -19    500.    178.
   2  -8 -19    479.    182.
   2  -8 -19     11.    172.
  -2   8  19    475.    159.
   2  -8 -18    113.    127.
   2  -8 -18    147.    137.
  -2   8  18     40.    194.
   2  -8 -17    421.    162.
   2  -8 -17    357.    156.
  -2   8  17    467.    154.
  -2   8  17    374.    165.
   2  -8 -16    693.    177.
   2  -8 -16    918.    181.
   2  -8 -16   1010.    186.
  -2   8  16    794.    165.
   2  -8 -15    -18.     92.
   2  -8 -15     28.     95.
  -2   8  15   -147.    137.
   2   8 -14     45.     26.
   2  -8 -14    225.    104.
   2  -8 -14     88.     99.
   2  -8 -14    185.    102.
   2  -8 -14    115.    101.
  -2   8  14     66.    102.
  -2   8  14    182.     93.
   2  -8 -13   1096.    160.
   2  -8 -13   1024.    165.
   2   8 -13    731.     60.
   2  -8 -13    938.    160.
   2  -8 -13   1186.    153.
  -2   8  13   1061.    242.
   2  -8 -12   4158.    268.
   2   8 -12   3643.    100.
   2   8 -12   3552.    101.
   2  -8 -12   4108.    265.
   2   8 -12   3684.    101.
  -2   8  12   4362.    252.
  -2   8  12   4774.    268.
   2   8 -11    131.     21.
   2  -8 -11    274.     95.
   2   8 -11    130.     25.
   2   8 -11     94.     33.
   2  -8 -11     78.     92.
   2  -8 -11    259.     96.
   2  -8 -11    158.     97.
  -2   8  11    107.     95.
  -2   8  11    231.     97.
   2   8 -10  10539.    165.
   2   8 -10  10440.    224.
   2   8 -10  11449.    235.
   2  -8 -10  11778.    426.
   2  -8 -10  11926.    435.
   2  -8 -10  12096.    443.
   2  -8 -10  11491.    440.
  -2   8  10  11716.    595.
  -2   8  10  12228.    612.
   2   8  -9    199.     40.
   2   8  -9    238.     26.
   2  -8  -9    143.    142.
   2  -8  -9    245.    151.
   2  -8  -9    165.    148.
   2  -8  -9     79.     95.
  -2   8   9    126.     97.
  -2   8   9    207.     94.
   2   8  -8   5585.    150.
   2   8  -8   5835.    152.
   2  -8  -8   5478.    274.
   2  -8  -8   5717.    269.
   2  -8  -8   5774.    246.
   2  -8  -8   5721.    262.
  -2   8   8   5550.    262.
  -2   8   8   5792.    268.
   2   8  -7   2177.     67.
   2   8  -7   2108.     94.
   2  -8  -7   2136.    161.
   2  -8  -7   2225.    143.
   2  -8  -7   1831.    167.
   2  -8  -7   2163.    158.
  -2  -8   7   2155.     90.
  -2   8   7   2608.    240.
  -2   8   7   2285.    247.
   2   8  -6    587.     59.
   2  -8  -6    357.    150.
   2  -8  -6    505.     91.
   2  -8  -6    166.     74.
  -2   8   6    571.     89.
  -2  -8   6    371.     37.
  -2  -8   6    390.     14.
  -2   8   6    669.    148.
   2   8  -5    350.     42.
   2  -8  -5    500.     89.
   2  -8  -5    478.     87.
  -2   8   5    459.     84.
  -2  -8   5    411.     41.
  -2  -8   5    410.     28.
  -2  -8   5    477.     29.
  -2   8   5    280.     88.
  -2   8   5    315.     93.
   2   8  -4   4039.    164.
   2  -8  -4   4276.    259.
   2  -8  -4   4159.    287.
  -2   8   4   4365.    176.
  -2  -8   4   4199.    102.
  -2  -8   4   4148.    105.
  -2  -8   4   4089.    116.
  -2   8   4   4269.    196.
  -2   8   4   4130.    288.
   2  -8  -3     68.     56.
   2  -8  -3    177.     67.
   2   8  -3     89.     42.
   2   8  -3    143.     12.
   2   8  -3     81.     40.
  -2  -8   3    106.     39.
  -2  -8   3     79.     26.
  -2  -8   3     63.     60.
  -2   8   3    230.    103.
  -2   8   3    176.     90.
  -2   8   3     82.     69.
   2  -8  -2   7883.    230.
   2   8  -2   7814.    151.
   2   8  -2   8177.    207.
   2   8  -2   7794.    174.
   2  -8  -2   7803.    268.
  -2  -8   2   7948.    218.
  -2  -8   2   7776.    167.
  -2   8   2   8186.    372.
  -2  -8   2   7777.    206.
  -2   8   2   7837.    277.
  -2   8   2   8189.    241.
   2   8  -1   1039.     62.
   2   8  -1   1085.     79.
   2   8  -1    732.     59.
   2   8  -1   1061.     63.
   2  -8  -1   1020.     78.
   2  -8  -1    999.    159.
  -2  -8   1   1055.     92.
  -2  -8   1   1025.     76.
  -2  -8   1   1046.     59.
  -2   8   1   1044.    103.
  -2   8   1   1014.    163.
  -2   8   1   1054.     79.
   2   8   0   2718.    112.
   2  -8   0   2696.    105.
   2   8   0   2657.    122.
   2   8   0   2688.    105.
   2   8   0   2723.    105.
   2  -8   0   2656.    221.
  -2  -8   0   2693.    108.
  -2  -8   0   2485.    150.
  -2   8   0   2840.    156.
  -2   8   0   2632.    145.
  -2  -8   0   2600.    121.
  -2  -8   0   2629.    103.
   2   8   1   3877.    160.
   2   8   1   3917.    112.
   2   8   1   3978.    202.
   2   8   1   3888.    140.
   2  -8   1   4254.    254.
   2  -8   1   3999.    119.
  -2  -8  -1   3906.    199.
  -2  -8  -1   4254.    163.
  -2  -8  -1   3819.    201.
  -2  -8  -1   3931.    111.
  -2   8  -1   3933.    174.
  -2   8  -1   3909.    166.
   2   8   2   8407.    265.
   2   8   2   7918.    239.
   2   8   2   8475.    245.
   2   8   2   8286.    210.
   2  -8   2   8302.    182.
   2  -8   2   8511.    358.
  -2   8  -2   7743.    355.
  -2  -8  -2   8645.    264.
  -2  -8  -2   8693.    322.
  -2  -8  -2   8287.    203.
  -2   8  -2   8313.    186.
  -2  -8  -2   8576.    240.
   2  -8   3    829.    136.
   2   8   3    878.     91.
   2   8   3    824.     74.
   2   8   3    922.     97.
   2  -8   3    866.     44.
   2  -8   3    930.     92.
  -2  -8  -3    879.    134.
  -2  -8  -3    976.    152.
  -2  -8  -3    856.     86.
  -2  -8  -3    829.     71.
  -2   8  -3    877.     47.
  -2   8  -3    839.     90.
   2  -8   4   2210.     46.
   2   8   4   2056.    142.
   2  -8   4   2257.    127.
   2   8   4   2465.    202.
   2  -8   4   2152.     83.
   2  -8   4   2394.    189.
  -2  -8  -4   2400.    135.
  -2  -8  -4   2295.    165.
  -2  -8  -4   2253.    194.
  -2   8  -4   2236.    126.
  -2   8  -4   2126.     59.
  -2   8  -4   2173.    189.
  -2  -8  -4   2178.    148.
   2   8   5   2691.    156.
   2   8   5   2986.    165.
   2  -8   5   2748.    134.
   2  -8   5   2736.     78.
   2  -8   5   2765.    206.
   2  -8   5   2555.     44.
  -2  -8  -5   2815.    160.
  -2  -8  -5   2839.    169.
  -2  -8  -5   2891.    226.
  -2  -8  -5   2988.    135.
  -2   8  -5   2873.    202.
  -2   8  -5   2718.    138.
  -2   8  -5   2726.     79.
   2  -8   6     -5.     18.
   2   8   6     49.     92.
   2  -8   6     18.     13.
   2  -8   6     63.     46.
   2  -8   6    -87.     44.
   2   8   6     12.     57.
  -2   8  -6     20.     45.
  -2  -8  -6     65.     54.
  -2  -8  -6    -63.     49.
  -2  -8  -6     49.     96.
  -2   8  -6      8.     45.
  -2   8  -6     28.     17.
  -2  -8  -6     54.     58.
   2   8   7    388.     92.
   2   8   7    410.     90.
   2  -8   7    380.    110.
   2  -8   7    307.     66.
  -2  -8  -7    496.    144.
  -2  -8  -7    318.     80.
  -2  -8  -7    372.     86.
  -2  -8  -7    280.    147.
  -2   8  -7    275.     18.
  -2   8  -7    279.     70.
  -2   8  -7    359.    109.
   2  -8   8    250.     66.
   2   8   8     92.    143.
   2   8   8    252.     88.
  -2  -8  -8    297.     87.
  -2   8  -8    182.     65.
  -2  -8  -8    135.     81.
  -2  -8  -8    171.     94.
  -2  -8  -8    158.    145.
  -2   8  -8    198.     66.
   2   8   9  29552.    918.
   2  -8   9  29153.    939.
   2   8   9  29744.    921.
  -2  -8  -9  30055.    947.
  -2  -8  -9  29374.    939.
  -2  -8  -9  29789.   1114.
  -2  -8  -9  28672.    871.
  -2   8  -9  30087.    946.
  -2   8  -9  28288.    921.
   2   8  10   1458.    266.
   2   8  10   1399.    271.
   2  -8  10   1580.    125.
  -2   8 -10   1725.    123.
  -2  -8 -10   1635.    163.
  -2  -8 -10   1487.    256.
  -2  -8 -10   1564.    180.
  -2  -8 -10   1727.    176.
  -2   8 -10   1716.    182.
   2   8  11   7030.    497.
   2   8  11   6584.    342.
   2  -8  11   6605.    253.
  -2  -8 -11   6768.    328.
  -2  -8 -11   6746.    355.
  -2  -8 -11   6935.    474.
  -2  -8 -11   7204.    507.
  -2   8 -11   6725.    249.
  -2   8 -11   6850.    341.
   2   8  12   1678.    200.
   2  -8  12   1751.    197.
   2   8  12   1490.    303.
  -2  -8 -12   1318.    196.
  -2  -8 -12   1947.    195.
  -2   8 -12   1899.    195.
  -2   8 -12   1694.    195.
  -2  -8 -12   1844.    191.
  -2  -8 -12   2033.    204.
   2   8  13    321.    133.
   2   8  13    495.    133.
   2  -8  13    496.    132.
  -2  -8 -13    375.    139.
  -2  -8 -13    593.    129.
  -2  -8 -13    226.    135.
  -2  -8 -13    440.    131.
  -2   8 -13    245.    128.
  -2   8 -13    390.    129.
   2   8  14   1125.    174.
   2   8  14    941.    178.
   2  -8  14    793.    109.
  -2  -8 -14   1007.    280.
  -2  -8 -14    912.    276.
  -2  -8 -14    900.    176.
  -2  -8 -14    960.    172.
  -2   8 -14    915.    162.
  -2   8 -14   1021.    111.
   2  -8  15   2437.    165.
   2   8  15   2383.    254.
   2   8  15   2707.    381.
  -2  -8 -15   2514.    268.
  -2  -8 -15   2548.    398.
  -2  -8 -15   2168.    254.
  -2  -8 -15   2923.    248.
  -2   8 -15   2468.    162.
  -2   8 -15   2362.    234.
   2   8  16    -11.     97.
   2   8  16    -25.    151.
   2  -8  16    -18.     60.
  -2  -8 -16    -86.    153.
  -2  -8 -16    -91.    101.
  -2  -8 -16    104.    163.
  -2   8 -16      2.     58.
  -2   8 -16    -38.     90.
  -2  -8 -16     48.    100.
   2   8  17   5716.    576.
   2  -8  17   4407.    241.
   2   8  17   4521.    537.
  -2   8 -17   4297.    342.
  -2  -8 -17   5322.    392.
  -2  -8 -17   4827.    359.
  -2   8 -17   4514.    239.
  -2  -8 -17   5594.    586.
   2   8  18    271.    163.
   2  -8  18    237.     98.
   2   8  18    561.    163.
  -2   8 -18    218.    146.
  -2  -8 -18    367.    253.
  -2  -8 -18    163.    169.
  -2  -8 -18    490.    168.
  -2  -8 -18    182.    169.
  -2   8 -18    259.    144.
   2   8  19    -65.    112.
   2   8  19    -70.    116.
  -2  -8 -19     82.    115.
  -2  -8 -19    -18.    120.
  -2  -8 -19    -82.    115.
  -2  -8 -19    103.    115.
   2   8  20    156.    165.
   2   8  20    352.    256.
  -2  -8 -20    230.    274.
  -2  -8 -20    324.    256.
  -2  -8 -20     48.    165.
   2  -9 -20      4.    148.
  -2   9  20    147.    138.
   2  -9 -19    963.    218.
   2  -9 -19    626.    209.
   2  -9 -19    344.    322.
  -2   9  19    630.    306.
  -2   9  19    486.    214.
   2  -9 -18   1954.    290.
   2  -9 -18   1056.    429.
   2  -9 -18   2626.    273.
  -2   9  18   1787.    266.
   2  -9 -17    335.    265.
  -2   9  17    628.    185.
  -2   9  17    358.    247.
   2  -9 -16    -58.    115.
   2  -9 -16    -34.    118.
   2  -9 -16    199.    180.
  -2   9  16    133.    120.
  -2   9  16    153.    107.
   2  -9 -15    302.    133.
   2  -9 -15     89.    129.
  -2   9  15    289.    196.
   2  -9 -14   1409.    212.
   2  -9 -14   1588.    216.
  -2   9  14   1551.    197.
  -2   9  14   1468.    214.
   2  -9 -13    297.    165.
   2   9 -13     60.     27.
   2   9 -13     69.     17.
   2  -9 -13    105.    102.
   2  -9 -13    110.    106.
   2  -9 -13    142.     98.
  -2   9  13    161.    100.
  -2   9  13    157.     99.
   2  -9 -12   9156.    621.
   2   9 -12   8489.    195.
   2  -9 -12   9502.    421.
   2  -9 -12   8614.    410.
   2  -9 -12   9158.    411.
  -2   9  12   9012.    591.
   2   9 -11   5196.    144.
   2   9 -11   5334.    143.
   2  -9 -11   6090.    321.
   2  -9 -11   6005.    480.
  -2   9  11   5726.    316.
  -2   9  11   6024.    316.
   2   9 -10    915.     63.
   2  -9 -10    986.    149.
   2  -9 -10    861.    141.
   2  -9 -10   1059.    154.
   2  -9 -10   1242.    152.
   2   9 -10    855.     65.
  -2   9  10    893.    154.
  -2   9  10   1201.    153.
   2  -9  -9  18261.    646.
   2   9  -9  18569.    371.
   2   9  -9  17455.    351.
   2  -9  -9  18386.    644.
   2  -9  -9  17765.    616.
   2  -9  -9  18215.    593.
  -2   9   9  18422.    832.
  -2   9   9  17841.    624.
   2   9  -8  11692.    298.
   2   9  -8  12195.    295.
   2  -9  -8  12632.    482.
   2  -9  -8  12611.    607.
   2  -9  -8  12955.    573.
   2  -9  -8  12880.    465.
  -2  -9   8  12026.    289.
  -2   9   8  13125.    612.
  -2   9   8  12423.    464.
   2  -9  -7   2255.    156.
   2   9  -7   2092.    116.
   2   9  -7   2046.    111.
   2  -9  -7   2415.    282.
   2  -9  -7   2243.    174.
   2  -9  -7   2242.    179.
  -2  -9   7   2475.    110.
  -2   9   7   2215.    281.
  -2   9   7   2274.    178.
   2   9  -6  42575.    964.
   2  -9  -6  41554.   1203.
   2  -9  -6  40567.   1175.
   2  -9  -6  40494.   1228.
   2  -9  -6  41120.   1138.
  -2  -9   6  39639.    655.
  -2  -9   6  42440.   1026.
  -2   9   6  40695.   1171.
  -2   9   6  40467.   1205.
  -2   9   6  40354.   1231.
   2  -9  -5  18796.    509.
   2   9  -5  18956.    503.
   2  -9  -5  18173.    535.
   2  -9  -5  19822.    723.
   2  -9  -5  19165.    589.
  -2  -9   5  19078.    338.
  -2  -9   5  18935.    349.
  -2  -9   5  19128.    425.
  -2   9   5  18927.    582.
  -2   9   5  18696.    593.
  -2   9   5  19653.    711.
   2   9  -4   5038.    151.
   2  -9  -4   5019.    298.
   2  -9  -4   5050.    237.
  -2  -9   4   4950.    146.
  -2  -9   4   4847.    101.
  -2  -9   4   4920.    126.
  -2   9   4   5194.    214.
  -2   9   4   5293.    348.
  -2   9   4   5043.    242.
   2   9  -3   8829.    314.
   2   9  -3   9309.    237.
   2  -9  -3   9244.    331.
   2  -9  -3   9491.    293.
  -2  -9   3   9130.    192.
  -2  -9   3   9029.    306.
  -2  -9   3   9243.    223.
  -2   9   3   9612.    335.
  -2   9   3   9001.    290.
  -2   9   3   9337.    343.
   2   9  -2   1817.     76.
   2   9  -2   1906.    101.
   2  -9  -2   1716.    140.
   2  -9  -2   1821.    168.
  -2  -9   2   1833.    145.
  -2  -9   2   1828.     71.
  -2  -9   2   1861.    109.
  -2   9   2   1674.    140.
  -2   9   2   1838.    112.
  -2   9   2   1829.    147.
   2   9  -1    382.    100.
   2   9  -1    338.     50.
   2  -9  -1    394.     61.
   2  -9  -1    302.     85.
  -2   9   1    318.     97.
  -2  -9   1    260.    100.
  -2  -9   1    335.     47.
  -2   9   1    418.     85.
  -2   9   1    388.    134.
  -2  -9   1    342.     76.
   2  -9   0    105.    101.
   2   9   0    115.     53.
   2   9   0     78.     44.
   2  -9   0    104.     42.
  -2  -9   0     75.     44.
  -2  -9   0     68.     41.
  -2  -9   0     49.     84.
  -2  -9   0     84.     42.
  -2   9   0     96.     66.
  -2   9   0     96.     69.
   2   9   1    623.    112.
   2   9   1    573.     87.
   2  -9   1    736.    146.
   2  -9   1    641.     57.
  -2  -9  -1    704.     71.
  -2  -9  -1    579.    106.
  -2  -9  -1    601.     52.
  -2  -9  -1    683.    132.
  -2   9  -1    594.     92.
  -2   9  -1    616.     94.
   2   9   2  10827.    311.
   2   9   2  11249.    453.
   2  -9   2  10756.    335.
   2  -9   2  10373.    235.
  -2  -9  -2  10503.    299.
  -2  -9  -2  10558.    256.
  -2  -9  -2  11500.    344.
  -2  -9  -2  10551.    304.
  -2   9  -2  10705.    302.
  -2   9  -2  11079.    456.
   2   9   3  10398.    335.
[truncated: 1,636,833 more chars]
