# Supplementary material for: Crystal structure of diethyl 2-acet­oxy-2-[3-(4-nitro­phen­yl)-3-oxo-1-phenyl­prop­yl]malonate
Source: Acta Crystallogr E Crystallogr Commun. 2016 Jan 27;72(Pt 2):257–60. doi: 10.1107/S2056989016001432 (PMC4770977; doi:10.1107/S2056989016001432)
Supplement: Supplementary file 2 [file e-72-00257-Isup2.hkl]

#
# h,k,l, Fc-squared, Fo-squared, sigma(Fo-squared), status flag
#
data_I
_shelx_title ' D_13_15                          New: P21/n'
_shelx_refln_list_code          4
_shelx_F_calc_maximum      188.83
_exptl_crystal_F_000       992.00
_reflns_d_resolution_high  0.6802

loop_
 _space_group_symop_operation_xyz
 'x, y, z'
 '-x+1/2, y+1/2, -z+1/2'
 '-x, -y, -z'
 'x-1/2, -y-1/2, z-1/2'

_cell_length_a    11.0111
_cell_length_b    13.1762
_cell_length_c    15.8196
_cell_angle_alpha  90.000
_cell_angle_beta   93.802
_cell_angle_gamma  90.000

_shelx_F_squared_multiplier     1.000

loop_
 _refln_index_h
 _refln_index_k
 _refln_index_l
 _refln_F_squared_calc
 _refln_F_squared_meas
 _refln_F_squared_sigma
 _refln_observed_status
   2   0   0      21247.40      25204.37       352.47 o
   4   0   0       2001.54       2083.41        21.58 o
   6   0   0         34.45         19.95         3.26 o
   8   0   0         54.03         41.22         3.74 o
  10   0   0        105.31        104.58         6.92 o
  12   0   0        176.56        141.20         9.71 o
  14   0   0        113.35         -0.26         6.34 o
  16   0   0         24.84          6.09         7.17 o
   2   1   0       1537.65       1516.24        10.91 o
   3   1   0        332.12        332.18         4.10 o
   4   1   0       2462.45       2558.82        19.80 o
   5   1   0        503.94        505.07         6.93 o
   6   1   0        413.21        327.08         4.83 o
   7   1   0        470.61        490.21         6.64 o
   8   1   0        733.49        657.99         8.87 o
   9   1   0          1.08          7.72         2.57 o
  10   1   0         18.77         12.70         3.11 o
  11   1   0          0.24          1.53         2.79 o
  12   1   0         50.89         52.51         4.84 o
  13   1   0         97.86        109.07         6.21 o
  14   1   0         28.40         18.51         4.83 o
  15   1   0         35.39         21.60         6.49 o
  16   1   0          0.10         -5.45         6.78 o
   0   2   0       5081.72       5106.45        70.47 o
   1   2   0      22779.16      27637.71       238.17 o
   2   2   0        536.49        436.33         4.31 o
   3   2   0       5796.22       5987.98        42.35 o
   4   2   0          3.35          0.20         1.26 o
   5   2   0         74.90         91.08         3.27 o
   6   2   0       3016.44       3209.36        27.31 o
   7   2   0        269.33        337.02         5.88 o
   8   2   0         84.22        119.74         3.99 o
   9   2   0        341.13        316.48         6.32 o
  10   2   0        439.25        422.25         8.53 o
  11   2   0        578.50        615.60        10.00 o
  12   2   0         82.83         85.92         6.04 o
  13   2   0        571.34        624.22        12.26 o
  14   2   0        149.42        164.80         9.33 o
  15   2   0        101.77         89.60        14.51 o
  16   2   0         10.82          7.08         5.39 o
   1   3   0         11.54         12.54         1.15 o
   2   3   0        959.43       1000.08         6.45 o
   3   3   0       1494.04       1567.00        11.24 o
   4   3   0       6337.98       6477.41        49.18 o
   5   3   0          1.03          3.54         1.53 o
   6   3   0       2250.02       2267.64        17.86 o
   7   3   0        438.21        499.29         6.42 o
   8   3   0       1602.05       1665.12        16.68 o
   9   3   0        469.54        454.25         7.67 o
  10   3   0        387.34        344.16         7.00 o
  11   3   0         92.08        104.63         5.49 o
  12   3   0        506.01        499.48         9.76 o
  13   3   0         10.97         14.54         4.22 o
  14   3   0         92.04         94.29         8.16 o
  15   3   0         75.43         66.66         6.73 o
   0   4   0          8.72          2.92         1.47 o
   1   4   0        155.71        119.57         1.91 o
   2   4   0       3082.37       2977.78        17.74 o
   3   4   0       2271.41       2310.57        14.15 o
   4   4   0       1060.64       1043.89         8.70 o
   5   4   0       1495.22       1523.57        11.55 o
   6   4   0        282.44        305.14         4.93 o
   7   4   0        205.81        212.57         4.03 o
   8   4   0       2390.85       2310.85        21.56 o
   9   4   0         38.57         31.75         3.24 o
  10   4   0        295.38        318.87         7.06 o
  11   4   0       1821.99       1767.19        21.00 o
  12   4   0         21.38         21.01         4.06 o
  13   4   0         13.59         12.75         3.97 o
  14   4   0        117.86        121.84         7.16 o
  15   4   0        134.23        125.15        13.40 o
   1   5   0       1439.38       1414.80        12.73 o
   2   5   0         59.83         38.92         1.57 o
   3   5   0      12144.92      12684.27       103.24 o
   4   5   0        424.83        480.12         5.09 o
   5   5   0         11.13          1.78         1.44 o
   6   5   0        413.41        342.74         5.10 o
   7   5   0        496.07        505.25         6.45 o
   8   5   0         41.42         40.47         2.80 o
   9   5   0        183.15        177.81         5.05 o
  10   5   0         19.18         25.55         3.23 o
  11   5   0        159.72        166.73         5.47 o
  12   5   0         35.70         29.98         3.99 o
  13   5   0        137.05        132.49         7.29 o
  14   5   0          5.20          3.91         4.07 o
  15   5   0         13.86         12.10         4.97 o
   0   6   0       6198.30       6928.72        68.57 o
   1   6   0        149.18        143.16         3.02 o
   2   6   0       4434.64       4914.26        33.25 o
   3   6   0         30.82         36.17         1.65 o
   4   6   0       2676.31       2807.41        21.58 o
   5   6   0         10.10          1.92         1.52 o
   6   6   0         25.84         23.11         2.26 o
   7   6   0        120.88        138.55         3.92 o
   8   6   0          0.15         -0.59         1.94 o
   9   6   0         70.15         62.22         3.91 o
  10   6   0          2.74          6.40         3.08 o
  11   6   0        322.57        334.67         8.89 o
  12   6   0         28.37         26.59         4.21 o
  13   6   0        167.58        160.35         7.90 o
  14   6   0         51.48         46.93         5.60 o
  15   6   0         22.25         19.02         5.35 o
   1   7   0        583.97        604.02         5.95 o
   2   7   0        505.68        507.83         4.63 o
   3   7   0         60.06         79.74         2.19 o
   4   7   0        147.00        172.39         3.18 o
   5   7   0         45.88         43.40         2.67 o
   6   7   0        225.37        218.31         4.43 o
   7   7   0         56.88         48.39         2.95 o
   8   7   0         38.91         46.45         3.38 o
   9   7   0        189.15        202.84         6.50 o
  10   7   0        207.54        225.42         7.45 o
  11   7   0          1.46          1.26         2.64 o
  12   7   0         55.47         50.74         4.87 o
  13   7   0         40.54         35.63         4.76 o
  14   7   0          0.40          4.57         4.05 o
  15   7   0         17.94         13.91         6.02 o
   0   8   0       2500.76       2492.88        23.47 o
   1   8   0          7.11         26.30         1.59 o
   2   8   0        301.75        277.11         3.62 o
   3   8   0       1296.51       1391.86        11.00 o
   4   8   0        438.60        414.75         4.80 o
   5   8   0        104.41        106.74         3.25 o
   6   8   0        203.66        180.49         4.21 o
   7   8   0        225.30        199.29         4.96 o
   8   8   0        416.49        373.36         7.64 o
   9   8   0        132.90        143.00         5.33 o
  10   8   0         74.84         80.01         4.71 o
  11   8   0        160.87        184.15         7.42 o
  12   8   0         77.79         71.94         6.09 o
  13   8   0          0.21          1.82         3.89 o
  14   8   0          0.05          0.86         4.17 o
   1   9   0          0.43          2.61         1.14 o
   2   9   0          6.48          8.97         1.68 o
   3   9   0       1034.42       1030.42         9.73 o
   4   9   0         13.71         15.60         1.93 o
   5   9   0         58.30         54.46         2.81 o
   6   9   0          8.40          5.74         2.14 o
   7   9   0        141.67        164.08         7.32 o
   8   9   0       1450.77       1472.55        16.67 o
   9   9   0          1.35          3.02         2.65 o
  10   9   0         37.55         39.85         3.73 o
  11   9   0         32.19         25.60         4.18 o
  12   9   0          0.73         -1.74         3.32 o
  13   9   0          8.14          2.53         3.27 o
  14   9   0          9.27          2.90         3.80 o
   0  10   0       2008.78       1902.64        20.40 o
   1  10   0          0.58          2.48         1.39 o
   2  10   0        226.29        239.71         3.79 o
   3  10   0         54.85         51.72         2.71 o
   4  10   0          0.09         -0.48         1.66 o
   5  10   0         70.51         54.05         3.16 o
   6  10   0         32.98         26.23         2.98 o
   7  10   0         13.15          9.89         2.53 o
   8  10   0        540.26        532.59         9.04 o
   9  10   0        229.61        223.59         6.54 o
  10  10   0          7.21          4.83         3.04 o
  11  10   0        161.46        164.82         7.87 o
  12  10   0         18.48         16.35         5.41 o
  13  10   0          7.25          3.99         4.01 o
   1  11   0        561.34        559.99         6.10 o
   2  11   0          0.43          1.28         1.25 o
   3  11   0        494.67        429.34         7.54 o
   4  11   0         28.17         28.80         2.67 o
   5  11   0        493.37        457.43         7.38 o
   6  11   0        619.92        573.54         8.45 o
   7  11   0         22.62         18.41         3.09 o
   8  11   0        102.16        101.17         4.76 o
   9  11   0          8.51          5.97         3.08 o
  10  11   0          4.56          2.78         2.95 o
  11  11   0          9.75          9.09         3.74 o
  12  11   0        180.89        150.31        13.14 o
  13  11   0          5.46          5.44         4.47 o
   0  12   0        578.70        581.13         9.54 o
   1  12   0        923.91        905.30         8.97 o
   2  12   0        710.83        696.52         8.52 o
   3  12   0        838.92        764.71        10.02 o
   4  12   0        145.73        177.76         5.90 o
   5  12   0          0.16         -0.15         2.03 o
   6  12   0          4.38          6.20         2.45 o
   7  12   0         25.92         18.33         3.30 o
   8  12   0          0.16          0.49         2.29 o
   9  12   0         17.03         14.95         3.79 o
  10  12   0          2.30          1.96         3.61 o
  11  12   0          3.04          0.82         3.24 o
  12  12   0         20.88         15.16         5.38 o
   1  13   0          3.66          1.81         1.44 o
   2  13   0          2.57          1.89         2.03 o
   3  13   0        499.65        496.36         7.44 o
   4  13   0        166.10        188.68         5.73 o
   5  13   0          4.10          4.48         2.56 o
   6  13   0         33.49         19.77         3.00 o
   7  13   0         16.42         16.91         3.25 o
   8  13   0         35.72         30.02         4.26 o
   9  13   0        109.78        108.69        10.73 o
  10  13   0        212.84        258.64        10.97 o
  11  13   0         93.66         65.77        13.22 o
   0  14   0        411.22        372.70         9.12 o
   1  14   0        118.73         97.73         3.62 o
   2  14   0         72.56         72.17         3.34 o
   3  14   0        187.75        189.06         5.31 o
   4  14   0         10.25          9.11         2.50 o
   5  14   0         48.12         48.36         5.04 o
   6  14   0          2.40          4.63         2.75 o
   7  14   0         58.37         50.61         5.74 o
   8  14   0         16.29         10.40         3.87 o
   9  14   0         44.35         31.93         5.93 o
  10  14   0         24.30         13.59         4.33 o
  11  14   0        284.86        361.83        15.46 o
   1  15   0         65.19         65.35         4.41 o
   2  15   0          0.98          3.77         2.56 o
   3  15   0          5.15          5.75         2.55 o
   4  15   0         33.72         38.59         3.91 o
   5  15   0        141.29        137.36         6.43 o
   6  15   0        210.91        239.12         9.52 o
   7  15   0         40.36         38.13         6.81 o
   8  15   0         84.34         69.09         9.57 o
   9  15   0          9.01          5.34         4.16 o
  10  15   0         94.98         56.12        14.12 o
   0  16   0        134.82        167.07        11.08 o
   1  16   0        198.50        216.41         6.40 o
   2  16   0          1.45          0.56         2.27 o
   3  16   0        133.03        114.71         5.44 o
   4  16   0        191.80        201.72        10.50 o
   5  16   0        143.34        141.52        11.29 o
   6  16   0          6.84          8.56         3.69 o
   7  16   0         20.10         13.48         4.21 o
   8  16   0          0.62          0.15         3.76 o
   9  16   0          8.86          4.88         4.73 o
   1  17   0         23.74         21.44         3.84 o
   2  17   0         22.70         19.13         4.27 o
   3  17   0         26.65         23.97         4.73 o
   4  17   0         14.58          7.67         4.31 o
   5  17   0        125.55        118.81        11.07 o
   6  17   0          6.60          3.61         4.06 o
   7  17   0         34.40         27.55         5.08 o
   0  18   0        801.41       1038.14        57.73 o
   1  18   0         19.71         17.75         6.55 o
   2  18   0        125.87         97.54        22.91 o
   3  18   0        192.62        218.94        28.02 o
   4  18   0        110.35        119.12        13.15 o
   5  18   0        106.97         87.23        10.02 o
   1  19   0          2.28          4.66        10.76 o
   2  19   0         24.45         31.96         8.70 o
   3  19   0         26.42         20.66         9.71 o
 -15   0   1        156.38        123.84        36.40 o
 -13   0   1        107.76        104.09         8.84 o
 -11   0   1        263.13        272.46        11.90 o
  -9   0   1       1386.79       1471.58        24.48 o
  -7   0   1        188.55        215.20         5.36 o
  -5   0   1       1052.51       1009.80        11.75 o
  -3   0   1          0.52          5.70         2.83 o
   3   0   1        800.57        706.20        14.55 o
   5   0   1        888.81        914.65        11.85 o
   7   0   1        311.63        338.63         7.50 o
   9   0   1        299.91        317.46        10.60 o
  11   0   1         38.57         33.22         5.89 o
  13   0   1         45.63         44.18         7.02 o
  15   0   1         41.53         32.02        11.53 o
 -16   1   1         12.38         10.60         5.15 o
 -15   1   1         57.61         52.18         9.61 o
 -14   1   1          9.18          3.94         3.51 o
 -13   1   1         12.60          4.35         3.31 o
 -12   1   1          7.87         10.88         3.80 o
 -11   1   1        359.06        385.88         8.28 o
 -10   1   1        829.23        790.79        10.82 o
  -9   1   1        356.33        342.64         7.33 o
  -8   1   1        588.05        611.06         7.40 o
  -7   1   1        243.49        209.85         4.36 o
  -6   1   1        895.46        938.10         8.54 o
  -5   1   1       1494.01       1498.01        12.25 o
  -4   1   1        101.92         96.03         2.43 o
  -3   1   1       5122.91       4952.82        33.49 o
  -2   1   1       3862.21       3789.74        28.32 o
   2   1   1      18977.36      20846.21       181.53 o
   3   1   1      20060.68      21862.96       228.96 o
   4   1   1        228.33        255.31         4.75 o
   5   1   1       1864.88       1835.91        18.88 o
   6   1   1         11.44         25.43         2.29 o
   7   1   1        303.74        248.37         4.78 o
   8   1   1         54.39         48.18         3.49 o
   9   1   1         31.85         49.20         3.48 o
  10   1   1       1063.68       1065.89        13.94 o
  11   1   1          9.77         18.23         4.19 o
  12   1   1         21.01         21.54         3.60 o
  13   1   1         10.15          6.38         3.46 o
  14   1   1         20.89         10.28         4.38 o
  15   1   1          0.42          2.63         3.68 o
  16   1   1        192.46          9.91         9.76 o
 -16   2   1         30.27         13.46         6.20 o
 -15   2   1         72.66         47.54        14.84 o
 -14   2   1         11.68         14.11         4.26 o
 -13   2   1          2.38          6.13         3.22 o
 -12   2   1          0.52         -3.51         3.51 o
 -11   2   1        116.01        114.58         5.22 o
 -10   2   1        103.50         76.10         4.16 o
  -9   2   1         99.05         78.16         4.76 o
  -8   2   1          0.03          0.05         1.42 o
  -7   2   1       1350.72       1400.50        12.11 o
  -6   2   1        763.26        778.05         7.60 o
  -5   2   1       2674.87       2738.67        34.63 o
  -4   2   1       2366.31       2545.77        17.86 o
  -3   2   1      16279.99      16699.20       173.00 o
  -2   2   1        379.50        297.70         3.59 o
  -1   2   1        104.06        108.37         1.66 o
   0   2   1       5780.91       5930.52        60.95 o
   1   2   1       6122.56       6070.67        34.14 o
   2   2   1       5239.97       5383.30        31.39 o
   3   2   1        509.45        466.75         5.12 o
   4   2   1        269.84        216.77         3.18 o
   5   2   1          9.32          5.94         1.62 o
   6   2   1         33.69         49.20         2.77 o
   7   2   1         51.53         54.43         3.64 o
   8   2   1          4.27          4.90         2.74 o
   9   2   1        392.87        349.54         6.41 o
  10   2   1         80.67         84.66         4.14 o
  11   2   1         36.49         43.43         4.23 o
  12   2   1        123.67        136.01         6.06 o
  13   2   1         33.41         41.28         5.28 o
  14   2   1         84.27         64.25         6.32 o
  15   2   1         21.81         12.96         4.40 o
  16   2   1         20.03         -4.28         7.06 o
 -15   3   1          4.94         -0.30         3.93 o
 -14   3   1          0.01          2.89         3.04 o
 -13   3   1        182.89        211.99         8.53 o
 -12   3   1         33.64         30.74         4.24 o
 -11   3   1        366.98        388.22         7.94 o
 -10   3   1        406.29        429.74         9.01 o
  -9   3   1       2016.33       1864.48        19.09 o
  -8   3   1       1342.78       1323.71        12.78 o
  -7   3   1        841.22        874.80         8.81 o
  -6   3   1        941.39       1042.62         9.48 o
  -5   3   1        343.94        356.72         5.02 o
  -4   3   1       2125.87       2167.57        15.95 o
  -3   3   1       7061.71       7155.40        52.63 o
  -2   3   1         63.68         61.04         1.79 o
  -1   3   1        243.36        238.62         2.33 o
   0   3   1      11388.67      11758.89       214.70 o
   1   3   1         23.39         28.30         1.37 o
   2   3   1       3240.81       3184.98        19.31 o
   3   3   1       4265.95       4364.75        28.23 o
   4   3   1        101.95        113.61         2.48 o
   5   3   1       2293.16       2341.69        16.97 o
   6   3   1         18.54         10.32         2.00 o
   7   3   1          2.23         -1.21         1.89 o
   8   3   1       1266.77       1213.98        13.46 o
   9   3   1       2774.70       2691.78        26.87 o
  10   3   1        288.26        322.92         6.78 o
  11   3   1        151.51        109.94         6.68 o
  12   3   1         44.95         42.10         4.66 o
  13   3   1        542.04        612.48        11.84 o
  14   3   1          1.97         -1.59         4.15 o
  15   3   1        185.53        244.74        10.94 o
 -15   4   1         18.21         11.55         4.86 o
 -14   4   1         29.83         23.44         5.31 o
 -13   4   1         65.46         68.51         5.32 o
 -12   4   1         17.54         17.12         3.35 o
 -11   4   1        399.64        391.76         9.42 o
 -10   4   1        163.05        172.15         7.15 o
  -9   4   1        995.40        981.26        11.42 o
  -8   4   1        304.72        276.94         5.26 o
  -7   4   1        272.31        244.77         4.36 o
  -6   4   1         98.86        115.97         3.32 o
  -5   4   1        407.23        486.38         5.44 o
  -4   4   1        546.04        557.49         6.29 o
  -3   4   1        390.84        406.75         4.10 o
  -2   4   1        196.91        184.55         2.34 o
  -1   4   1       1596.43       1662.62         9.71 o
   0   4   1         78.54         73.44         1.45 o
   1   4   1        652.66        656.76         4.32 o
   2   4   1        145.80        162.93         2.48 o
   3   4   1          0.03          1.20         1.17 o
   4   4   1        310.09        337.80         4.01 o
   5   4   1        289.68        319.34         4.61 o
   6   4   1         79.50         85.07         2.95 o
   7   4   1        792.90        790.46        10.17 o
   8   4   1       1458.62       1304.94        14.82 o
   9   4   1          0.50         -0.15         2.28 o
  10   4   1        195.51        203.87         8.09 o
  11   4   1        452.74        475.41        10.26 o
  12   4   1         98.75        114.23         5.76 o
  13   4   1         96.86        111.55         7.25 o
  14   4   1         24.02         19.85         4.80 o
  15   4   1         63.82         57.29         7.90 o
 -15   5   1          7.92          3.36         4.02 o
 -14   5   1        238.62        279.16         9.48 o
 -13   5   1          3.80          5.10         3.33 o
 -12   5   1         35.44         30.76         4.44 o
 -11   5   1        373.98        363.79         7.65 o
 -10   5   1          0.01          2.62         2.15 o
  -9   5   1        111.46        105.12         3.94 o
  -8   5   1         98.15         93.94         3.58 o
  -7   5   1        206.11        200.41         4.56 o
  -6   5   1        209.67        197.37         3.95 o
  -5   5   1          0.53          3.40         1.40 o
  -4   5   1        560.79        577.00         5.55 o
  -3   5   1       3879.64       3878.94        29.36 o
  -2   5   1        165.92        150.53         2.45 o
  -1   5   1          5.49         10.43         0.92 o
   0   5   1       1078.19       1007.59         6.35 o
   1   5   1        211.23        214.74         2.61 o
   2   5   1          5.64          6.35         1.11 o
   3   5   1       2731.51       2759.58        17.38 o
   4   5   1        153.23        180.39         3.56 o
   5   5   1        520.09        495.10         5.59 o
   6   5   1       1767.64       1743.95        14.16 o
   7   5   1        674.09        646.59         8.65 o
   8   5   1       1725.76       1709.68        18.16 o
   9   5   1        389.95        392.33         8.01 o
  10   5   1        435.61        445.73         8.95 o
  11   5   1        143.65        148.20         5.78 o
  12   5   1          0.46          2.11         2.98 o
  13   5   1        147.11        140.91         8.02 o
  14   5   1          0.11          4.77         5.00 o
  15   5   1          0.17          0.41         3.79 o
 -15   6   1          0.00          4.71         4.32 o
 -14   6   1          0.59         -1.55         3.78 o
 -13   6   1          5.60          1.47         3.06 o
 -12   6   1         89.35         74.60         5.32 o
 -11   6   1        520.16        522.97         9.24 o
 -10   6   1         82.03         80.83         4.14 o
  -9   6   1         71.19         65.85         4.01 o
  -8   6   1        182.96        199.71         4.52 o
  -7   6   1         69.30         66.97         3.21 o
  -6   6   1        145.25        126.29         3.33 o
  -5   6   1        294.90        296.04         5.01 o
  -4   6   1        562.07        590.48         5.95 o
  -3   6   1        537.82        558.51         4.89 o
  -2   6   1        758.17        688.89         5.57 o
  -1   6   1        659.11        646.62         5.44 o
   0   6   1       1965.85       2003.47        12.19 o
   1   6   1        169.51        166.66         3.18 o
   2   6   1         26.67         30.03         1.77 o
   3   6   1         16.89         22.03         1.63 o
   4   6   1        146.87        139.75         2.99 o
   5   6   1        888.13        905.06         8.73 o
   6   6   1       3860.54       3854.80        31.76 o
   7   6   1          0.00          1.08         1.96 o
   8   6   1         26.19         30.35         3.00 o
   9   6   1         76.52         81.01         4.07 o
  10   6   1         98.75         97.41         4.99 o
  11   6   1        194.12        214.30         7.11 o
  12   6   1          7.41          3.57         3.03 o
  13   6   1        176.73        175.52         7.37 o
  14   6   1        100.03         93.90         7.02 o
  15   6   1          0.00          2.56         4.41 o
 -15   7   1         50.92         39.69         7.36 o
 -14   7   1         69.76         60.80         6.57 o
 -13   7   1        116.94        116.05         8.40 o
 -12   7   1         94.18        105.71         6.30 o
 -11   7   1          2.23          3.94         2.70 o
 -10   7   1         82.37         87.66         4.69 o
  -9   7   1        534.33        538.08         8.15 o
  -8   7   1        188.57        180.25         5.14 o
  -7   7   1        174.55        160.12         4.92 o
  -6   7   1        103.48         97.99         3.55 o
  -5   7   1          3.42          6.67         1.74 o
  -4   7   1        252.62        274.88         3.83 o
  -3   7   1          0.13          1.18         1.06 o
  -2   7   1         81.88        101.87         2.21 o
  -1   7   1         69.56         79.60         2.29 o
   0   7   1       1705.13       1686.41        11.91 o
   1   7   1       2910.73       3017.04        22.55 o
   2   7   1       2769.95       2910.17        20.94 o
   3   7   1       1846.25       2009.68        14.46 o
   4   7   1        388.90        380.47         4.65 o
   5   7   1        761.64        706.83         7.13 o
   6   7   1        125.29        138.48         3.74 o
   7   7   1        398.77        361.01         6.63 o
   8   7   1         16.40         14.96         2.63 o
   9   7   1        101.25        117.40         4.83 o
  10   7   1         83.20         96.79         4.97 o
  11   7   1        169.26        178.60         6.86 o
  12   7   1         13.72         11.85         3.71 o
  13   7   1         66.90         64.44         5.75 o
  14   7   1          2.22         -4.38         4.38 o
 -14   8   1         19.37         15.85         4.25 o
 -13   8   1        181.00        199.87         7.89 o
 -12   8   1        138.43        154.00         6.80 o
 -11   8   1          0.03          0.91         2.84 o
 -10   8   1          4.67          7.85         2.82 o
  -9   8   1        125.54        139.88         5.07 o
  -8   8   1         54.51         45.97         3.14 o
  -7   8   1       1964.35       1924.75        17.58 o
  -6   8   1        972.44        893.25        10.29 o
  -5   8   1         91.61         82.24         3.08 o
  -4   8   1         43.12         31.71         2.35 o
  -3   8   1       2136.17       2108.19        15.26 o
  -2   8   1         98.12        105.05         2.30 o
  -1   8   1        196.54        200.66         2.82 o
   0   8   1       1350.47       1256.82         8.90 o
   1   8   1       3104.06       3181.27        22.26 o
   2   8   1        455.52        410.42         4.55 o
   3   8   1        245.84        211.57         3.74 o
   4   8   1          7.51          2.00         1.84 o
   5   8   1         69.80         67.47         3.09 o
   6   8   1        514.73        489.62         7.26 o
   7   8   1        482.80        445.41         7.74 o
   8   8   1          5.15          5.39         2.49 o
   9   8   1          9.75         12.98         3.19 o
  10   8   1         12.11         12.85         4.05 o
  11   8   1         30.14         21.79         4.45 o
  12   8   1        652.04        778.90        14.62 o
  13   8   1          0.52         -0.03         3.21 o
  14   8   1          0.55         -2.51         3.78 o
 -14   9   1          2.23         11.39         7.24 o
 -13   9   1         10.32          7.28         4.34 o
 -12   9   1         37.46         35.75         4.49 o
 -11   9   1         82.53         81.81         5.76 o
 -10   9   1         20.25         16.11         3.39 o
  -9   9   1         37.00         45.41         3.95 o
  -8   9   1          0.38          3.79         2.50 o
  -7   9   1          1.32          3.79         1.89 o
  -6   9   1        415.05        458.02         6.82 o
  -5   9   1        132.05        120.91         3.97 o
  -4   9   1          2.75          8.30         1.93 o
  -3   9   1        609.11        588.70         5.99 o
  -2   9   1         38.57         36.35         2.36 o
  -1   9   1         24.78         26.14         1.84 o
   0   9   1          0.48          0.18         0.95 o
   1   9   1          2.55          2.75         1.37 o
   2   9   1         38.97         65.40         2.66 o
   3   9   1         24.63         28.73         2.14 o
   4   9   1        772.60        802.52         8.02 o
   5   9   1         68.15         60.69         3.13 o
   6   9   1         44.24         37.38         2.94 o
   7   9   1         99.55         93.47         4.59 o
   8   9   1        325.82        346.65         7.18 o
   9   9   1        496.67        520.53        10.76 o
  10   9   1         53.58         54.34         4.95 o
  11   9   1          0.49         -1.62         3.17 o
  12   9   1        116.94        127.67         7.86 o
  13   9   1        123.07        102.05         7.71 o
  14   9   1         25.69         19.61         5.52 o
 -13  10   1        220.77        276.32        12.84 o
 -12  10   1          0.41         -0.39         3.10 o
 -11  10   1        125.69        118.82         6.56 o
 -10  10   1        197.20        189.63         7.24 o
  -9  10   1        274.65        288.78         7.52 o
  -8  10   1         90.32         89.45         4.75 o
  -7  10   1        129.33        129.72         4.74 o
  -6  10   1        213.20        223.23         5.33 o
  -5  10   1         48.37         47.43         3.17 o
  -4  10   1        677.13        652.12         6.83 o
  -3  10   1         70.94         47.86         2.41 o
  -2  10   1       1025.45        966.24         9.41 o
  -1  10   1         20.53         20.80         1.68 o
   0  10   1         81.56         93.61         2.50 o
   1  10   1          2.28          7.07         1.50 o
   2  10   1        862.95        815.82         8.13 o
   3  10   1         34.69         29.13         2.23 o
   4  10   1        104.95         81.41         3.17 o
   5  10   1        133.86        110.76         4.03 o
   6  10   1          1.28          0.35         1.93 o
   7  10   1        175.72        193.81         5.77 o
   8  10   1         21.01         14.14         3.32 o
   9  10   1          4.55          3.98         3.06 o
  10  10   1        107.13        105.91         5.44 o
  11  10   1         65.91         60.60         6.58 o
  12  10   1          7.74          6.52         3.71 o
  13  10   1         59.05         65.44         6.11 o
 -13  11   1        135.74        126.96        10.40 o
 -12  11   1          9.02          4.23         3.65 o
 -11  11   1         92.73         80.14         5.92 o
 -10  11   1        181.98        201.19         8.56 o
  -9  11   1        155.13        153.11         6.15 o
  -8  11   1        252.02        259.42         8.69 o
  -7  11   1         38.83         32.89         3.27 o
  -6  11   1        229.08        232.24         6.03 o
  -5  11   1         65.48         66.40         3.80 o
  -4  11   1        432.33        434.28         6.05 o
  -3  11   1        266.80        264.80         6.19 o
  -2  11   1         38.58         35.72         2.43 o
  -1  11   1        224.38        209.33         3.52 o
   0  11   1         38.34         36.90         1.78 o
   1  11   1       1966.33       1903.69        14.83 o
   2  11   1       2215.19       2086.18        16.74 o
   3  11   1          1.46          1.24         2.49 o
   4  11   1          3.01          8.58         2.08 o
   5  11   1        389.87        396.41         6.40 o
   6  11   1         72.41         56.13         3.54 o
   7  11   1         44.82         38.71         3.66 o
   8  11   1          1.25          0.19         2.47 o
   9  11   1          0.00         -1.33         2.58 o
  10  11   1          8.31          6.40         3.56 o
  11  11   1          4.69          4.51         3.59 o
  12  11   1          0.09          3.18         4.39 o
  13  11   1         28.11         21.29         6.08 o
 -12  12   1         29.13         23.88         5.81 o
 -11  12   1          2.71          7.89         3.62 o
 -10  12   1          8.01          7.86         3.47 o
  -9  12   1         88.97         69.44         8.18 o
  -8  12   1        177.17        168.58         7.51 o
  -7  12   1         56.43         48.13         4.20 o
  -6  12   1        175.42        165.34         6.69 o
  -5  12   1         52.86         60.78         3.52 o
  -4  12   1        200.02        170.34         6.88 o
  -3  12   1        682.82        658.03         8.30 o
  -2  12   1         35.40         30.19         2.24 o
  -1  12   1        635.07        643.46         8.15 o
   0  12   1       1149.22       1076.87         9.89 o
   1  12   1        260.76        258.65         4.58 o
   2  12   1        136.35        132.20         3.43 o
   3  12   1         16.68          7.88         2.24 o
   4  12   1         30.92         31.05         2.99 o
   5  12   1        577.49        556.28         8.30 o
   6  12   1         61.40         54.84         3.72 o
   7  12   1        120.11        118.95         5.83 o
   8  12   1        221.78        238.05         8.25 o
   9  12   1        120.77        114.43         5.91 o
  10  12   1          0.01          1.96         2.98 o
  11  12   1          0.69          0.86         3.94 o
  12  12   1          9.09          8.72         5.29 o
 -12  13   1         26.68         38.03        23.84 o
 -11  13   1          4.21          4.02         4.38 o
 -10  13   1          0.00          1.30         3.22 o
  -9  13   1        205.32        216.82        11.58 o
  -8  13   1         20.36         20.47         4.41 o
  -7  13   1         14.40         14.78         3.26 o
  -6  13   1          0.86          0.89         2.18 o
  -5  13   1        239.81        238.59         7.01 o
  -4  13   1        497.94        488.90         8.22 o
  -3  13   1        151.48        139.69         4.28 o
  -2  13   1        260.92        259.99         5.38 o
  -1  13   1         41.34         35.05         2.56 o
   0  13   1        233.09        214.99         4.49 o
   1  13   1         60.22         55.12         2.71 o
   2  13   1         47.62         41.30         2.42 o
   3  13   1        274.02        244.99         6.34 o
   4  13   1        129.40        111.07         4.57 o
   5  13   1        767.86        753.62        11.49 o
   6  13   1        130.56        149.55         5.50 o
   7  13   1          5.68          3.02         2.65 o
   8  13   1        134.72        120.96        16.31 o
   9  13   1         53.45         39.74         8.04 o
  10  13   1         25.45         17.46         4.41 o
  11  13   1          0.00         -1.34         4.07 o
 -11  14   1         34.14         19.24         5.77 o
 -10  14   1         32.02         24.97         5.36 o
  -9  14   1         74.15         44.74         8.11 o
  -8  14   1         27.80         15.48         4.38 o
  -7  14   1          0.75         -1.92         2.61 o
  -6  14   1          6.99          7.37         2.75 o
  -5  14   1        740.31        694.22        12.58 o
  -4  14   1        204.33        200.78         6.06 o
  -3  14   1        742.89        722.98        10.44 o
  -2  14   1        456.92        433.35         6.76 o
  -1  14   1         62.22         60.89         3.20 o
   0  14   1        146.01        127.88         3.80 o
   1  14   1         53.53         35.22         2.38 o
   2  14   1        404.99        396.35         7.69 o
   3  14   1         14.23          9.44         2.18 o
   4  14   1        163.72        159.14         7.52 o
   5  14   1         91.80         63.54         4.80 o
   6  14   1          0.07         -0.31         2.45 o
   7  14   1         20.91          7.75         3.34 o
   8  14   1          0.78          0.06         2.98 o
   9  14   1         35.11         31.02         5.77 o
  10  14   1        217.38        231.43        21.43 o
  11  14   1          0.63         -0.32         3.57 o
 -10  15   1         79.53         31.02        11.17 o
  -9  15   1        198.54        240.81        16.98 o
  -8  15   1         29.93         14.72         4.63 o
  -7  15   1         31.32         19.72         4.42 o
  -6  15   1        380.77        443.77        10.13 o
  -5  15   1          2.37          4.03         2.77 o
  -4  15   1          8.90          9.82         2.62 o
  -3  15   1         76.21         63.25         3.81 o
  -2  15   1         17.77         22.09         2.93 o
  -1  15   1          0.23         -0.54         1.95 o
   0  15   1         23.26         18.12         2.54 o
   1  15   1         34.71         29.15         2.88 o
   2  15   1         32.85         30.38         3.58 o
   3  15   1         10.88          4.90         2.62 o
   4  15   1          7.24         11.69         3.41 o
   5  15   1        109.04        127.50         9.75 o
   6  15   1         79.53         92.11         6.68 o
   7  15   1        157.93        180.08        12.57 o
   8  15   1          0.79          8.34         4.09 o
   9  15   1          9.55          6.13         3.83 o
  10  15   1         45.98         20.66         6.43 o
  -9  16   1         48.79         22.21        10.87 o
  -8  16   1         23.90         15.23         4.83 o
  -7  16   1          1.10         -0.68         3.12 o
  -6  16   1        181.66        209.93         7.28 o
  -5  16   1         35.72         25.90         4.95 o
  -4  16   1         68.75         71.69         8.42 o
  -3  16   1         73.91         62.28         4.35 o
  -2  16   1        163.02        156.92         7.49 o
  -1  16   1         25.79         32.62         3.95 o
   0  16   1         53.61         56.84         3.91 o
   1  16   1        197.19        202.32         9.19 o
   2  16   1         44.02         32.36         4.26 o
   3  16   1          7.36          8.51         3.27 o
   4  16   1          1.53          1.82         2.94 o
   5  16   1          9.31         12.97         4.22 o
   6  16   1        122.31        118.12        11.33 o
   7  16   1          9.63         10.46         4.43 o
   8  16   1         26.62         19.03         5.38 o
   9  16   1         19.86          9.24         5.19 o
  -7  17   1        111.03         70.91         9.40 o
  -6  17   1         50.37         25.03         6.41 o
  -5  17   1          0.47          3.20         4.46 o
  -4  17   1          7.36          8.36         4.69 o
  -3  17   1          1.13          5.72         3.52 o
  -2  17   1          0.13          2.20         3.04 o
  -1  17   1          4.03          8.43         3.83 o
   0  17   1          3.78          5.51         5.37 o
   1  17   1         22.52         17.50         3.86 o
   2  17   1        105.84         81.43         9.14 o
   3  17   1          7.31          6.91         3.13 o
   4  17   1        151.77        160.60         7.51 o
   5  17   1          0.00         -2.09         3.35 o
   6  17   1         12.95         13.94         4.87 o
   7  17   1         14.07         13.01         4.77 o
  -5  18   1          0.40         -2.31         4.36 o
  -4  18   1         54.28         27.64         5.62 o
  -3  18   1          1.89          1.52         3.80 o
  -2  18   1         10.78         10.27         4.71 o
  -1  18   1          1.96          7.49         4.80 o
   0  18   1          4.54          6.60         3.84 o
   1  18   1         91.83         51.88        22.62 o
   2  18   1         42.51         31.34         6.94 o
   3  18   1          0.01          3.01         4.69 o
   4  18   1         33.63         37.23         6.80 o
   5  18   1        141.81        124.36        13.66 o
  -3  19   1         81.56         95.93        12.24 o
  -2  19   1         13.04          4.27         8.07 o
  -1  19   1         20.80         18.74         7.73 o
   0  19   1         67.22         94.00        21.56 o
   1  19   1         34.21         19.85         7.97 o
   2  19   1          1.75         -7.02        10.56 o
 -16   0   2         34.27          7.21         8.08 o
 -14   0   2         18.64          8.16         6.89 o
 -12   0   2         92.66         86.08         8.12 o
 -10   0   2        173.42        149.61         8.97 o
  -8   0   2         54.30         71.67         4.20 o
  -6   0   2        112.67         92.52         3.83 o
  -4   0   2        706.07        694.26         7.02 o
  -2   0   2       5971.37       5902.45        58.96 o
   2   0   2        898.59        771.78         8.52 o
   4   0   2       3646.92       3724.56        45.17 o
   6   0   2       2035.93       2163.38        25.13 o
   8   0   2        460.48        409.48         9.49 o
  10   0   2         29.23         34.91         5.85 o
  12   0   2        445.40        460.28        12.25 o
  14   0   2          3.12          0.86         5.45 o
  16   0   2         58.48         43.55        33.27 o
 -16   1   2          4.27         -0.61         4.74 o
 -15   1   2          7.46          6.50         4.53 o
 -14   1   2        113.23         82.31        23.84 o
 -13   1   2         96.54         88.55         9.65 o
 -12   1   2          9.63          8.90         2.97 o
 -11   1   2         11.32         12.74         3.64 o
 -10   1   2        205.70        242.36         6.13 o
  -9   1   2        125.34        145.07         4.48 o
  -8   1   2        420.37        383.46         5.74 o
  -7   1   2        406.63        400.12         5.45 o
  -6   1   2         31.90         65.93         2.38 o
  -5   1   2       1322.39       1290.08         9.79 o
  -4   1   2        162.03        146.69         2.67 o
  -3   1   2       3297.26       3060.39        18.41 o
  -2   1   2       7315.03       7451.62       114.23 o
  -1   1   2        440.00        456.82         6.11 o
   0   1   2       2440.71       2462.71        12.27 o
   1   1   2       2054.26       1882.52         9.11 o
   2   1   2       2808.27       2757.22        16.05 o
   3   1   2      14389.43      14152.34       119.85 o
   4   1   2         42.38         38.96         2.00 o
   5   1   2      15331.16      15682.15       146.84 o
   6   1   2          1.35          1.75         1.84 o
   7   1   2       2577.05       2537.22        23.74 o
   8   1   2        237.16        216.27         5.12 o
   9   1   2        127.78        129.82         4.74 o
  10   1   2          0.94         -0.76         2.25 o
  11   1   2         74.50         71.73         4.66 o
  12   1   2         70.53         65.03         5.03 o
  13   1   2         57.60         66.47         5.15 o
  14   1   2        251.62        283.05         8.36 o
  15   1   2          0.22          2.18         3.84 o
 -16   2   2          1.00          3.55         4.81 o
 -15   2   2        107.82         88.26        17.64 o
 -14   2   2         79.36         66.80        13.54 o
 -13   2   2        128.44        135.86         6.96 o
 -12   2   2        494.00        542.68        10.82 o
 -11   2   2          6.70          9.58         3.41 o
 -10   2   2         11.45         10.62         2.68 o
  -9   2   2       1198.40       1137.88        12.46 o
  -8   2   2        631.03        593.33         7.04 o
  -7   2   2          0.11          2.50         1.89 o
  -6   2   2        176.47        177.49         3.25 o
  -5   2   2         37.07         23.15         1.52 o
  -4   2   2       2166.60       2238.97        17.00 o
  -3   2   2       5341.05       5348.76        37.17 o
  -2   2   2          5.69         15.09         1.37 o
  -1   2   2       8483.91       9226.29       291.85 o
   0   2   2       1030.44       1019.62         5.69 o
   1   2   2        473.64        515.88         3.61 o
   2   2   2       4557.77       4520.31        26.80 o
   3   2   2       2743.06       2779.73        18.36 o
   4   2   2       2622.94       2718.87        19.59 o
   5   2   2        131.66         92.72         2.82 o
   6   2   2        784.26        701.48         8.39 o
   7   2   2         54.44         60.01         2.93 o
   8   2   2       1449.51       1566.98        15.19 o
   9   2   2         28.14         39.72         3.55 o
  10   2   2        744.98        664.22        11.19 o
  11   2   2        104.34        105.28         5.15 o
  12   2   2          0.45          3.43         3.42 o
  13   2   2        218.18        235.71         7.60 o
  14   2   2          1.24          1.92         5.01 o
  15   2   2          0.26          2.69         3.32 o
 -15   3   2         89.14         67.22        13.15 o
 -14   3   2          5.96          1.04         3.04 o
 -13   3   2          1.71          3.98         3.04 o
 -12   3   2         43.77         41.90         4.47 o
 -11   3   2         19.92         21.78         3.23 o
 -10   3   2       1167.25       1023.76        11.93 o
  -9   3   2        988.28       1035.17        12.43 o
  -8   3   2        931.50        886.47         8.99 o
  -7   3   2        521.67        520.47         5.67 o
  -6   3   2         82.27         68.05         2.28 o
  -5   3   2          1.65          0.93         1.25 o
  -4   3   2        587.14        652.30         6.15 o
  -3   3   2        369.96        316.77         3.45 o
  -2   3   2        724.58        708.02         5.36 o
  -1   3   2       2385.31       2327.03        20.21 o
   0   3   2         10.16         15.67         0.95 o
   1   3   2         51.49         46.77         1.57 o
   2   3   2       7713.64       7728.38        50.99 o
   3   3   2       1108.29        977.92         6.83 o
   4   3   2        699.48        661.11         5.94 o
   5   3   2        293.16        297.36         4.64 o
   6   3   2        807.06        873.22         8.93 o
   7   3   2        358.48        412.32         6.26 o
   8   3   2       1550.77       1587.78        15.66 o
   9   3   2        404.28        434.41         7.77 o
  10   3   2        671.29        650.34        10.24 o
  11   3   2        216.58        204.12         7.00 o
  12   3   2          4.89          4.56         3.10 o
  13   3   2         22.50         32.39         5.59 o
  14   3   2         55.85         63.73         5.70 o
  15   3   2         65.16         69.77         8.44 o
 -15   4   2        154.02        131.47        14.42 o
 -14   4   2         31.08         25.57         4.78 o
 -13   4   2         14.51         16.27         3.86 o
 -12   4   2         17.30         24.12         3.76 o
 -11   4   2        130.88        123.34         4.96 o
 -10   4   2          3.51          2.58         2.73 o
  -9   4   2        115.26         96.85         4.31 o
  -8   4   2        699.02        636.11         9.12 o
  -7   4   2        157.79        151.58         3.95 o
  -6   4   2        947.27        883.74         8.59 o
  -5   4   2        148.86        116.47         2.59 o
  -4   4   2       4085.88       4323.46        31.34 o
  -3   4   2        162.10        152.09         2.89 o
  -2   4   2        723.86        723.15         9.24 o
  -1   4   2       5046.95       5059.21        36.18 o
   0   4   2       1139.99       1209.82         8.17 o
   1   4   2        889.65        896.87         5.72 o
   2   4   2        476.29        413.78         3.96 o
   3   4   2       1970.20       2090.54        14.11 o
   4   4   2       1046.56       1081.59         8.23 o
   5   4   2       4457.66       4520.83        33.41 o
   6   4   2         11.51         12.48         1.94 o
   7   4   2        353.41        366.16         5.89 o
   8   4   2          0.11         -0.31         1.86 o
   9   4   2        952.53        968.13        12.72 o
  10   4   2         42.06         34.02         3.87 o
  11   4   2        100.64         83.43         6.26 o
  12   4   2        262.91        271.48         8.05 o
  13   4   2          0.33          2.74         3.43 o
  14   4   2         17.08         13.50         5.14 o
  15   4   2        476.42        565.68        14.33 o
 -15   5   2         11.26          9.02         4.60 o
 -14   5   2         55.45         46.72         6.13 o
 -13   5   2         45.50         35.03         4.39 o
 -12   5   2          2.19          8.33         3.25 o
 -11   5   2         32.71         22.74         3.40 o
 -10   5   2        474.98        464.67         8.08 o
  -9   5   2        163.25        154.35         4.56 o
  -8   5   2        361.20        348.08         6.84 o
  -7   5   2        469.71        440.81         5.76 o
  -6   5   2        343.00        319.39         4.70 o
  -5   5   2          4.80         24.40         2.07 o
  -4   5   2        714.61        739.94         7.14 o
  -3   5   2        275.25        306.12         3.54 o
  -2   5   2         88.53         90.67         1.87 o
  -1   5   2       1126.73       1189.43         7.34 o
   0   5   2          8.86         12.48         0.95 o
   1   5   2       1925.99       1922.87        11.46 o
   2   5   2       1072.05       1037.28         7.45 o
   3   5   2       2714.11       2744.53        17.16 o
   4   5   2        411.89        373.81         5.22 o
   5   5   2        174.47        209.53         3.79 o
   6   5   2        323.11        293.08         4.83 o
   7   5   2        401.64        399.81         6.19 o
   8   5   2        962.73        947.89        11.07 o
   9   5   2        619.70        639.13         9.52 o
  10   5   2          4.59          0.38         2.51 o
  11   5   2         36.78         35.51         4.28 o
  12   5   2         65.74         67.63         5.31 o
  13   5   2        152.14        162.01         7.10 o
  14   5   2        175.93        158.15         9.04 o
  15   5   2          1.92          0.81         4.58 o
 -15   6   2          7.86         15.49         5.55 o
 -14   6   2         85.04         79.01         6.95 o
 -13   6   2        213.79        252.02         8.68 o
 -12   6   2        335.26        357.09         7.84 o
 -11   6   2         18.78         17.20         3.14 o
 -10   6   2         48.03         47.92         3.22 o
  -9   6   2         16.34         17.03         2.61 o
  -8   6   2        105.09         88.68         3.43 o
  -7   6   2        187.42        185.67         3.81 o
  -6   6   2        787.01        795.27         7.71 o
  -5   6   2        891.52        911.20         7.87 o
  -4   6   2        444.49        397.59         4.28 o
  -3   6   2         62.61         76.17         2.75 o
  -2   6   2          7.45          9.68         1.20 o
  -1   6   2         99.33        108.37         2.64 o
   0   6   2         55.15         30.34         0.98 o
   1   6   2        289.71        302.59         3.65 o
   2   6   2       5916.74       6215.25        44.18 o
   3   6   2        699.97        693.09         5.91 o
   4   6   2         89.44         73.95         2.64 o
   5   6   2        100.37        100.83         3.08 o
   6   6   2        233.06        190.64         4.42 o
   7   6   2        459.85        450.00         6.63 o
   8   6   2        324.90        335.19         6.81 o
   9   6   2         26.98         24.57         3.39 o
  10   6   2         29.51         24.11         3.82 o
  11   6   2         19.15         16.81         3.92 o
  12   6   2          2.58         -2.28         3.27 o
  13   6   2         46.28         34.05         5.44 o
  14   6   2         10.41         11.52         4.68 o
  15   6   2         29.96         20.68         5.29 o
 -15   7   2          0.76         -2.83         5.05 o
 -14   7   2         30.94         32.98         5.12 o
 -13   7   2         24.60         22.32         4.15 o
 -12   7   2         76.26         80.81         5.34 o
 -11   7   2         28.94         21.57         3.42 o
 -10   7   2        225.43        213.75         6.09 o
  -9   7   2         29.84         29.08         3.25 o
  -8   7   2         31.14         38.28         2.75 o
  -7   7   2        815.72        769.36         8.60 o
  -6   7   2         87.36        100.83         3.30 o
  -5   7   2         14.26         13.14         1.72 o
  -4   7   2        219.93        215.29         3.37 o
  -3   7   2        138.46        105.88         2.57 o
  -2   7   2        675.61        789.40         6.18 o
  -1   7   2         11.78         13.66         1.45 o
   0   7   2        648.15        680.11         4.96 o
   1   7   2         75.08         69.90         1.96 o
   2   7   2       1103.35       1073.36         8.68 o
   3   7   2       3276.32       3303.67        23.08 o
   4   7   2         40.29         45.01         2.37 o
   5   7   2       1443.18       1366.75        12.16 o
   6   7   2        477.99        444.48         6.70 o
   7   7   2        188.51        196.74         5.56 o
   8   7   2          2.59          5.75         2.71 o
   9   7   2        118.10        115.75         6.10 o
  10   7   2         83.91         77.55         4.99 o
  11   7   2         49.68         36.70         4.61 o
  12   7   2         39.29         26.68         4.30 o
  13   7   2        100.92         81.11         6.21 o
  14   7   2         63.15         51.09         5.75 o
 -14   8   2         28.66         31.71         7.85 o
 -13   8   2        236.57        272.44         8.99 o
 -12   8   2        585.42        655.40        12.24 o
 -11   8   2        528.89        594.38         9.66 o
 -10   8   2         49.79         46.25         4.30 o
  -9   8   2        564.67        567.60         9.36 o
  -8   8   2          1.47         -0.39         2.17 o
  -7   8   2         62.86         95.59         3.78 o
  -6   8   2          5.17          7.67         1.79 o
  -5   8   2        964.59        916.83        11.28 o
  -4   8   2         87.41         78.29         2.42 o
  -3   8   2          2.39          3.18         1.08 o
  -2   8   2        775.81        817.96         6.54 o
  -1   8   2         62.15         80.52         2.56 o
   0   8   2       1830.67       1935.67        14.08 o
   1   8   2        353.30        370.37         3.59 o
   2   8   2        816.18        864.87         7.13 o
   3   8   2         43.52         44.35         2.02 o
   4   8   2        127.02        147.16         3.84 o
   5   8   2        731.82        699.78         7.91 o
   6   8   2         89.19         69.86         3.47 o
   7   8   2       1258.82       1192.88        13.67 o
   8   8   2       1273.00       1222.34        14.57 o
   9   8   2          5.25          5.56         2.74 o
  10   8   2        548.75        575.86        10.72 o
  11   8   2         34.04         19.62         3.90 o
  12   8   2         57.30         46.61         5.69 o
  13   8   2         37.02         34.65         5.32 o
  14   8   2         52.07         40.05         5.74 o
 -14   9   2         10.54          7.43         5.48 o
 -13   9   2          0.54          1.74         4.17 o
 -12   9   2         43.34         34.43         4.30 o
 -11   9   2         40.18         51.86         4.62 o
 -10   9   2        436.07        452.13         8.66 o
  -9   9   2         49.87         50.64         3.76 o
  -8   9   2       1345.57       1250.05        13.13 o
  -7   9   2          0.00          3.62         2.59 o
  -6   9   2       1179.53       1097.79        11.84 o
  -5   9   2         22.68         22.06         2.45 o
  -4   9   2        127.35        167.07         3.82 o
  -3   9   2        153.90        130.21         2.56 o
  -2   9   2        163.37        189.11         3.52 o
  -1   9   2         25.64         21.58         1.84 o
   0   9   2        591.93        557.77         5.14 o
   1   9   2          1.76          0.37         0.90 o
   2   9   2       1034.96       1111.14        10.18 o
   3   9   2       1404.22       1425.51        11.31 o
   4   9   2         17.71         18.10         2.42 o
   5   9   2         25.93         30.89         3.07 o
   6   9   2       1046.79        972.77        12.15 o
   7   9   2         26.40         15.56         2.71 o
   8   9   2        252.00        287.89         7.26 o
   9   9   2         50.76         44.69         3.84 o
  10   9   2         47.93         47.18         4.27 o
  11   9   2        165.89        202.36         8.54 o
  12   9   2          0.37         -3.76         3.76 o
  13   9   2         27.47         27.04         5.32 o
  14   9   2         10.28          1.54         3.58 o
 -13  10   2         43.31         50.14         7.05 o
 -12  10   2         15.22         10.01         4.48 o
 -11  10   2        117.11        108.10         6.51 o
 -10  10   2         53.84         53.76         4.26 o
  -9  10   2        223.06        229.35         6.47 o
  -8  10   2        458.24        415.20         7.48 o
  -7  10   2         93.77         86.83         5.04 o
  -6  10   2       1041.55        932.09        11.44 o
  -5  10   2        912.85        909.57        10.80 o
  -4  10   2         98.49        110.25         3.55 o
  -3  10   2          8.59          1.75         1.42 o
  -2  10   2       1429.58       1306.17        11.53 o
  -1  10   2        160.28        176.98         3.37 o
   0  10   2        222.10        194.46         2.85 o
   1  10   2        163.61        194.49         3.62 o
   2  10   2        258.24        286.41         4.24 o
   3  10   2          2.44          9.11         1.88 o
   4  10   2          0.72          1.43         1.69 o
   5  10   2        390.95        436.35         6.73 o
   6  10   2         70.10         67.81         3.94 o
   7  10   2        109.16         81.36         4.02 o
   8  10   2         15.26         12.09         2.84 o
   9  10   2          0.26          3.37         2.98 o
  10  10   2          9.49          5.40         4.05 o
  11  10   2        106.55         91.96         8.28 o
  12  10   2          0.25          2.17         3.98 o
  13  10   2        105.47         87.10         7.92 o
 -13  11   2         59.04         51.98         8.53 o
 -12  11   2        243.44        264.65        13.90 o
 -11  11   2          0.42          2.52         3.65 o
 -10  11   2        127.85        123.25         5.75 o
  -9  11   2        172.43        144.84         5.93 o
  -8  11   2         85.12         84.11         4.06 o
  -7  11   2        363.31        347.22         6.44 o
  -6  11   2          0.29         -2.24         2.24 o
  -5  11   2         10.31         16.00         2.88 o
  -4  11   2        213.64        220.14         4.86 o
  -3  11   2        301.93        260.38         5.48 o
  -2  11   2        103.42        105.50         3.11 o
  -1  11   2        964.09        897.97         8.66 o
   0  11   2        582.45        527.33         6.39 o
   1  11   2        125.47        101.77         3.24 o
   2  11   2         59.43         56.59         2.44 o
   3  11   2        164.40        132.44         4.56 o
   4  11   2        239.16        235.53         5.58 o
   5  11   2        417.22        357.73         7.04 o
   6  11   2        554.54        542.52         9.09 o
   7  11   2         67.18         52.73         3.99 o
   8  11   2        629.30        661.77        10.67 o
   9  11   2          2.59         -1.67         3.01 o
  10  11   2        181.62        189.86         9.05 o
  11  11   2          2.43          9.18         3.93 o
  12  11   2         54.48         41.10         5.78 o
  13  11   2         39.65         31.46         5.72 o
 -12  12   2         69.68         77.06         7.38 o
 -11  12   2         26.69         23.55         5.75 o
 -10  12   2         48.85         47.71         5.39 o
  -9  12   2         25.83         20.42         3.51 o
  -8  12   2         44.99         42.03         4.45 o
  -7  12   2          6.32          7.30         2.51 o
  -6  12   2        646.36        665.26         9.73 o
  -5  12   2          8.92          7.39         2.20 o
  -4  12   2         37.44         27.06         3.05 o
  -3  12   2        105.89         92.37         3.54 o
  -2  12   2        427.19        373.72         5.47 o
  -1  12   2       2839.69       2701.98        24.15 o
   0  12   2         28.76         25.23         2.48 o
   1  12   2         35.26         31.04         2.33 o
   2  12   2          0.02          0.17         1.23 o
   3  12   2          3.72          4.92         1.69 o
   4  12   2        244.33        204.25         7.95 o
   5  12   2         65.84         64.10         3.73 o
   6  12   2        740.95        782.66        11.37 o
   7  12   2         54.08         44.57         4.45 o
   8  12   2          6.70          6.55         3.08 o
   9  12   2          0.27          0.94         3.23 o
  10  12   2         19.68         14.08         3.95 o
  11  12   2         45.23         34.30         5.24 o
  12  12   2         72.29         72.13         8.08 o
 -11  13   2        127.94        101.36        17.77 o
 -10  13   2        233.17        278.11        16.43 o
  -9  13   2         34.67         24.00         4.44 o
  -8  13   2         55.01         51.18         6.05 o
  -7  13   2         10.90          9.57         2.85 o
  -6  13   2         14.54         16.56         2.74 o
  -5  13   2        331.05        349.68         8.37 o
  -4  13   2         11.61         15.61         2.54 o
  -3  13   2         14.73         14.70         2.29 o
  -2  13   2        800.97        813.22        10.66 o
  -1  13   2          0.01         -0.13         1.79 o
   0  13   2        183.39        200.11         4.46 o
   1  13   2          3.43          4.75         1.91 o
   2  13   2        101.16         86.67         3.58 o
   3  13   2          4.03          4.27         1.90 o
   4  13   2         16.08         13.39         2.21 o
   5  13   2         25.38         14.75         3.04 o
   6  13   2        247.52        241.35         6.77 o
   7  13   2        103.50         93.20         6.67 o
   8  13   2          8.95         13.93         3.73 o
   9  13   2         29.45         26.19         5.91 o
  10  13   2         41.31         32.18         6.16 o
  11  13   2          0.47          1.52         3.59 o
 -11  14   2        321.67        405.08        16.99 o
 -10  14   2        220.22        259.23        16.07 o
  -9  14   2        135.47        132.32        16.19 o
  -8  14   2         35.20         18.81         3.60 o
  -7  14   2        116.39        111.98        10.54 o
  -6  14   2        113.45        101.63         5.86 o
  -5  14   2          8.71          2.16         2.40 o
  -4  14   2          4.26          4.58         2.67 o
  -3  14   2          2.32          3.16         1.95 o
  -2  14   2        178.20        194.81         5.28 o
  -1  14   2        140.80        136.56         4.31 o
   0  14   2         34.81         33.34         3.11 o
   1  14   2         41.16         29.71         2.49 o
   2  14   2         18.07          9.70         1.88 o
   3  14   2        281.43        309.80         7.65 o
   4  14   2         31.88         27.40         2.74 o
   5  14   2        459.80        534.38        10.65 o
   6  14   2         85.66         98.34         6.08 o
   7  14   2         24.60         29.36         4.16 o
   8  14   2          0.03          4.39         3.47 o
   9  14   2         11.36         13.12         4.76 o
  10  14   2         78.06         53.57        11.36 o
 -10  15   2        113.46         87.00        24.26 o
  -9  15   2        186.86        192.34        19.79 o
  -8  15   2        155.93        140.09        16.70 o
  -7  15   2          0.25         -1.45         3.62 o
  -6  15   2          3.02          3.03         2.93 o
  -5  15   2        132.76        119.23         6.36 o
  -4  15   2         87.58         69.12         4.60 o
  -3  15   2         17.76         22.09         3.26 o
  -2  15   2         18.84         21.52         2.43 o
  -1  15   2         19.25         24.08         3.03 o
   0  15   2        101.08        102.63         4.23 o
   1  15   2         45.09         31.33         3.63 o
   2  15   2        172.47        184.22         7.07 o
   3  15   2          6.38          6.34         2.92 o
   4  15   2          0.55          3.20         2.56 o
   5  15   2         10.17         13.67         3.34 o
   6  15   2        224.67        223.03         8.78 o
   7  15   2          0.88          7.00         4.76 o
   8  15   2         21.63         17.45         4.45 o
   9  15   2         95.46         63.96         9.42 o
  10  15   2         17.02          5.89         5.07 o
  -9  16   2        367.66        395.78        16.28 o
  -8  16   2         31.01         22.79         7.74 o
  -7  16   2        134.12         88.50        10.23 o
  -6  16   2         75.37         53.35         6.46 o
  -5  16   2         13.10          7.83         3.50 o
  -4  16   2        130.43        138.70         9.96 o
  -3  16   2          6.47          2.73         2.98 o
  -2  16   2         35.16         27.87         4.03 o
  -1  16   2        212.93        203.35         6.92 o
   0  16   2         74.70         60.61         6.00 o
   1  16   2         34.52         26.01         3.23 o
   2  16   2        145.06        162.98         7.86 o
   3  16   2         12.85         14.16         3.84 o
   4  16   2         28.67         25.87         3.67 o
   5  16   2        185.58        223.40         7.31 o
   6  16   2         22.42         24.25         4.48 o
   7  16   2         12.61         13.30         4.41 o
   8  16   2         91.81         88.79        13.39 o
  -7  17   2         17.41          6.80         6.07 o
  -6  17   2         30.76         27.35         6.38 o
  -5  17   2         49.83         36.54         6.98 o
  -4  17   2          1.67          1.57         3.62 o
  -3  17   2         54.94         56.65         8.13 o
  -2  17   2        107.89        125.61        14.26 o
  -1  17   2         30.72         28.55         6.79 o
   0  17   2          6.88         11.21         5.11 o
   1  17   2          2.96          0.62         4.16 o
   2  17   2         24.63         13.96         5.18 o
   3  17   2         50.50         58.26         8.76 o
   4  17   2         38.05         28.16         6.21 o
   5  17   2        179.00        196.27        13.21 o
   6  17   2         22.86         13.53         5.79 o
   7  17   2        267.85        277.97        27.83 o
  -5  18   2         15.08         14.36         5.66 o
  -4  18   2          0.39          9.70         4.98 o
  -3  18   2        229.04        265.75        16.04 o
  -2  18   2          2.70          4.49         4.54 o
  -1  18   2          0.13         -1.42         4.49 o
   0  18   2         37.56          7.76         7.12 o
   1  18   2         54.16         32.79        14.01 o
   2  18   2         18.74         22.41         8.04 o
   3  18   2          8.34         14.48         5.04 o
   4  18   2          0.70          0.77         5.89 o
   5  18   2         32.66         40.49         7.13 o
  -2  19   2         88.54         72.55        14.77 o
  -1  19   2          6.70          6.75         7.06 o
   0  19   2         44.91         48.90         7.91 o
   1  19   2         12.78          0.18         6.88 o
   2  19   2        180.18        170.46        41.80 o
 -15   0   3          0.21          5.37         7.37 o
 -13   0   3          0.34         -0.98         4.83 o
 -11   0   3        129.79        125.25        10.70 o
  -9   0   3        671.83        609.85        12.18 o
  -7   0   3       3083.57       3113.71        35.70 o
  -5   0   3          3.99         20.22         2.20 o
  -3   0   3        743.84        704.20         7.85 o
  -1   0   3        273.12        299.45         3.93 o
   1   0   3       2505.69       2310.77        16.57 o
   3   0   3       9919.61       9707.56       101.92 o
   5   0   3       4330.97       4795.62        51.63 o
   7   0   3       3404.38       3472.15        39.01 o
   9   0   3         10.00          9.47         4.03 o
  11   0   3          2.84          1.09         3.30 o
  13   0   3         56.22         43.15         6.99 o
  15   0   3         47.31         30.89         9.47 o
 -16   1   3          6.96          0.56         4.63 o
 -15   1   3         44.77         26.20         9.97 o
 -14   1   3         28.47         18.13         4.88 o
 -13   1   3         19.68         15.42         5.37 o
 -12   1   3         13.61         13.79         3.45 o
 -11   1   3          9.94          8.13         2.86 o
 -10   1   3        844.30        873.16        11.54 o
  -9   1   3        249.98        205.32         6.90 o
  -8   1   3         34.80         36.40         2.31 o
  -7   1   3        318.95        319.53         4.56 o
  -6   1   3        532.33        563.50         5.32 o
  -5   1   3       1061.85        981.28         7.40 o
  -4   1   3        652.00        681.98         5.50 o
  -3   1   3       1657.38       1616.86         9.28 o
  -2   1   3       2425.45       2513.25        13.84 o
  -1   1   3       2165.30       2166.62        13.33 o
   0   1   3       4552.43       4654.09        27.31 o
   1   1   3      15982.60      17376.38       154.35 o
   2   1   3       1419.24       1420.47         9.20 o
   3   1   3       1072.92       1138.89         8.51 o
   4   1   3      12552.88      13101.55       114.90 o
   5   1   3       3793.44       3916.70        62.09 o
   6   1   3        847.11        800.53         9.90 o
   7   1   3        101.03        123.05         3.88 o
   8   1   3        594.60        561.16         8.36 o
   9   1   3         45.11         23.86         3.05 o
  10   1   3        141.59        121.34         5.16 o
  11   1   3        165.90        167.34         6.00 o
  12   1   3          2.18          3.52         2.98 o
  13   1   3          0.25         -0.85         3.23 o
  14   1   3         47.32         48.09         7.97 o
  15   1   3          2.97          4.66         3.75 o
 -16   2   3         16.03          1.55         4.32 o
 -15   2   3        171.46        147.66        26.24 o
 -14   2   3         71.77         34.83        13.96 o
 -13   2   3          1.44          5.36         3.64 o
 -12   2   3         14.78         14.05         3.30 o
 -11   2   3         74.32         73.53         4.59 o
 -10   2   3        106.40         90.34         4.03 o
  -9   2   3        564.16        545.32         8.58 o
  -8   2   3        263.71        241.27         4.81 o
  -7   2   3       1466.53       1368.82        12.22 o
  -6   2   3       2845.62       2830.88        20.81 o
  -5   2   3       2045.12       2079.74        14.69 o
  -4   2   3       2216.43       2233.71        15.22 o
  -3   2   3         29.51         27.67         1.11 o
  -2   2   3          5.94          8.68         1.60 o
  -1   2   3      35657.52      44787.60       574.76 o
   0   2   3        244.11        180.42         1.90 o
   1   2   3       8099.13       8089.49        49.83 o
   2   2   3        484.56        437.34         3.72 o
   3   2   3       1811.30       1733.54        11.14 o
   4   2   3        654.61        618.42         6.87 o
   5   2   3        157.12        142.74         4.19 o
   6   2   3       1675.38       1709.06        14.83 o
   7   2   3          2.01          5.40         2.02 o
   8   2   3        482.35        499.82         8.52 o
   9   2   3        220.38        197.19         5.94 o
  10   2   3        675.77        606.69         9.34 o
  11   2   3         18.78         20.85         3.56 o
  12   2   3          9.99          8.82         3.66 o
  13   2   3        155.71        151.92         9.26 o
  14   2   3         84.05         93.54         6.07 o
  15   2   3          9.74         15.20         6.19 o
 -15   3   3         23.25         14.86         5.99 o
 -14   3   3         15.23         14.56         4.37 o
 -13   3   3          0.29          2.73         2.82 o
 -12   3   3          9.88          7.66         3.53 o
 -11   3   3         13.08         12.96         2.79 o
 -10   3   3        124.95        109.78         4.39 o
  -9   3   3         49.11         38.37         3.49 o
  -8   3   3        374.23        356.53         5.16 o
  -7   3   3        646.02        665.11         6.69 o
  -6   3   3         44.09         46.73         2.27 o
  -5   3   3        225.70        215.49         3.84 o
  -4   3   3       6563.79       6749.27        51.38 o
  -3   3   3        696.17        622.44         5.10 o
  -2   3   3        367.48        405.40         4.68 o
  -1   3   3       2630.50       2577.70        29.09 o
   0   3   3        189.59        167.11         2.03 o
   1   3   3        319.27        311.92         2.90 o
   2   3   3          2.89          5.46         1.07 o
   3   3   3        320.13        307.03         3.47 o
   4   3   3          5.18          4.96         1.52 o
   5   3   3         78.50        102.77         3.14 o
   6   3   3        103.74        106.84         3.28 o
   7   3   3        172.92        171.19         4.15 o
   8   3   3        556.58        539.61         9.07 o
   9   3   3         72.65         56.33         4.00 o
  10   3   3         92.29        111.22         5.15 o
  11   3   3          0.57          5.43         3.11 o
  12   3   3        149.05        152.56         5.94 o
  13   3   3         12.57         12.68         4.12 o
  14   3   3         41.25         41.46         7.79 o
  15   3   3        400.97        504.08        13.16 o
 -15   4   3         40.73         32.43         7.92 o
 -14   4   3         19.69         14.66         3.87 o
 -13   4   3          7.03          1.31         3.18 o
 -12   4   3          1.83          2.69         2.67 o
 -11   4   3        487.26        445.76         8.16 o
 -10   4   3         17.44         12.61         3.17 o
  -9   4   3         32.52         25.30         2.91 o
  -8   4   3       2748.68       2553.12        23.05 o
  -7   4   3        428.33        501.34         5.63 o
  -6   4   3        556.60        587.34         6.39 o
  -5   4   3        315.07        344.25         3.90 o
  -4   4   3        330.78        344.02         4.05 o
  -3   4   3       1782.14       1803.71        14.28 o
  -2   4   3          1.32          1.08         0.80 o
  -1   4   3       4361.01       4323.29        28.81 o
   0   4   3       4418.02       4428.77        34.96 o
   1   4   3        989.23        942.28         5.44 o
   2   4   3        229.03        213.09         2.83 o
   3   4   3        248.65        250.39         3.68 o
   4   4   3        846.19        830.38         7.30 o
   5   4   3        420.25        437.95         5.82 o
   6   4   3        413.91        433.95         6.22 o
   7   4   3       1001.45       1025.94        11.46 o
   8   4   3       2357.75       2202.67        22.38 o
   9   4   3        342.97        340.27         7.54 o
  10   4   3        122.41        128.09         5.89 o
  11   4   3        366.08        339.10         8.96 o
  12   4   3        549.22        591.76        14.11 o
  13   4   3          4.78          9.47         3.54 o
  14   4   3         15.76         20.92         5.16 o
  15   4   3          0.21         -1.46         4.55 o
 -15   5   3         93.89         89.84        11.14 o
 -14   5   3         55.86         47.59         6.03 o
 -13   5   3         39.73         36.21         3.98 o
 -12   5   3         48.53         48.14         3.76 o
 -11   5   3         42.19         39.24         3.90 o
 -10   5   3          0.00          0.55         1.94 o
  -9   5   3          1.81          1.75         2.00 o
  -8   5   3        115.16         95.13         3.34 o
  -7   5   3        184.30        177.15         4.32 o
  -6   5   3        511.23        492.08         5.85 o
  -5   5   3         57.24         62.08         2.27 o
  -4   5   3          6.36          7.61         1.58 o
  -3   5   3       2839.90       2948.54        20.72 o
  -2   5   3       3177.48       3105.10        19.98 o
  -1   5   3        460.24        518.84         3.98 o
   0   5   3        870.54        906.10         5.93 o
   1   5   3       1554.33       1652.01        10.05 o
   2   5   3        276.22        246.84         2.86 o
   3   5   3        748.07        708.24         5.90 o
   4   5   3       1756.00       1757.84        12.11 o
   5   5   3        409.11        324.23         4.58 o
   6   5   3        113.44        106.23         3.46 o
   7   5   3        232.22        221.08         5.07 o
   8   5   3         26.02         23.27         3.21 o
   9   5   3        371.58        379.36         8.04 o
  10   5   3        188.69        190.60         6.88 o
  11   5   3         39.61         39.91         4.31 o
  12   5   3        342.49        345.69         8.57 o
  13   5   3          2.72          0.96         4.30 o
  14   5   3         83.87         68.12         6.62 o
  15   5   3         39.91         38.28         6.87 o
 -15   6   3          1.12         -2.08         4.67 o
 -14   6   3         53.75         39.53         5.23 o
 -13   6   3        298.31        346.83         9.76 o
 -12   6   3        529.28        550.34        12.15 o
 -11   6   3        429.82        444.22         9.33 o
 -10   6   3         19.77         19.00         2.82 o
  -9   6   3        299.91        302.21         5.42 o
  -8   6   3          0.04          2.39         2.05 o
  -7   6   3        113.54        103.12         3.35 o
  -6   6   3        140.35        152.82         3.08 o
  -5   6   3         92.73        101.55         3.16 o
  -4   6   3        456.86        478.66         5.19 o
  -3   6   3        731.21        773.76         6.06 o
  -2   6   3        519.10        503.19         4.45 o
  -1   6   3        446.26        451.27         4.27 o
   0   6   3       1747.97       1899.74        13.09 o
   1   6   3         41.98         59.50         1.76 o
   2   6   3         65.53         85.75         2.32 o
   3   6   3        157.97        159.33         3.26 o
   4   6   3       1167.06       1216.13         9.40 o
   5   6   3        264.72        246.32         4.11 o
   6   6   3        549.90        494.49         6.51 o
   7   6   3        350.22        341.98         6.65 o
   8   6   3        148.60        157.33         5.18 o
   9   6   3         40.51         39.85         3.91 o
  10   6   3         65.48         63.85         4.56 o
  11   6   3        398.24        420.92        10.74 o
  12   6   3        164.64        149.90         7.21 o
  13   6   3        131.53        124.40         7.01 o
  14   6   3          3.31          2.18         3.90 o
  15   6   3          9.25          9.52         6.89 o
 -15   7   3        143.42        140.15        11.27 o
 -14   7   3         18.97         18.49         6.57 o
 -13   7   3         23.62         16.27         3.68 o
 -12   7   3         18.28         27.67         3.39 o
 -11   7   3          0.81          4.41         2.20 o
 -10   7   3        202.47        198.00         4.86 o
  -9   7   3         24.59         26.94         2.74 o
  -8   7   3        240.51        229.55         5.87 o
  -7   7   3        321.21        292.21         5.34 o
  -6   7   3        120.80        109.53         3.40 o
  -5   7   3       1557.46       1483.96        11.84 o
  -4   7   3        217.56        204.59         3.31 o
  -3   7   3       1184.40       1207.95         9.26 o
  -2   7   3       3460.61       3529.82        24.05 o
  -1   7   3        259.69        304.47         3.24 o
   0   7   3         66.08         86.70         2.34 o
   1   7   3          0.81          8.95         1.20 o
   2   7   3       3181.33       3573.91        24.95 o
   3   7   3          0.34         -0.22         1.10 o
   4   7   3          8.65         14.19         1.68 o
   5   7   3          7.72         13.93         2.34 o
   6   7   3          0.08          2.61         1.94 o
   7   7   3       3658.17       3476.97        31.21 o
   8   7   3        274.06        259.27         6.85 o
   9   7   3        245.00        261.83         6.85 o
  10   7   3          1.50          7.28         3.36 o
  11   7   3        441.78        501.06        11.21 o
  12   7   3         25.05         21.15         4.60 o
  13   7   3         77.40         76.17         6.47 o
  14   7   3         23.29         12.93         4.74 o
 -14   8   3         35.54         37.49         7.04 o
 -13   8   3          0.38          3.53         4.54 o
 -12   8   3        364.65        403.13        10.22 o
 -11   8   3          3.80          1.20         2.80 o
 -10   8   3        388.86        395.25         7.48 o
  -9   8   3        151.65        137.88         4.56 o
  -8   8   3       1206.37       1257.81        13.82 o
  -7   8   3        238.22        221.25         4.66 o
  -6   8   3       1135.62       1102.63        11.12 o
  -5   8   3        237.16        238.77         4.44 o
  -4   8   3         38.87         43.24         2.15 o
  -3   8   3         14.69         30.41         1.96 o
  -2   8   3         19.02         13.23         1.61 o
  -1   8   3        111.19        116.71         2.37 o
   0   8   3        450.45        452.13         4.24 o
   1   8   3        882.53        910.95         6.18 o
   2   8   3         77.47         90.06         2.26 o
   3   8   3        651.89        707.66         7.22 o
   4   8   3         20.14         19.97         1.85 o
   5   8   3        652.15        625.55         7.60 o
   6   8   3        425.09        462.04         6.85 o
   7   8   3         76.75         81.02         4.35 o
   8   8   3        194.44        182.55         5.23 o
   9   8   3         22.76         23.61         3.77 o
  10   8   3         23.71         25.24         4.66 o
  11   8   3         21.64         16.86         4.18 o
  12   8   3         70.39         66.26         7.32 o
  13   8   3         66.48         58.21         6.07 o
  14   8   3         22.58         18.17         5.00 o
 -14   9   3         11.14          9.22         5.21 o
 -13   9   3         55.72         65.70         7.29 o
 -12   9   3          3.63          3.12         3.66 o
 -11   9   3        171.18        159.63         5.16 o
 -10   9   3          1.01          3.87         2.82 o
  -9   9   3         15.91         20.23         2.91 o
  -8   9   3       1277.20       1283.69        14.65 o
  -7   9   3        389.97        314.86         5.57 o
  -6   9   3        410.59        381.08         5.96 o
  -5   9   3        370.17        342.72         5.19 o
  -4   9   3        392.88        377.48         4.86 o
  -3   9   3          3.28          3.85         1.53 o
  -2   9   3        972.72        955.10         8.89 o
  -1   9   3        378.92        362.29         4.35 o
   0   9   3          4.99          9.46         1.90 o
   1   9   3        120.66        122.93         3.03 o
   2   9   3        987.56       1038.63        10.14 o
   3   9   3         39.68         44.39         2.37 o
   4   9   3        137.49        149.88         3.79 o
   5   9   3        204.90        221.41         4.98 o
   6   9   3         18.96         22.23         2.84 o
   7   9   3        138.02        123.81         4.86 o
   8   9   3        352.03        348.71         7.62 o
   9   9   3        927.54        919.69        17.05 o
  10   9   3         24.13         28.94         4.31 o
  11   9   3         18.33         12.63         4.00 o
  12   9   3        368.85        447.08        12.18 o
  13   9   3         39.20         40.81         5.88 o
  14   9   3          0.05          3.89         4.73 o
 -13  10   3          1.71          3.92         4.67 o
 -12  10   3         32.26         21.92         5.16 o
 -11  10   3          1.34          3.52         2.68 o
 -10  10   3        336.80        354.24         8.68 o
  -9  10   3        365.51        383.82         9.24 o
  -8  10   3         84.00         89.09         3.61 o
  -7  10   3         13.47         18.24         3.12 o
  -6  10   3        461.09        447.55         6.93 o
  -5  10   3        317.78        343.27         5.94 o
  -4  10   3        356.83        373.44         4.98 o
  -3  10   3         83.66         74.48         2.40 o
  -2  10   3        154.80        143.18         3.22 o
  -1  10   3        783.91        745.16         7.50 o
   0  10   3        650.12        634.34         6.16 o
   1  10   3        340.17        311.65         4.77 o
   2  10   3         85.38         56.99         2.15 o
   3  10   3        715.29        696.15         8.67 o
   4  10   3         42.69         41.60         2.73 o
   5  10   3        523.04        535.08         8.19 o
   6  10   3        770.94        760.25        10.19 o
   7  10   3         39.86         32.23         3.43 o
   8  10   3          4.36          7.24         2.84 o
   9  10   3         63.07         58.95         5.14 o
  10  10   3        156.40        152.93         8.82 o
  11  10   3        125.64        110.73        10.77 o
  12  10   3         13.57         12.07         4.50 o
  13  10   3          0.10         -3.06         4.30 o
 -13  11   3        155.42        127.88        18.10 o
 -12  11   3         50.84         49.57         6.54 o
 -11  11   3          0.00         -0.02         3.04 o
 -10  11   3         71.60         68.18         5.58 o
  -9  11   3         10.31         12.18         3.41 o
  -8  11   3        136.70        144.00         5.25 o
  -7  11   3         28.73         31.84         3.27 o
  -6  11   3        131.76        166.54         5.42 o
  -5  11   3        142.89        121.40         3.76 o
  -4  11   3       1270.16       1239.14        12.72 o
  -3  11   3       1114.44       1174.56        13.42 o
  -2  11   3        528.53        521.64         6.30 o
  -1  11   3       1472.69       1440.45        12.61 o
   0  11   3         22.33         17.82         2.30 o
   1  11   3         11.42          6.57         1.66 o
   2  11   3       1726.35       1644.13        14.84 o
   3  11   3         49.07         70.25         3.77 o
   4  11   3          0.07         -0.41         1.46 o
   5  11   3        310.09        305.86         6.32 o
   6  11   3         13.34         14.32         2.90 o
   7  11   3         11.29         12.69         3.14 o
   8  11   3          5.67          1.43         2.68 o
   9  11   3         36.52         36.76         4.54 o
  10  11   3         47.33         47.77         5.58 o
  11  11   3          1.02         -1.09         4.64 o
  12  11   3          1.26          1.16         3.90 o
 -12  12   3         28.47         28.59         6.64 o
 -11  12   3         38.32         31.28         5.25 o
 -10  12   3          0.24          2.67         4.79 o
  -9  12   3         10.20          2.98         3.19 o
  -8  12   3        284.49        282.10         6.64 o
  -7  12   3         26.76         31.94         2.76 o
  -6  12   3        446.97        451.45         7.74 o
  -5  12   3        472.43        468.68         6.84 o
  -4  12   3        267.16        266.94         6.06 o
  -3  12   3          2.27          0.86         1.71 o
  -2  12   3        311.02        300.25         4.88 o
  -1  12   3        156.32        152.25         4.26 o
   0  12   3       1405.38       1326.01        12.85 o
   1  12   3        161.82        158.64         3.91 o
   2  12   3       1625.26       1568.83        15.71 o
   3  12   3         27.29         21.19         1.82 o
   4  12   3         17.72         22.80         2.90 o
   5  12   3        231.99        225.09         5.32 o
   6  12   3          3.04          2.95         2.52 o
   7  12   3         19.12         15.96         3.36 o
   8  12   3        352.60        400.66         9.79 o
   9  12   3         35.05         25.67         4.52 o
  10  12   3          9.23          6.06         4.26 o
  11  12   3        132.70        137.92         9.53 o
  12  12   3          5.95          7.72         4.44 o
 -11  13   3         38.66         33.09         5.23 o
 -10  13   3         21.37         24.45         5.85 o
  -9  13   3        140.45        140.09        12.25 o
  -8  13   3         71.43         56.73         4.92 o
  -7  13   3          9.75          9.10         2.58 o
  -6  13   3        175.26        194.37         5.33 o
  -5  13   3         83.20         83.97         4.66 o
  -4  13   3        310.77        280.14         6.48 o
  -3  13   3        142.60        149.76         4.68 o
  -2  13   3        208.53        225.50         5.88 o
  -1  13   3          3.28          2.38         1.80 o
   0  13   3        763.05        761.52         8.64 o
   1  13   3        176.62        156.83         5.70 o
   2  13   3        463.76        440.25         7.18 o
   3  13   3        160.16        110.09         3.44 o
   4  13   3        570.49        526.79         9.29 o
   5  13   3        352.00        330.71         7.56 o
   6  13   3          3.90          5.79         2.62 o
   7  13   3        592.58        638.20        11.73 o
   8  13   3          2.19          4.45         3.67 o
   9  13   3         73.93         61.27         8.44 o
  10  13   3         33.49         18.04         4.77 o
  11  13   3         36.82         25.60         5.28 o
 -11  14   3         26.28          8.79         5.27 o
 -10  14   3         37.61         17.30         5.25 o
  -9  14   3         14.15         13.66         5.93 o
  -8  14   3         90.99         63.73        11.36 o
  -7  14   3         23.56         15.60         3.31 o
  -6  14   3        217.02        246.51         7.18 o
  -5  14   3         74.95         67.88         6.65 o
  -4  14   3          5.19          1.83         2.44 o
  -3  14   3          1.16          1.22         3.04 o
  -2  14   3         54.37         45.71         3.18 o
  -1  14   3        618.05        611.43         9.37 o
   0  14   3        185.84        193.76         4.80 o
   1  14   3         58.33         39.89         2.96 o
   2  14   3          0.20         -0.88         2.37 o
   3  14   3         75.32         79.61         3.62 o
   4  14   3          1.92          1.69         2.56 o
   5  14   3          3.09          8.65         3.20 o
   6  14   3        170.80        176.63         7.15 o
   7  14   3         40.07         38.43         4.37 o
   8  14   3        124.50        110.53        12.97 o
   9  14   3         53.06         48.97         6.86 o
  10  14   3          6.87          4.56         4.04 o
 -10  15   3         54.43         26.04        15.34 o
  -9  15   3        606.04        693.23        21.88 o
  -8  15   3        117.12         86.69        20.66 o
  -7  15   3          7.00          2.44         3.58 o
  -6  15   3         57.46         40.29         4.60 o
  -5  15   3          4.43          3.69         3.09 o
  -4  15   3          3.54          8.49         3.01 o
  -3  15   3         28.79         30.91         3.51 o
  -2  15   3          1.81          2.69         2.03 o
  -1  15   3         10.07          4.02         2.32 o
   0  15   3        798.23        808.24        11.90 o
   1  15   3         13.22         10.49         2.40 o
   2  15   3        293.11        297.25         6.85 o
   3  15   3         13.86          9.48         2.90 o
   4  15   3          5.25          2.01         3.05 o
   5  15   3         90.41         86.28        10.72 o
   6  15   3         43.93         49.20         5.28 o
   7  15   3        701.51        731.75        16.88 o
   8  15   3          3.46          1.54         3.65 o
   9  15   3         18.45         12.83         4.69 o
  -8  16   3         10.97         15.79         7.22 o
  -7  16   3          0.44         -3.21         4.34 o
  -6  16   3          1.89          2.92         3.56 o
  -5  16   3        167.00        166.23        14.31 o
  -4  16   3        100.37         88.98        13.25 o
  -3  16   3         51.92         63.48         6.09 o
  -2  16   3         82.82         63.41        10.31 o
  -1  16   3        400.42        403.62         9.98 o
   0  16   3          5.83          3.53         3.78 o
   1  16   3         87.39         85.01        16.17 o
   2  16   3         27.92         19.20         4.22 o
   3  16   3          7.43          6.73         4.29 o
   4  16   3        108.56        118.52         7.95 o
   5  16   3         15.68         16.66         5.07 o
   6  16   3         26.07         35.55         6.83 o
   7  16   3         13.42         24.62         8.52 o
   8  16   3          8.78         16.13         7.01 o
  -7  17   3         14.19          8.48         6.94 o
  -6  17   3          0.49          0.12         5.92 o
  -5  17   3          2.36          1.37         4.30 o
  -4  17   3         45.93         40.33         6.71 o
  -3  17   3         13.09         14.86         5.65 o
  -2  17   3          0.05          4.41         4.16 o
  -1  17   3        150.13        173.33        11.50 o
   0  17   3         35.46         13.55         7.17 o
   1  17   3        113.91         79.79        28.43 o
   2  17   3        122.36         58.79        22.49 o
   3  17   3         30.15         14.98         5.06 o
   4  17   3        213.38        249.03        11.97 o
   5  17   3        130.44        135.88         9.23 o
   6  17   3        372.67        432.97        16.37 o
   7  17   3          1.87          0.18         4.75 o
  -5  18   3        694.87        824.03        22.76 o
  -4  18   3        222.11        250.24        14.64 o
  -3  18   3          0.69         -2.31         4.24 o
  -2  18   3         81.85         83.31        12.45 o
  -1  18   3          7.37          2.40         4.73 o
   0  18   3        161.85        195.97        19.13 o
   1  18   3          0.67          1.40         6.37 o
   2  18   3        105.77         75.50        18.90 o
   3  18   3         29.38         32.77        10.07 o
   4  18   3         32.68         31.12         7.63 o
   5  18   3        180.47        183.93        13.49 o
  -2  19   3          0.04          1.55         7.48 o
  -1  19   3         15.27          5.98         6.22 o
   0  19   3        234.94        292.28        15.36 o
   1  19   3         67.43         38.42        15.55 o
   2  19   3        128.34         80.88        27.23 o
 -16   0   4         47.53         26.92        12.17 o
 -14   0   4         88.53         66.45        20.07 o
 -12   0   4        210.23        233.85         9.83 o
 -10   0   4        316.31        323.30        10.59 o
  -8   0   4        308.14        289.20         7.61 o
  -6   0   4          2.32          1.96         1.52 o
  -4   0   4       2672.25       2757.55        52.40 o
  -2   0   4      22293.70      26704.12       764.35 o
   0   0   4       4890.32       5147.92        44.86 o
   2   0   4        349.67        248.34         3.92 o
   4   0   4       1225.67       1268.58        14.98 o
   6   0   4       3079.13       3083.39        35.09 o
   8   0   4       1215.50       1121.33        16.43 o
  10   0   4        211.50        212.30         8.58 o
  12   0   4        107.04        105.50         7.86 o
  14   0   4         74.80         57.08         9.89 o
 -16   1   4         13.94          1.24         3.73 o
 -15   1   4         19.24          6.34         4.37 o
 -14   1   4        152.83        166.63        21.01 o
 -13   1   4        222.54        225.77         7.18 o
 -12   1   4         12.83         15.74         3.92 o
 -11   1   4          0.02         -2.22         2.22 o
 -10   1   4        785.72        789.97        10.30 o
  -9   1   4        167.76        145.34         4.26 o
  -8   1   4         24.13         26.56         2.60 o
  -7   1   4        853.36        833.82         7.67 o
  -6   1   4         24.18         20.71         1.51 o
  -5   1   4       1681.47       1633.58        11.44 o
  -4   1   4       2645.52       2589.88        19.52 o
  -3   1   4          8.94          4.18         0.88 o
  -2   1   4       1749.75       1801.42        10.51 o
  -1   1   4       6382.52       6595.79        73.30 o
   0   1   4      12549.55      13582.26       159.88 o
   1   1   4       7017.98       7012.68        42.14 o
   2   1   4        473.51        468.98         4.40 o
   3   1   4       6412.14       6551.94        44.84 o
   4   1   4       7494.52       7796.08        63.27 o
   5   1   4       4128.24       4315.27        33.13 o
   6   1   4        169.24        145.48         3.71 o
   7   1   4       2422.85       2317.58        21.27 o
   8   1   4         61.41         69.19         3.66 o
   9   1   4         33.50         48.56         3.43 o
  10   1   4         20.31         31.63         3.46 o
  11   1   4        161.28        176.28         6.41 o
  12   1   4         29.63         37.52         4.54 o
  13   1   4          1.80         -3.12         3.50 o
  14   1   4          9.45         13.21         4.17 o
  15   1   4         34.58         48.06         7.27 o
 -16   2   4          8.75          0.37         5.03 o
 -15   2   4         61.78         27.95         9.79 o
 -14   2   4         35.16         21.66         4.17 o
 -13   2   4        127.93        119.90        16.35 o
 -12   2   4         22.15         23.36         3.27 o
 -11   2   4        133.34        127.66         5.71 o
 -10   2   4       1262.59       1296.65        13.63 o
  -9   2   4        191.27        216.17         4.57 o
  -8   2   4         76.51         65.09         3.02 o
  -7   2   4        783.83        781.88         7.61 o
  -6   2   4        947.57        979.72         7.99 o
  -5   2   4          0.14          6.12         1.18 o
  -4   2   4       2643.79       2618.51        17.28 o
  -3   2   4       7330.34       7050.35        85.38 o
  -2   2   4        554.68        600.68         6.78 o
  -1   2   4        221.45        249.27         2.21 o
   0   2   4        179.90        143.95         1.54 o
   1   2   4        887.30        836.99         4.97 o
   2   2   4        125.79        113.91         2.25 o
   3   2   4        318.54        311.04         3.71 o
   4   2   4        278.86        286.36         3.86 o
   5   2   4       1067.22       1107.39         9.25 o
   6   2   4        477.27        436.27         5.48 o
   7   2   4          4.44          5.22         1.99 o
   8   2   4        310.37        343.29         5.83 o
   9   2   4        245.51        252.61         6.28 o
  10   2   4        835.29        819.34        11.34 o
  11   2   4        315.68        314.70         7.81 o
  12   2   4         62.82         55.58         4.64 o
  13   2   4         23.42         18.52         4.01 o
  14   2   4         72.49         88.80         8.02 o
  15   2   4          4.97          1.86         4.17 o
 -15   3   4          7.83         -0.17         3.46 o
 -14   3   4         62.58         56.39         8.05 o
 -13   3   4          0.07          1.40         2.64 o
 -12   3   4        273.19        298.62         8.59 o
 -11   3   4        405.52        388.46         7.37 o
 -10   3   4        174.04        161.26         5.16 o
  -9   3   4       1217.06       1207.64        11.94 o
  -8   3   4        376.15        331.90         5.37 o
  -7   3   4         24.06         15.19         1.57 o
  -6   3   4         11.40         14.19         1.76 o
  -5   3   4          1.75          1.09         0.77 o
  -4   3   4       4386.49       4603.44        31.62 o
  -3   3   4       1632.19       1566.59         9.12 o
  -2   3   4        253.71        311.77         3.46 o
  -1   3   4        621.17        612.26         3.44 o
   0   3   4       1927.76       1931.95        11.87 o
   1   3   4       2830.87       2706.58        14.04 o
   2   3   4          2.14          3.05         1.06 o
   3   3   4         36.11         26.13         1.55 o
   4   3   4         43.80         55.68         2.22 o
   5   3   4        202.43        206.58         3.62 o
   6   3   4        356.53        363.31         5.78 o
   7   3   4        175.34        186.41         5.02 o
   8   3   4        904.06        870.06        11.38 o
   9   3   4         13.61         16.68         3.08 o
  10   3   4        652.70        651.83        10.52 o
  11   3   4        493.87        480.36         9.21 o
  12   3   4        118.37        115.49         8.04 o
  13   3   4         29.70         31.14         4.65 o
  14   3   4         14.57         18.08         5.04 o
  15   3   4          3.01          3.16         5.26 o
 -15   4   4         36.63         33.19         6.15 o
 -14   4   4          5.16          4.39         3.74 o
 -13   4   4        235.10        274.98         8.49 o
 -12   4   4          3.32          2.24         2.60 o
 -11   4   4        204.87        183.41         5.70 o
 -10   4   4         56.82         49.37         3.96 o
  -9   4   4        159.60        158.18         4.06 o
  -8   4   4         64.02         67.07         2.65 o
  -7   4   4         43.47         41.74         2.20 o
  -6   4   4          4.06          1.51         1.32 o
  -5   4   4        504.91        488.92         4.61 o
  -4   4   4        398.19        436.79         5.65 o
  -3   4   4        112.94        103.78         2.43 o
  -2   4   4        363.96        415.47         3.32 o
  -1   4   4       1063.78       1008.74         8.88 o
   0   4   4       2925.00       2884.62        18.21 o
   1   4   4        906.73        981.65         6.06 o
   2   4   4         20.84         13.50         1.17 o
   3   4   4        379.49        395.75         3.98 o
   4   4   4        991.53       1005.98         7.83 o
   5   4   4       1056.03        958.25         9.66 o
   6   4   4        200.07        193.62         4.36 o
   7   4   4          3.13          1.69         2.12 o
   8   4   4        564.55        504.75         7.93 o
   9   4   4        934.49        936.49        12.83 o
  10   4   4         77.32         92.20         5.53 o
  11   4   4         97.95         98.96         5.22 o
  12   4   4         35.86         32.48         4.01 o
  13   4   4         23.30         13.61         5.26 o
  14   4   4         26.97         25.15         5.24 o
  15   4   4         99.91         83.72        11.43 o
 -15   5   4         42.79         30.96         7.02 o
 -14   5   4          9.02          3.63         3.98 o
 -13   5   4          1.27          2.56         2.84 o
 -12   5   4          2.27          5.16         3.13 o
 -11   5   4        118.06        133.73         5.64 o
 -10   5   4        190.92        195.08         5.18 o
  -9   5   4        162.61        166.90         3.84 o
  -8   5   4          1.81          1.60         1.46 o
  -7   5   4        558.94        541.65         6.79 o
  -6   5   4        112.56        102.11         2.86 o
  -5   5   4        375.74        356.31         3.85 o
  -4   5   4        712.60        720.93         6.16 o
  -3   5   4       1312.77       1338.95         9.82 o
  -2   5   4         99.68        118.29         2.98 o
  -1   5   4        144.07        126.94         2.15 o
   0   5   4       3298.31       3448.43        27.86 o
   1   5   4       1846.22       2053.09        15.50 o
   2   5   4         74.54         47.72         2.08 o
   3   5   4         60.17         73.85         2.11 o
   4   5   4        468.01        469.48         5.23 o
   5   5   4        126.72        136.09         3.23 o
   6   5   4        184.83        209.98         4.67 o
   7   5   4       1998.09       1887.64        18.72 o
   8   5   4        106.24         81.20         4.09 o
   9   5   4        701.15        692.03        10.64 o
  10   5   4        802.42        822.12        13.19 o
  11   5   4         17.48         11.82         3.85 o
  12   5   4        623.75        648.62        13.22 o
  13   5   4         24.46         17.97         4.20 o
  14   5   4         87.52         86.91         8.31 o
  15   5   4         15.71         24.35         6.94 o
 -15   6   4         42.50         31.98         8.03 o
 -14   6   4          3.74          3.79         4.82 o
 -13   6   4        361.61        404.96        16.82 o
 -12   6   4          9.11         11.72         2.99 o
 -11   6   4          2.64          3.78         2.43 o
 -10   6   4        215.98        222.07         4.75 o
  -9   6   4        219.77        203.24         4.46 o
  -8   6   4        323.27        289.86         4.74 o
  -7   6   4         72.08         46.97         2.52 o
  -6   6   4        211.44        236.82         7.37 o
  -5   6   4        495.27        542.95         5.66 o
  -4   6   4        137.17        150.89         2.70 o
  -3   6   4        209.93        197.15         2.82 o
  -2   6   4         62.36         63.59         1.62 o
  -1   6   4       1077.79       1083.95         7.82 o
   0   6   4       1535.11       1375.30         9.07 o
   1   6   4         74.34         90.07         2.86 o
   2   6   4        437.37        496.86         4.36 o
   3   6   4        158.37        163.05         2.84 o
   4   6   4        114.81         91.96         2.56 o
   5   6   4        360.73        312.36         4.98 o
   6   6   4        713.23        690.25         8.66 o
   7   6   4       1427.62       1397.63        14.81 o
   8   6   4        202.36        203.30         5.54 o
   9   6   4        150.49        141.90         5.77 o
  10   6   4          8.43         10.10         3.27 o
  11   6   4         81.49         76.83         5.31 o
  12   6   4        577.54        630.74        13.24 o
  13   6   4         32.60         36.81         5.45 o
  14   6   4          0.57          2.32         4.02 o
 -14   7   4        258.76        318.27        15.83 o
 -13   7   4          1.09         -1.04         4.06 o
 -12   7   4        266.10        286.54         9.07 o
 -11   7   4          0.85         -2.06         2.06 o
 -10   7   4        112.28         99.71         3.37 o
  -9   7   4          3.15          6.68         1.83 o
  -8   7   4        110.04        108.59         3.76 o
  -7   7   4        312.47        312.79         5.17 o
  -6   7   4        753.84        757.07         7.38 o
  -5   7   4        444.42        472.28         5.03 o
  -4   7   4          1.64         -0.53         1.12 o
  -3   7   4         76.99        101.56         1.99 o
  -2   7   4         18.34         14.14         1.09 o
  -1   7   4          8.52          3.01         1.01 o
   0   7   4        591.87        550.36         4.66 o
   1   7   4         50.26         56.42         1.95 o
   2   7   4       1387.99       1552.18         9.78 o
   3   7   4        166.29        182.28         3.24 o
   4   7   4          3.35          2.92         1.44 o
   5   7   4        441.97        398.75         5.57 o
   6   7   4          0.57          0.75         2.18 o
   7   7   4       1348.62       1348.42        16.67 o
   8   7   4       1447.93       1446.68        20.00 o
   9   7   4         20.85         19.73         3.61 o
  10   7   4         18.49         17.60         4.08 o
  11   7   4        131.32        144.57         7.03 o
  12   7   4         18.02         12.24         4.25 o
  13   7   4         30.16         28.29         4.90 o
  14   7   4         26.64         16.98         5.42 o
 -14   8   4          0.96         -0.58         5.06 o
 -13   8   4        111.26        114.41         8.18 o
 -12   8   4        287.22        331.32         9.89 o
 -11   8   4          9.39         10.10         2.83 o
 -10   8   4        296.16        310.81         9.41 o
  -9   8   4        398.68        401.91         7.10 o
  -8   8   4         36.39         29.78         2.66 o
  -7   8   4        164.31        191.79         4.79 o
  -6   8   4        116.08        128.10         3.80 o
  -5   8   4          3.14          5.23         1.79 o
  -4   8   4         38.45         41.54         1.78 o
  -3   8   4         25.52         19.87         1.46 o
  -2   8   4        456.94        432.28         5.21 o
  -1   8   4       2217.70       2106.30        15.70 o
   0   8   4          5.94          9.47         1.43 o
   1   8   4        232.12        254.95         3.32 o
   2   8   4        270.28        228.41         2.85 o
   3   8   4        360.69        344.09         4.44 o
   4   8   4         44.59         54.76         2.76 o
   5   8   4         61.70         70.62         2.91 o
   6   8   4         43.29         46.69         3.38 o
   7   8   4        155.43        168.14         5.21 o
   8   8   4        855.80        866.41        13.96 o
   9   8   4        235.06        243.57         7.62 o
  10   8   4         34.65         30.76         4.11 o
  11   8   4        125.75        123.72         9.57 o
  12   8   4          4.33          0.18         3.03 o
  13   8   4          3.19          5.61         4.46 o
  14   8   4         43.44         38.19         6.18 o
 -14   9   4          2.64          8.95         6.87 o
 -13   9   4        147.90        147.18        10.46 o
 -12   9   4         51.71         53.96         6.12 o
 -11   9   4        245.43        293.15         8.91 o
 -10   9   4        163.80        161.10         4.79 o
  -9   9   4        107.57        114.28         3.84 o
  -8   9   4         81.18         67.18         3.94 o
  -7   9   4          2.97          2.68         2.00 o
  -6   9   4        159.77        168.33         3.68 o
  -5   9   4         75.85         77.49         2.68 o
  -4   9   4       1100.99       1031.68         9.52 o
  -3   9   4        430.27        462.27         5.93 o
  -2   9   4        553.79        514.58         5.72 o
  -1   9   4        183.59        188.77         3.44 o
   0   9   4        301.72        289.78         5.68 o
   1   9   4          7.83          7.75         1.26 o
   2   9   4        605.18        557.13         5.97 o
   3   9   4         96.42         82.06         2.42 o
   4   9   4         91.90         93.07         3.08 o
   5   9   4         89.60        100.99         3.67 o
   6   9   4         50.03         61.57         3.81 o
   7   9   4        141.12        139.89         4.81 o
   8   9   4          8.11          5.37         2.91 o
   9   9   4         13.98         16.25         3.74 o
  10   9   4          0.86          1.52         2.80 o
  11   9   4         68.17         72.04         5.84 o
  12   9   4         40.92         44.73         5.51 o
  13   9   4        243.77        268.94        11.35 o
 -13  10   4        110.49         94.00        13.02 o
 -12  10   4         13.14         10.35         5.18 o
 -11  10   4        233.56        263.84         9.03 o
 -10  10   4         31.46         37.05         4.02 o
  -9  10   4        531.15        558.71         9.48 o
  -8  10   4        432.17        428.00         7.20 o
  -7  10   4         95.25        112.74         3.88 o
  -6  10   4        335.93        331.34         5.66 o
  -5  10   4       1982.96       1923.76        16.94 o
  -4  10   4       1325.33       1326.78        11.02 o
  -3  10   4        215.33        194.78         4.81 o
  -2  10   4       4364.61       4101.80        33.31 o
  -1  10   4        252.22        243.06         4.06 o
   0  10   4         45.87         40.81         2.34 o
   1  10   4         78.85         77.55         2.33 o
   2  10   4       1480.72       1367.43        13.81 o
   3  10   4         74.93         63.56         2.89 o
   4  10   4        318.32        322.32         5.98 o
   5  10   4        436.78        442.14         7.00 o
   6  10   4         44.31         50.29         3.80 o
   7  10   4        370.53        357.23         7.35 o
   8  10   4          0.02         -0.88         2.35 o
   9  10   4          7.44          8.96         3.41 o
  10  10   4        103.71        110.71         7.14 o
  11  10   4          6.08          7.70         3.76 o
  12  10   4          0.00          1.35         3.36 o
  13  10   4        136.77        136.94        17.07 o
 -13  11   4          0.66         -0.73         4.74 o
 -12  11   4         42.04         29.72         6.61 o
 -11  11   4          2.31         -1.05         3.31 o
 -10  11   4         82.74         74.36         5.48 o
  -9  11   4         24.42         22.82         3.80 o
  -8  11   4          3.05          6.86         2.27 o
  -7  11   4         82.24         85.72         3.43 o
  -6  11   4        196.21        172.91         4.85 o
  -5  11   4         10.47         10.43         1.85 o
  -4  11   4        128.98        119.44         3.74 o
  -3  11   4       3026.92       2908.80        29.42 o
  -2  11   4        135.48        125.38         3.91 o
  -1  11   4       1991.09       1945.73        17.73 o
   0  11   4         39.00         38.03         2.17 o
   1  11   4        218.55        202.16         4.38 o
   2  11   4         10.10          7.16         1.61 o
   3  11   4         53.56         53.27         3.04 o
   4  11   4        558.05        579.48         7.93 o
   5  11   4         20.32         15.17         2.94 o
   6  11   4         58.50         55.81         3.72 o
   7  11   4         11.47          7.31         2.99 o
   8  11   4        103.79        100.00         5.62 o
   9  11   4         23.65         23.36         4.17 o
  10  11   4          0.45          5.34         3.55 o
  11  11   4        122.31        137.83         9.30 o
  12  11   4         45.27         26.20         6.69 o
 -12  12   4          2.80          0.43         4.34 o
 -11  12   4         36.20         32.95         5.71 o
 -10  12   4         71.57         74.58         5.75 o
  -9  12   4         20.48         14.34         4.85 o
  -8  12   4          0.21          1.74         2.09 o
  -7  12   4         75.50         68.83         3.45 o
  -6  12   4        331.64        295.23         6.59 o
  -5  12   4        404.17        390.39         8.95 o
  -4  12   4         74.67         67.20         3.73 o
  -3  12   4         63.99         58.07         2.96 o
  -2  12   4        189.42        215.16         4.60 o
  -1  12   4       1002.28        991.39        10.61 o
   0  12   4        121.52        117.45         3.74 o
   1  12   4        315.78        304.44         5.78 o
   2  12   4         15.37         12.05         1.78 o
   3  12   4        605.20        605.88         8.15 o
   4  12   4        477.52        419.43         6.83 o
   5  12   4         46.93         46.30         3.66 o
   6  12   4         32.78         27.86         3.39 o
   7  12   4         91.75         84.54         5.24 o
   8  12   4        255.08        272.37         9.11 o
   9  12   4        174.25        175.39        10.20 o
  10  12   4          0.40          1.82         3.19 o
  11  12   4         27.56         21.99         4.83 o
  12  12   4         56.74         41.63         6.64 o
 -11  13   4          0.02          4.12         5.44 o
 -10  13   4        100.28         96.62         7.65 o
  -9  13   4        282.27        319.02        11.75 o
  -8  13   4          7.30          6.22         3.51 o
  -7  13   4         26.14         15.25         2.80 o
  -6  13   4          7.64          3.09         2.74 o
  -5  13   4        440.41        426.15         8.68 o
  -4  13   4        675.57        647.13        11.45 o
  -3  13   4        618.87        595.03         8.15 o
  -2  13   4          1.39          3.27         2.12 o
  -1  13   4        407.64        389.89         7.42 o
   0  13   4        693.15        665.33        10.75 o
   1  13   4         13.51          9.49         2.30 o
   2  13   4         25.91         21.96         2.22 o
   3  13   4        297.63        276.56         6.79 o
   4  13   4         45.92         29.70         2.74 o
   5  13   4        105.08        109.55         4.21 o
   6  13   4        203.75        204.81         4.95 o
   7  13   4         13.18         11.19         3.20 o
   8  13   4        169.40        149.34         6.25 o
   9  13   4         96.08         78.63         7.79 o
  10  13   4         61.93         42.11         7.90 o
  11  13   4        212.79        234.30        26.17 o
 -10  14   4        272.29        324.91        12.01 o
  -9  14   4         92.93         73.22         9.64 o
  -8  14   4         80.23         61.36         8.47 o
  -7  14   4        382.80        421.59         9.65 o
  -6  14   4        282.30        312.49         8.43 o
  -5  14   4        233.99        260.95         7.82 o
  -4  14   4        130.48        125.90         4.83 o
  -3  14   4        195.96        198.47         6.20 o
  -2  14   4         54.87         44.23         2.80 o
  -1  14   4         41.50         33.81         3.01 o
   0  14   4        336.10        313.48         9.63 o
   1  14   4          0.52         -1.87         1.87 o
   2  14   4         35.63         26.55         2.72 o
   3  14   4         14.73          9.84         2.64 o
   4  14   4          5.60          3.27         2.74 o
   5  14   4          0.88          0.44         2.71 o
   6  14   4         53.89         48.35         4.49 o
   7  14   4         71.17         74.34         5.21 o
   8  14   4          0.96          3.42         3.69 o
   9  14   4        311.42        348.22        11.70 o
  10  14   4        102.68         61.09        17.13 o
 -10  15   4          0.44         12.71        16.43 o
  -9  15   4         80.06         82.90        15.28 o
  -8  15   4         65.97         52.99        12.28 o
  -7  15   4          1.54          0.44         6.81 o
  -6  15   4         39.62         41.17         8.06 o
  -5  15   4          1.21          0.88         3.31 o
  -4  15   4          3.76          2.10         3.03 o
  -3  15   4          1.80          4.45         3.69 o
  -2  15   4        227.54        231.56         7.49 o
  -1  15   4          0.80          4.89         3.48 o
   0  15   4         46.98         17.47         4.17 o
   1  15   4        108.36        108.84        14.43 o
   2  15   4        163.54        165.83        18.85 o
   3  15   4         24.36         17.46         3.87 o
   4  15   4        287.71        305.04         8.38 o
   5  15   4         69.11         60.04         5.96 o
   6  15   4         28.73         18.76         4.70 o
   7  15   4        102.89         88.72        12.30 o
   8  15   4        252.37        291.16        12.11 o
   9  15   4         72.85         71.65         8.50 o
  -8  16   4          1.45          8.06         7.83 o
  -7  16   4         96.92         87.81        19.74 o
  -6  16   4        137.52        139.69        11.21 o
  -5  16   4        370.83        415.89        11.53 o
  -4  16   4        242.79        285.15        12.12 o
  -3  16   4         69.15         68.86         7.56 o
  -2  16   4          7.10         -0.61         3.45 o
  -1  16   4         83.12         93.74        11.03 o
   0  16   4         65.71         51.62         9.51 o
   1  16   4        119.07        116.64         9.82 o
   2  16   4          0.46         -3.50         3.58 o
   3  16   4         27.97         16.10         5.46 o
   4  16   4         13.32         17.99         6.03 o
   5  16   4         14.22         19.65         5.84 o
   6  16   4          6.99         19.87         7.19 o
   7  16   4          7.32          2.41         5.16 o
   8  16   4         19.28         20.36         6.88 o
  -7  17   4          0.79         -0.10         6.07 o
  -6  17   4          0.00         -1.07         4.62 o
  -5  17   4        163.73        174.85        25.51 o
  -4  17   4         40.34         35.66         6.18 o
  -3  17   4        384.00        437.76        12.79 o
  -2  17   4          0.94         -1.81         3.98 o
  -1  17   4         14.12         12.49         4.65 o
   0  17   4          0.50          1.69         3.97 o
   1  17   4         26.38         21.19         8.16 o
   2  17   4          0.27          1.83         3.98 o
   3  17   4         85.33         51.39        17.44 o
   4  17   4          0.44          0.87         4.06 o
   5  17   4        189.11        238.22        12.07 o
   6  17   4          2.38          2.49         5.09 o
   7  17   4        172.21        169.19        13.96 o
  -5  18   4         29.66         19.61         8.24 o
  -4  18   4         98.67         81.31        14.07 o
  -3  18   4         36.04         28.70         7.12 o
  -2  18   4         17.15         14.47         7.46 o
  -1  18   4         78.18         88.76        15.03 o
   0  18   4         25.82         18.13         7.60 o
   1  18   4         89.06         87.44        13.65 o
   2  18   4         16.17         10.92         6.33 o
   3  18   4         51.07         26.56         8.41 o
   4  18   4         22.34         22.01         6.28 o
   5  18   4         19.22         23.32         6.77 o
  -1  19   4         66.44         36.30        14.32 o
   0  19   4         18.20         -1.56         5.29 o
   1  19   4         31.25         12.89         6.04 o
 -15   0   5        418.27        477.94        16.77 o
 -13   0   5        148.42        157.67         8.03 o
 -11   0   5         68.27         61.02         4.77 o
  -9   0   5        153.63        164.92         6.56 o
  -7   0   5        490.13        509.49         7.16 o
  -5   0   5        262.04        264.82         3.54 o
  -3   0   5        687.13        604.21         6.45 o
  -1   0   5       9006.66       9558.95       116.33 o
   1   0   5        727.33        735.40         6.44 o
   3   0   5         51.80         79.52         3.00 o
   5   0   5          4.01          2.21         2.24 o
   7   0   5        138.07        157.41         6.03 o
   9   0   5         17.22         33.00         5.76 o
  11   0   5        138.93        122.55         8.45 o
  13   0   5        177.34        194.28        11.99 o
  15   0   5         37.30         34.22         8.34 o
 -15   1   5         72.84         34.86        13.02 o
 -14   1   5        209.02        254.32         7.54 o
 -13   1   5         14.58         19.41         4.04 o
 -12   1   5         24.96         29.87         4.61 o
 -11   1   5         51.63         57.29         4.08 o
 -10   1   5        506.06        517.96         7.72 o
  -9   1   5        408.40        391.17         6.11 o
  -8   1   5         35.37         40.05         2.28 o
  -7   1   5        179.43        199.16         3.67 o
  -6   1   5        207.07        193.42         2.83 o
  -5   1   5        462.20        474.29         3.95 o
  -4   1   5         93.60         74.76         1.86 o
  -3   1   5        528.03        532.36         3.96 o
  -2   1   5        848.35        871.96         6.38 o
  -1   1   5       1723.51       1718.20        12.52 o
   0   1   5      30154.29      36400.50       393.25 o
   1   1   5        441.64        450.58         3.50 o
   2   1   5        285.57        277.32         3.12 o
   3   1   5       1666.45       1761.05        11.52 o
   4   1   5        657.04        741.66         6.91 o
   5   1   5        238.83        227.87         4.08 o
   6   1   5          8.96          9.76         1.90 o
   7   1   5         41.59         41.55         2.90 o
   8   1   5        751.90        796.88         9.49 o
   9   1   5          2.67          5.76         2.46 o
  10   1   5         78.22         74.47         4.41 o
  11   1   5         62.68         64.50         4.56 o
  12   1   5        298.61        315.99         8.82 o
  13   1   5          1.36         -3.51         3.51 o
  14   1   5        305.10        320.95        10.74 o
  15   1   5         41.31         43.10         7.58 o
 -15   2   5          0.19          0.13         3.72 o
 -14   2   5         41.80         34.34         6.04 o
 -13   2   5        173.06        194.17         7.35 o
 -12   2   5         27.14         28.99         3.31 o
 -11   2   5          0.41          2.00         2.46 o
 -10   2   5        365.27        371.76         6.73 o
  -9   2   5       2197.23       2092.76        19.27 o
  -8   2   5        901.26        882.02         8.72 o
  -7   2   5         36.57         31.34         2.09 o
  -6   2   5        661.20        705.72         6.36 o
  -5   2   5       4108.09       4231.85        32.17 o
  -4   2   5       6403.54       6420.98        49.78 o
  -3   2   5       1737.13       1797.48        24.72 o
  -2   2   5       8472.40       9103.88       251.94 o
  -1   2   5      10032.81      10729.95       145.33 o
   0   2   5       2537.97       2431.14        13.55 o
   1   2   5        201.53        236.16         2.38 o
   2   2   5        258.39        251.49         3.10 o
   3   2   5       1451.05       1473.83        10.16 o
   4   2   5         80.50         63.34         2.45 o
   5   2   5        762.91        745.13         7.65 o
   6   2   5          0.21         -0.16         1.46 o
   7   2   5        425.40        458.56         6.53 o
   8   2   5         41.41         40.83         3.65 o
   9   2   5        119.79        131.36         4.91 o
  10   2   5        706.09        621.13        11.60 o
  11   2   5         99.22        112.33         5.56 o
  12   2   5         14.28         16.58         4.97 o
  13   2   5        447.99        485.16        11.82 o
  14   2   5        340.17        404.80        12.51 o
  15   2   5        177.85        187.12         9.70 o
 -15   3   5         54.23         37.89         6.88 o
 -14   3   5          2.25          1.59         3.60 o
 -13   3   5          6.78          4.26         3.00 o
 -12   3   5          5.37          9.04         3.77 o
 -11   3   5        688.30        720.13        10.17 o
 -10   3   5          0.69         -0.32         2.11 o
  -9   3   5        181.66        170.46         4.55 o
  -8   3   5        584.24        585.07         6.34 o
  -7   3   5        527.44        552.83         7.20 o
  -6   3   5       1917.93       2078.84        15.60 o
  -5   3   5          9.68          8.15         1.09 o
  -4   3   5        193.37        188.85         4.41 o
  -3   3   5       1659.91       1615.17        13.88 o
  -2   3   5       2014.59       1970.46        17.16 o
  -1   3   5        314.12        303.12         3.07 o
   0   3   5         77.71         64.18         2.04 o
   1   3   5       4666.31       4678.35        26.96 o
   2   3   5       1585.87       1607.75        10.71 o
   3   3   5       3244.76       3240.36        20.56 o
   4   3   5        817.43        782.58         7.11 o
   5   3   5         41.37         37.46         2.35 o
   6   3   5          0.75          3.49         1.66 o
   7   3   5        295.48        302.54         5.86 o
   8   3   5        136.55        150.09         5.38 o
   9   3   5         93.90         83.25         4.33 o
  10   3   5         16.43         18.29         3.44 o
  11   3   5         15.54         10.99         3.33 o
  12   3   5         23.57         19.20         3.75 o
  13   3   5        170.01        168.67         8.80 o
  14   3   5         84.52        102.19         6.76 o
  15   3   5         66.37         48.46         9.66 o
 -15   4   5          7.95          4.33         7.96 o
 -14   4   5         13.45          7.09         4.52 o
 -13   4   5        474.99        519.50        10.81 o
 -12   4   5        434.04        446.95        10.94 o
 -11   4   5        278.45        274.52         6.18 o
 -10   4   5        305.33        298.83         5.05 o
  -9   4   5        315.46        322.98         5.20 o
  -8   4   5       1004.72        971.49         9.07 o
  -7   4   5        665.25        701.69         7.63 o
  -6   4   5         85.07         67.22         1.93 o
  -5   4   5        521.42        593.18         4.37 o
  -4   4   5        234.35        263.63         4.80 o
  -3   4   5       6409.65       6516.91        61.13 o
  -2   4   5         83.22         90.14         2.64 o
  -1   4   5        370.49        460.71         3.88 o
   0   4   5       3700.98       3649.46        31.05 o
   1   4   5       2236.27       2255.79        13.08 o
   2   4   5          3.45          6.98         0.98 o
   3   4   5        532.11        484.47         4.71 o
   4   4   5        679.99        705.31         6.71 o
   5   4   5          8.62          3.95         1.56 o
   6   4   5        161.56        158.44         3.98 o
   7   4   5        123.47        122.36         4.22 o
   8   4   5       2062.50       1945.77        20.23 o
   9   4   5       1011.90       1051.65        13.33 o
  10   4   5        167.48        170.52         6.96 o
  11   4   5        282.59        285.13         9.50 o
  12   4   5        151.65        179.19         7.69 o
  13   4   5        178.69        178.80        12.67 o
  14   4   5          1.27         -4.73         4.73 o
  15   4   5         67.46         64.06         7.98 o
 -15   5   5        121.35        104.14        15.71 o
 -14   5   5         59.51         45.83         6.93 o
 -13   5   5          3.32          5.78         3.90 o
 -12   5   5          8.29          5.88         3.01 o
 -11   5   5         27.29         22.33         3.37 o
 -10   5   5         20.21         13.65         2.14 o
  -9   5   5         55.02         47.76         3.00 o
  -8   5   5       1226.68       1242.78        10.90 o
  -7   5   5        187.85        160.61         3.18 o
  -6   5   5          9.56         18.39         1.38 o
  -5   5   5          1.60          3.99         0.93 o
  -4   5   5        228.50        202.30         3.74 o
  -3   5   5        955.18       1075.65         7.14 o
  -2   5   5        121.23        170.30         1.86 o
  -1   5   5        859.28        920.17         8.25 o
   0   5   5         40.36         59.69         2.20 o
   1   5   5        740.98        790.15         5.20 o
   2   5   5        878.92        921.92         6.28 o
   3   5   5        222.19        198.84         3.29 o
   4   5   5        246.31        248.40         3.62 o
   5   5   5          3.30          0.31         1.47 o
   6   5   5        311.11        290.11         5.27 o
   7   5   5         50.99         42.14         3.13 o
   8   5   5          8.97          8.27         2.90 o
   9   5   5        115.95        122.00         5.51 o
  10   5   5          0.20         -1.32         2.59 o
  11   5   5        223.02        240.44         8.31 o
  12   5   5         28.44         29.54         4.93 o
  13   5   5        176.70        183.75         8.26 o
  14   5   5         54.64         52.00         6.24 o
 -15   6   5         84.05         59.98        12.59 o
 -14   6   5         42.53         46.05         8.69 o
 -13   6   5        416.57        474.08        13.39 o
 -12   6   5        275.75        250.67         7.68 o
 -11   6   5         78.97         67.31         3.34 o
 -10   6   5        195.71        198.96         4.77 o
  -9   6   5         29.86         27.91         2.66 o
  -8   6   5        115.98        152.39         5.82 o
  -7   6   5          0.58         -1.23         1.23 o
  -6   6   5        285.67        249.89         4.02 o
  -5   6   5         83.07         84.72         2.15 o
  -4   6   5       1053.74       1030.59         7.77 o
  -3   6   5        191.18        177.96         3.02 o
  -2   6   5          6.61          2.42         0.81 o
  -1   6   5       1035.47       1024.55        15.38 o
   0   6   5       2982.47       3119.88        24.61 o
   1   6   5        384.42        366.49         3.76 o
   2   6   5         37.02         58.32         1.66 o
   3   6   5          0.14          3.35         1.09 o
   4   6   5        397.57        370.31         4.26 o
   5   6   5         28.29         21.00         2.05 o
   6   6   5       1606.03       1545.33        13.74 o
   7   6   5       2147.01       2057.81        19.32 o
   8   6   5        423.83        434.01         7.84 o
   9   6   5         53.68         64.97         4.31 o
  10   6   5        146.23        140.50         6.39 o
  11   6   5        217.11        222.23         7.44 o
  12   6   5          6.80          4.95         3.80 o
  13   6   5         12.31          9.46         4.56 o
  14   6   5          8.20          5.30         5.28 o
 -14   7   5          9.63         11.66         5.87 o
 -13   7   5          7.97          8.16         5.02 o
 -12   7   5         27.22         29.35         5.09 o
 -11   7   5        152.36        169.25         6.09 o
 -10   7   5         19.83         13.55         2.73 o
  -9   7   5         40.80         33.95         2.78 o
  -8   7   5        272.82        252.71         4.80 o
  -7   7   5         63.69         66.86         3.09 o
  -6   7   5        408.85        393.86         5.53 o
  -5   7   5          0.68         -0.23         1.35 o
  -4   7   5         23.46         28.68         2.05 o
  -3   7   5        651.84        636.90         4.84 o
  -2   7   5          3.80          5.69         1.40 o
  -1   7   5        175.74        177.31         4.09 o
   0   7   5         46.56         40.53         2.34 o
   1   7   5        512.07        514.07         4.93 o
   2   7   5       1151.11       1108.54         7.23 o
   3   7   5        837.18        729.27         6.00 o
   4   7   5        107.94         99.68         2.54 o
   5   7   5        637.63        647.43         6.74 o
   6   7   5        197.87        222.91         4.94 o
   7   7   5       1498.08       1438.60        15.03 o
   8   7   5        123.40        109.84         4.86 o
   9   7   5        203.51        198.24         5.98 o
  10   7   5        413.06        427.74         9.66 o
  11   7   5        280.65        332.80        11.07 o
  12   7   5         21.46         18.45         4.18 o
  13   7   5          1.66          0.01         3.64 o
  14   7   5        111.55         91.36         7.21 o
 -14   8   5         66.84         64.12         8.27 o
 -13   8   5         71.90         65.23         6.97 o
 -12   8   5        173.97        227.64         9.84 o
 -11   8   5          0.80          1.69         3.56 o
 -10   8   5          4.68          6.81         2.31 o
  -9   8   5          0.20          4.52         1.90 o
  -8   8   5        704.06        686.58         8.14 o
  -7   8   5          8.85          3.46         1.31 o
  -6   8   5         46.58         57.41         2.58 o
  -5   8   5        191.42        175.79         3.10 o
  -4   8   5        435.21        410.60         4.19 o
  -3   8   5         17.79         13.65         1.27 o
  -2   8   5         38.97         44.30         2.34 o
  -1   8   5         49.93         45.22         2.03 o
   0   8   5       1878.69       1864.61        13.01 o
   1   8   5        506.57        485.64         4.00 o
   2   8   5        278.09        279.11         3.68 o
   3   8   5        312.43        271.41         3.96 o
   4   8   5         32.19         40.64         2.02 o
   5   8   5        425.54        429.98         6.06 o
   6   8   5        318.79        329.79         5.42 o
   7   8   5       3418.82       3424.81        31.46 o
   8   8   5        297.28        285.29         6.47 o
   9   8   5        103.74        120.18         5.29 o
  10   8   5          0.07          3.47         2.81 o
  11   8   5         45.77         45.90         5.18 o
  12   8   5         12.84         17.48         4.51 o
  13   8   5         52.08         52.05         5.99 o
  14   8   5         68.75         49.63         7.86 o
 -14   9   5          7.65          5.01         5.44 o
 -13   9   5         19.56         20.31         6.09 o
 -12   9   5         20.65         28.46         5.82 o
 -11   9   5          2.86          1.84         3.98 o
 -10   9   5         35.51         33.99         5.33 o
  -9   9   5         22.69         17.97         2.62 o
  -8   9   5          9.61         12.48         2.28 o
  -7   9   5        196.59        178.52         4.45 o
  -6   9   5        224.86        218.74         4.33 o
  -5   9   5        549.12        521.08         7.30 o
  -4   9   5        365.22        373.59         5.12 o
  -3   9   5         19.96         14.85         1.34 o
  -2   9   5       2079.87       1968.09        15.22 o
  -1   9   5        193.24        188.06         2.96 o
   0   9   5        532.98        507.00         4.68 o
   1   9   5       1013.28       1003.14         9.29 o
   2   9   5         18.31         11.63         1.52 o
   3   9   5        370.08        335.26         3.91 o
   4   9   5         21.65         17.15         1.83 o
   5   9   5        538.88        502.48         7.19 o
   6   9   5        151.20        139.87         4.25 o
   7   9   5         86.75         97.46         4.52 o
   8   9   5         10.74          8.14         2.76 o
   9   9   5        109.57        116.42         5.56 o
  10   9   5         50.84         49.13         4.39 o
  11   9   5         22.44         13.92         4.21 o
  12   9   5          5.78          8.89         4.39 o
  13   9   5         70.04         59.96         8.57 o
 -13  10   5          0.36          4.15         5.32 o
 -12  10   5          0.60         -0.84         4.51 o
 -11  10   5          7.15          5.79         5.18 o
 -10  10   5        117.51        118.47         6.71 o
  -9  10   5         32.77         28.82         3.53 o
  -8  10   5        452.65        436.40         8.58 o
  -7  10   5          0.12         -1.75         1.75 o
  -6  10   5        969.84        876.79         8.82 o
  -5  10   5       1049.33        998.74        10.15 o
  -4  10   5        394.00        375.23         5.96 o
  -3  10   5       1902.04       1867.45        16.81 o
  -2  10   5         12.26         10.04         1.72 o
  -1  10   5         13.08         12.93         1.84 o
   0  10   5        567.56        530.23         7.94 o
   1  10   5        125.99        114.57         2.90 o
   2  10   5         72.33         75.15         2.55 o
   3  10   5          3.02          5.69         1.36 o
   4  10   5        198.92        201.44         4.26 o
   5  10   5        666.62        688.27         8.37 o
   6  10   5          3.97          5.60         2.47 o
   7  10   5         17.26         16.54         2.64 o
   8  10   5          9.62         15.11         3.51 o
   9  10   5         24.99         22.23         3.65 o
  10  10   5         65.60         62.12         5.73 o
  11  10   5         12.48          9.39         3.99 o
  12  10   5        352.32        412.43        12.09 o
  13  10   5         27.96         20.61         5.75 o
 -13  11   5          2.44         -3.57         6.68 o
 -12  11   5         28.41         27.47         6.00 o
 -11  11   5         10.35         12.41         5.84 o
 -10  11   5        193.41        223.41         9.52 o
  -9  11   5        205.30        229.80         9.76 o
  -8  11   5         59.19         52.99         4.78 o
  -7  11   5          0.71         -0.77         1.79 o
  -6  11   5         17.83         14.76         2.31 o
  -5  11   5          5.32          5.30         1.59 o
  -4  11   5        475.21        483.91        10.06 o
  -3  11   5         13.94         11.96         2.63 o
  -2  11   5        203.88        211.50         5.75 o
  -1  11   5        856.97        869.37         8.68 o
   0  11   5          0.02          1.48         2.00 o
   1  11   5         52.57         48.27         2.50 o
   2  11   5        269.16        265.88         4.05 o
   3  11   5        823.74        740.65         9.97 o
   4  11   5         96.18         70.96         2.58 o
   5  11   5        302.93        272.44         5.22 o
   6  11   5          0.00          5.22         2.41 o
   7  11   5          0.56          3.45         2.74 o
   8  11   5         92.34         95.73         6.28 o
   9  11   5         31.82         25.44         4.10 o
  10  11   5         67.95         51.44         5.29 o
  11  11   5        193.41        202.60         9.40 o
  12  11   5         15.56          7.29         4.17 o
 -12  12   5        297.67        353.46        13.58 o
 -11  12   5          4.83          2.39         4.61 o
 -10  12   5         44.38         48.19         5.69 o
  -9  12   5          4.37          3.96         3.58 o
  -8  12   5         56.90         56.54         4.39 o
  -7  12   5          2.23          0.37         1.87 o
  -6  12   5          0.03          0.54         1.61 o
  -5  12   5         37.42         27.78         2.14 o
  -4  12   5         97.45         88.25         4.04 o
  -3  12   5        887.86        851.60         9.91 o
  -2  12   5         20.65         21.13         2.06 o
  -1  12   5         42.56         34.42         2.30 o
   0  12   5        124.65         91.31         4.11 o
   1  12   5        177.86        151.04         6.36 o
   2  12   5         93.66         59.42         2.39 o
   3  12   5         25.63         22.54         2.48 o
   4  12   5          3.09          1.77         1.84 o
   5  12   5         14.22         14.42         2.48 o
   6  12   5        181.28        153.54         5.01 o
   7  12   5          0.37          0.08         2.38 o
   8  12   5        186.23        191.11         7.10 o
   9  12   5         86.96         96.61         9.13 o
  10  12   5          0.32          1.87         3.37 o
  11  12   5         78.89         58.17         8.43 o
 -11  13   5        121.09        113.01        18.81 o
 -10  13   5        221.53        271.32        17.71 o
  -9  13   5        155.98        148.24        17.09 o
  -8  13   5         26.76         29.04         4.30 o
  -7  13   5          3.98          8.50         3.34 o
  -6  13   5          5.03          2.80         2.14 o
  -5  13   5          7.59         11.39         2.35 o
  -4  13   5        177.18        162.25         4.20 o
  -3  13   5         61.27         42.07         3.11 o
  -2  13   5         14.85         10.16         2.35 o
  -1  13   5         27.68         30.47         3.68 o
   0  13   5         41.57         35.91         2.86 o
   1  13   5         51.45         40.65         2.64 o
   2  13   5        114.98        104.15         4.37 o
   3  13   5        291.17        281.51         6.31 o
   4  13   5        364.15        308.13         6.33 o
   5  13   5          7.48          9.18         3.14 o
   6  13   5          3.54          3.64         2.76 o
   7  13   5        129.47        120.37         5.53 o
   8  13   5         75.39         61.22         5.33 o
   9  13   5        230.62        264.11        10.57 o
  10  13   5         58.02         24.07         7.73 o
  11  13   5         13.57          6.34         4.83 o
 -10  14   5         77.94         47.30        11.04 o
  -9  14   5        116.51        135.22        12.84 o
  -8  14   5          0.96         -0.89         4.49 o
  -7  14   5         51.76         45.49         6.74 o
  -6  14   5          6.43          9.78         4.07 o
  -5  14   5          0.26          2.37         2.84 o
  -4  14   5         66.05         66.00         4.50 o
  -3  14   5          2.38          4.58         2.25 o
  -2  14   5         24.08         15.40         2.29 o
  -1  14   5          4.55          1.09         1.74 o
   0  14   5          3.62          4.87         1.96 o
   1  14   5         16.52         15.34         3.45 o
   2  14   5          5.80          6.35         2.34 o
   3  14   5         11.54         12.42         2.30 o
   4  14   5         94.10         85.98         3.76 o
   5  14   5        416.39        412.37         9.98 o
   6  14   5        196.21        233.34         9.27 o
   7  14   5         39.53         34.34         4.94 o
   8  14   5        127.30        144.37         9.18 o
   9  14   5          9.90          4.46         4.49 o
  10  14   5        276.71        308.55        32.92 o
  -9  15   5        138.16        140.03        13.36 o
  -8  15   5         33.71         44.67         8.60 o
  -7  15   5          7.29         13.64         6.45 o
  -6  15   5         33.14         27.26         6.39 o
  -5  15   5         52.24         57.05         5.43 o
  -4  15   5         16.67         16.08         3.64 o
  -3  15   5         24.89         17.84         4.01 o
  -2  15   5          5.86          9.11         3.38 o
  -1  15   5         80.65         71.23         6.08 o
   0  15   5         58.66         58.61         5.54 o
   1  15   5         14.15          8.23         3.50 o
   2  15   5         57.61         46.27         7.26 o
   3  15   5         34.33         23.26         4.52 o
   4  15   5        213.06        254.49        11.13 o
   5  15   5          0.06         -2.35         4.14 o
   6  15   5          1.09         -3.46         4.42 o
   7  15   5        174.00        159.06        10.81 o
   8  15   5         63.19         53.08         7.39 o
   9  15   5          0.10          4.69         5.10 o
  -8  16   5        264.19        355.57        21.39 o
  -7  16   5         35.36         28.81         7.03 o
  -6  16   5         28.18         29.12         6.29 o
  -5  16   5          6.78          9.03         5.24 o
  -4  16   5         44.97         28.30         5.29 o
  -3  16   5         32.04         27.27         6.11 o
  -2  16   5          2.64          7.00         4.06 o
  -1  16   5        278.53        316.76        12.62 o
   0  16   5          9.92          0.75         3.59 o
   1  16   5         19.13          8.47         4.78 o
   2  16   5         47.03         26.53         8.77 o
   3  16   5         35.63         19.84         5.65 o
   4  16   5          1.76         -0.01         3.88 o
   5  16   5        345.61        399.55        13.74 o
   6  16   5          1.01          1.76         4.56 o
   7  16   5         49.41         65.75         8.28 o
   8  16   5         70.33         70.78        15.45 o
  -7  17   5         15.89         12.67         6.50 o
  -6  17   5         17.76         15.68         6.25 o
  -5  17   5         58.39         37.66        10.10 o
  -4  17   5         92.14         88.41        18.98 o
  -3  17   5         20.14         18.42         4.48 o
  -2  17   5         65.88         53.26         7.64 o
  -1  17   5        107.04         51.39        23.53 o
   0  17   5          6.89          6.68         4.01 o
   1  17   5          2.21          1.79         3.91 o
   2  17   5          7.71          7.41         5.09 o
   3  17   5        144.59        108.86        28.67 o
   4  17   5         41.16         26.87         8.54 o
   5  17   5          9.11         -1.87         5.05 o
   6  17   5         60.29         64.94         9.26 o
  -5  18   5        536.23        647.93        24.22 o
  -4  18   5          0.02          6.77         6.97 o
  -3  18   5         18.36         16.16         6.63 o
  -2  18   5        245.12        270.84        15.99 o
  -1  18   5        243.03        301.04        34.42 o
   0  18   5         38.80         13.94         9.48 o
   1  18   5         77.16         40.88        16.87 o
   2  18   5         50.32         15.36         8.73 o
   3  18   5         41.14         19.76         6.67 o
   4  18   5        173.95        202.27        26.09 o
 -14   0   6         18.54         24.10         6.62 o
 -12   0   6         33.44         32.70         5.06 o
 -10   0   6        863.87        888.97        15.22 o
  -8   0   6        212.34        211.91         6.32 o
  -6   0   6       2900.67       3073.97        28.17 o
  -4   0   6        127.65        130.73         2.50 o
  -2   0   6      10339.30      10857.35       138.88 o
   0   0   6      21865.79      24900.00       340.72 o
   2   0   6        230.61        201.90         4.52 o
   4   0   6         26.20         27.03         2.71 o
   6   0   6        239.43        214.21         8.75 o
   8   0   6        571.68        603.35        16.39 o
  10   0   6        298.28        335.13        10.91 o
  12   0   6        311.74        354.20        14.07 o
  14   0   6        577.24        595.37        20.42 o
 -15   1   6         16.07          6.83         4.62 o
 -14   1   6         95.69         65.72         9.21 o
 -13   1   6          2.61          1.03         2.83 o
 -12   1   6         23.12         21.37         3.75 o
 -11   1   6          6.58          7.57         2.69 o
 -10   1   6        754.16        742.58        10.91 o
  -9   1   6       1012.86        984.50        11.69 o
  -8   1   6          0.18         -0.94         1.42 o
  -7   1   6         16.56         13.03         1.59 o
  -6   1   6          7.47          3.43         1.41 o
  -5   1   6         44.84         43.31         1.64 o
  -4   1   6       3774.54       3905.97        26.93 o
  -3   1   6         19.28         22.53         1.12 o
  -2   1   6        368.95        367.02         3.87 o
  -1   1   6        577.47        615.69         5.59 o
   0   1   6        197.60        225.09         2.72 o
   1   1   6       1004.26       1090.17         6.52 o
   2   1   6       1991.72       1955.86        12.14 o
   3   1   6       2868.69       2841.34        19.77 o
   4   1   6       2208.61       2297.17        17.39 o
   5   1   6          6.32         17.84         2.13 o
   6   1   6        134.07        122.98         3.86 o
   7   1   6          8.48         10.25         2.62 o
   8   1   6        134.34        170.47         5.59 o
   9   1   6          4.30          4.87         2.70 o
  10   1   6        204.65        191.10         6.35 o
  11   1   6          5.84         11.09         3.71 o
  12   1   6          0.62          1.98         3.50 o
  13   1   6         92.26        105.23         6.96 o
  14   1   6         49.32         42.40         6.84 o
  15   1   6          4.21         -0.80         4.43 o
 -15   2   6          8.07          0.30         4.92 o
 -14   2   6          0.04          2.70         3.21 o
 -13   2   6        367.96        420.63         9.61 o
 -12   2   6          1.90          1.03         2.19 o
 -11   2   6          6.75         16.33         2.69 o
 -10   2   6        971.28        963.64        11.15 o
  -9   2   6        886.48        890.52         8.98 o
  -8   2   6        464.80        452.64         5.10 o
  -7   2   6         42.25         60.09         2.55 o
  -6   2   6        436.13        421.90         4.52 o
  -5   2   6        113.88         98.72         1.94 o
  -4   2   6        575.85        602.59         6.59 o
  -3   2   6         18.91         27.78         1.89 o
  -2   2   6        400.88        330.21         2.91 o
  -1   2   6        366.09        411.34         3.68 o
   0   2   6       1399.46       1354.22         8.40 o
   1   2   6         12.70         12.65         1.13 o
   2   2   6       3146.53       3178.14        19.68 o
   3   2   6       6205.20       6567.44        45.80 o
   4   2   6          1.24          2.09         1.31 o
   5   2   6         10.86         10.81         1.79 o
   6   2   6       1401.67       1422.74        13.10 o
   7   2   6         42.97         42.75         3.22 o
   8   2   6        125.16        145.35         4.65 o
   9   2   6         36.93         49.18         3.77 o
  10   2   6        190.69        215.99         6.48 o
  11   2   6         16.67         22.98         3.61 o
  12   2   6        210.48        227.66         7.59 o
  13   2   6        220.55        251.46        10.11 o
  14   2   6         61.22         49.05         6.47 o
  15   2   6          0.84         -6.90         6.90 o
 -15   3   6         61.40         42.51        11.97 o
 -14   3   6        509.79        587.94        16.75 o
 -13   3   6          0.44          0.75         2.53 o
 -12   3   6        125.83        120.05         6.44 o
 -11   3   6         28.05         31.67         3.47 o
 -10   3   6        283.47        303.59         5.69 o
  -9   3   6        575.08        555.83         6.29 o
  -8   3   6         67.50         68.19         2.55 o
  -7   3   6        117.55        131.60         4.35 o
  -6   3   6          1.14          2.48         1.20 o
  -5   3   6        348.60        361.58         4.18 o
  -4   3   6       1031.58       1108.60        11.42 o
  -3   3   6       3937.29       3787.40        32.97 o
  -2   3   6       3766.02       4236.08        37.33 o
  -1   3   6       4962.19       5361.69        35.16 o
   0   3   6       1124.95       1142.95         6.49 o
   1   3   6       1740.26       1810.44         9.62 o
   2   3   6       1938.90       1889.36        11.08 o
   3   3   6       1144.59       1215.00         8.70 o
   4   3   6          2.63         -0.06         1.48 o
   5   3   6         29.11         42.57         2.46 o
   6   3   6         30.64         35.97         2.71 o
   7   3   6        177.79        206.30         5.43 o
   8   3   6         97.83         85.48         4.11 o
   9   3   6        240.61        234.97         7.55 o
  10   3   6        102.70         96.31         5.87 o
  11   3   6          6.77         13.03         4.23 o
  12   3   6        127.72        122.68         6.81 o
  13   3   6          9.15          7.28         3.94 o
  14   3   6        145.87        147.71         9.31 o
  15   3   6        580.05        668.18        23.23 o
 -15   4   6          2.19          6.47         4.62 o
 -14   4   6         76.19         44.92        10.93 o
 -13   4   6        119.44        130.04        11.87 o
 -12   4   6         58.61         54.77         7.95 o
 -11   4   6         11.74          7.29         2.15 o
 -10   4   6          0.49          3.46         2.30 o
  -9   4   6        116.23        104.64         3.86 o
  -8   4   6          7.51         11.03         1.69 o
  -7   4   6        211.24        227.74         3.57 o
  -6   4   6       1394.55       1393.41        11.08 o
  -5   4   6         35.79         50.83         2.92 o
  -4   4   6        870.63        917.43         9.44 o
  -3   4   6       3393.59       3501.99        30.42 o
  -2   4   6          2.67          4.31         1.12 o
  -1   4   6       4277.63       4471.78        40.41 o
   0   4   6        552.90        576.89         5.80 o
   1   4   6        352.20        355.67         2.87 o
   2   4   6        687.11        683.92         5.32 o
   3   4   6       1846.52       1742.42        12.51 o
   4   4   6        303.78        239.26         3.49 o
   5   4   6       1817.10       1762.27        13.64 o
   6   4   6        182.15        195.68         4.64 o
   7   4   6        442.51        387.69         6.70 o
   8   4   6         56.94         53.31         4.05 o
   9   4   6        322.82        321.70         8.05 o
  10   4   6         38.55         35.59         3.91 o
  11   4   6          3.30          1.49         2.97 o
  12   4   6        158.41        145.36         7.99 o
  13   4   6         40.38         45.49         5.27 o
  14   4   6          8.80          1.88         3.84 o
 -15   5   6        204.51        198.74        27.95 o
 -14   5   6          0.06         -0.46         4.95 o
 -13   5   6        337.16        411.02        12.01 o
 -12   5   6         20.54         13.51         2.83 o
 -11   5   6        150.22        147.04         7.26 o
 -10   5   6        145.95        162.47         6.39 o
  -9   5   6        597.63        578.23        10.25 o
  -8   5   6         48.72         45.47         2.45 o
  -7   5   6         13.54         17.23         1.58 o
  -6   5   6         36.11         32.24         1.77 o
  -5   5   6          0.03          1.21         1.75 o
  -4   5   6          6.25          0.74         1.67 o
  -3   5   6       1128.49       1222.07        11.27 o
  -2   5   6          0.02          0.19         0.72 o
  -1   5   6        400.35        384.64         3.94 o
   0   5   6        663.97        649.01         5.52 o
   1   5   6       3964.68       4187.25        35.02 o
   2   5   6        391.69        470.65         4.16 o
   3   5   6        504.45        508.79         4.97 o
   4   5   6         62.05         41.85         1.99 o
   5   5   6        247.21        268.58         4.14 o
   6   5   6       1242.03       1203.25        11.45 o
   7   5   6        675.63        671.72         9.38 o
   8   5   6         74.03         66.07         4.00 o
   9   5   6        103.47        102.34         5.26 o
  10   5   6          7.40         13.38         4.23 o
  11   5   6        461.70        504.87        10.95 o
  12   5   6          0.44         -2.14         3.90 o
  13   5   6         43.52         44.24         6.53 o
  14   5   6          3.06         15.25         5.66 o
 -15   6   6         12.19          8.39         6.31 o
 -14   6   6          2.05         -4.37         4.94 o
 -13   6   6         27.91         27.45         6.81 o
 -12   6   6        136.58        139.48         9.66 o
 -11   6   6          0.04         -2.10         2.10 o
 -10   6   6        204.43        202.46        14.48 o
  -9   6   6        169.20        163.59         8.61 o
  -8   6   6         55.85         36.46         2.27 o
  -7   6   6         12.79          5.01         1.01 o
  -6   6   6        785.49        755.43         6.21 o
  -5   6   6          0.00          0.75         2.55 o
  -4   6   6          0.02          2.67         0.85 o
  -3   6   6        576.58        557.67         4.74 o
  -2   6   6       1445.40       1714.18         9.73 o
  -1   6   6       1120.22       1135.19         9.16 o
   0   6   6        875.66        952.07         8.60 o
   1   6   6        247.09        268.72         5.58 o
   2   6   6       1966.01       1996.00        12.11 o
   3   6   6        875.10        856.16         7.25 o
   4   6   6        576.01        541.95         5.66 o
   5   6   6       1426.74       1385.55        12.02 o
   6   6   6          2.11         -0.47         1.84 o
   7   6   6        757.16        738.38         9.85 o
   8   6   6        266.34        263.30         6.38 o
   9   6   6         93.39        101.29         5.28 o
  10   6   6          0.02          3.98         2.69 o
  11   6   6        613.69        643.90        13.46 o
  12   6   6         53.51         60.06         5.74 o
  13   6   6          2.48          8.47         4.29 o
  14   6   6         36.25         38.76         6.42 o
 -14   7   6         51.52         49.34         9.29 o
 -13   7   6         58.22         67.82         8.43 o
 -12   7   6        257.29        331.58        11.24 o
 -11   7   6         72.21         62.95         7.73 o
 -10   7   6        106.83        108.35         6.11 o
  -9   7   6         27.98         15.42         2.10 o
  -8   7   6        140.83        165.45         5.92 o
  -7   7   6        345.92        359.12         6.38 o
  -6   7   6        457.32        434.32         8.95 o
  -5   7   6        373.43        415.37         4.30 o
  -4   7   6          0.01         -0.13         0.77 o
  -3   7   6       2880.19       2893.43        22.01 o
  -2   7   6        285.87        235.54         3.33 o
  -1   7   6       1542.96       1573.92        14.61 o
   0   7   6        409.74        393.41         5.69 o
   1   7   6         54.06         55.69         2.57 o
   2   7   6       1318.81       1402.02         9.31 o
   3   7   6          4.22         17.89         1.31 o
   4   7   6        729.85        722.41         7.21 o
   5   7   6        869.37        891.71         8.56 o
   6   7   6         20.98         22.21         2.62 o
   7   7   6        546.52        572.19         8.46 o
   8   7   6        127.27        122.05         5.61 o
   9   7   6         94.89        100.53         5.10 o
  10   7   6         53.74         50.35         4.63 o
  11   7   6         50.34         52.89         5.11 o
  12   7   6         59.32         76.56         7.59 o
  13   7   6          6.25          9.17         4.32 o
  14   7   6        233.89        248.15        15.09 o
 -14   8   6        145.26        134.03        12.48 o
 -13   8   6         12.21         11.52         5.96 o
 -12   8   6         72.56         69.14         7.79 o
 -11   8   6         48.50         53.94         5.56 o
 -10   8   6          6.39          9.19         3.32 o
  -9   8   6          4.10          2.52         1.80 o
  -8   8   6        735.51        732.81        15.84 o
  -7   8   6         51.92         56.54         2.74 o
  -6   8   6          8.77          6.71         2.16 o
  -5   8   6        270.97        289.14         3.52 o
  -4   8   6         28.38         29.20         1.66 o
  -3   8   6          9.33         21.22         1.70 o
  -2   8   6         40.22         42.25         5.13 o
  -1   8   6         42.24         53.35         2.58 o
   0   8   6         15.82         13.09         2.45 o
   1   8   6         15.22         16.82         2.25 o
   2   8   6          0.27          1.35         1.02 o
   3   8   6        237.41        210.07         3.04 o
   4   8   6          1.24          0.26         1.32 o
   5   8   6         51.90         60.98         2.83 o
   6   8   6        214.09        219.63         5.67 o
   7   8   6        262.11        257.98         5.81 o
   8   8   6        154.28        163.64         5.16 o
   9   8   6         47.16         51.92         4.61 o
  10   8   6          2.55          2.01         2.98 o
  11   8   6         27.42         21.07         4.39 o
  12   8   6          3.26          1.26         3.42 o
  13   8   6         34.72         33.81         5.74 o
 -13   9   6        186.15        203.53        10.54 o
 -12   9   6        175.34        212.77        10.27 o
 -11   9   6         25.38         24.61         5.59 o
 -10   9   6          3.33          4.65         3.52 o
  -9   9   6         49.47         41.07         4.57 o
  -8   9   6         62.88         72.41         4.60 o
  -7   9   6        289.87        345.16         5.92 o
  -6   9   6        486.55        533.88         6.25 o
  -5   9   6         67.06         63.59         2.27 o
  -4   9   6       4732.65       4616.10        39.72 o
  -3   9   6        262.47        255.91         4.85 o
  -2   9   6       4284.26       4237.33        34.01 o
  -1   9   6         93.72         91.00         4.35 o
   0   9   6         15.66          9.60         2.89 o
   1   9   6        741.41        699.57         8.59 o
   2   9   6        749.92        728.82         6.93 o
   3   9   6        115.10        111.98         2.48 o
   4   9   6        380.46        341.79         5.20 o
   5   9   6        277.13        276.82         4.43 o
   6   9   6          1.11          2.57         2.11 o
   7   9   6         24.75         25.23         3.61 o
   8   9   6        417.72        420.32         8.64 o
   9   9   6          0.03         -0.04         2.57 o
  10   9   6         33.32         41.93         5.03 o
  11   9   6          0.25         -0.52         3.42 o
  12   9   6         10.91         12.79         4.71 o
  13   9   6         65.38         55.02         8.97 o
 -13  10   6         29.45         24.51         6.31 o
 -12  10   6          6.06          8.37         4.48 o
 -11  10   6         42.94         44.85         6.06 o
 -10  10   6         96.18         85.25         6.58 o
  -9  10   6        245.05        261.76         7.62 o
  -8  10   6         73.34         62.31         4.24 o
  -7  10   6         39.62         34.65         2.41 o
  -6  10   6        114.28        111.18         6.47 o
  -5  10   6        541.67        537.66         6.38 o
  -4  10   6        780.75        800.19         9.92 o
  -3  10   6        892.25        914.32        10.42 o
  -2  10   6        223.42        215.32         6.17 o
  -1  10   6         41.22         43.52         3.52 o
   0  10   6        140.60        139.27         5.23 o
   1  10   6         85.64         84.11         4.30 o
   2  10   6         31.75         35.27         1.82 o
   3  10   6        307.70        256.43         4.44 o
   4  10   6        140.71        121.45         2.95 o
   5  10   6         40.87         36.49         2.82 o
   6  10   6        323.36        320.00         6.13 o
   7  10   6        250.54        270.06         7.21 o
   8  10   6        160.43        147.75         6.37 o
   9  10   6         61.40         65.89         5.27 o
  10  10   6        106.31        113.43         7.22 o
  11  10   6          0.31          4.86         3.94 o
  12  10   6          7.12          5.41         4.86 o
 -12  11   6          8.08          4.90         4.85 o
 -11  11   6         12.02         10.24         4.29 o
 -10  11   6         17.32         12.80         3.82 o
  -9  11   6          1.72          1.35         2.93 o
  -8  11   6          2.51          1.45         2.69 o
  -7  11   6         29.46         28.10         2.67 o
  -6  11   6        563.93        545.23         7.62 o
  -5  11   6        107.57        101.62         4.37 o
  -4  11   6          0.07         -0.39         1.36 o
  -3  11   6        462.26        442.78         8.71 o
  -2  11   6        270.50        275.43         6.67 o
  -1  11   6       2469.56       2513.58        28.75 o
   0  11   6        705.42        709.83        11.22 o
   1  11   6        109.56        103.12         5.68 o
   2  11   6        678.76        718.14        10.69 o
   3  11   6       1246.11       1087.51        11.69 o
   4  11   6         37.71         37.92         2.43 o
   5  11   6         76.34         60.16         2.80 o
   6  11   6         14.97         13.40         2.42 o
   7  11   6          0.18         -2.44         2.44 o
   8  11   6        159.89        156.66         6.61 o
   9  11   6          1.96          0.63         2.71 o
  10  11   6          7.78          8.24         3.92 o
  11  11   6          5.15         11.21         4.33 o
  12  11   6          0.27          0.41         3.47 o
 -12  12   6          3.43          1.98         5.00 o
 -11  12   6         40.16         30.80         6.54 o
 -10  12   6         18.79         16.64         4.44 o
  -9  12   6        116.12        104.78         8.25 o
  -8  12   6          0.15          0.43         2.73 o
  -7  12   6          3.98          3.02         3.53 o
  -6  12   6         72.01         68.27         4.27 o
  -5  12   6         56.79         53.50         3.55 o
  -4  12   6          4.67          4.53         1.73 o
  -3  12   6         87.68         72.46         3.31 o
  -2  12   6        116.69        110.25         5.59 o
  -1  12   6        182.97        192.68         6.42 o
   0  12   6        273.70        299.77         8.88 o
   1  12   6        382.83        422.01        12.24 o
   2  12   6        876.30        877.88        20.09 o
   3  12   6         32.40         27.79         2.04 o
   4  12   6         35.58         26.14         2.51 o
   5  12   6          0.27          2.53         1.99 o
   6  12   6          0.65         -1.81         2.49 o
   7  12   6          0.10          0.51         3.33 o
   8  12   6         51.77         44.02         4.28 o
   9  12   6         37.43         31.53         4.52 o
  10  12   6         51.94         43.72         5.50 o
  11  12   6          2.17          2.91         4.03 o
 -11  13   6         84.37         68.49        13.48 o
 -10  13   6        216.22        252.43        11.29 o
  -9  13   6        137.10        125.86        10.62 o
  -8  13   6         84.28         79.28         8.66 o
  -7  13   6        173.40        202.82         8.74 o
  -6  13   6          0.10          3.70         3.03 o
  -5  13   6          8.38          3.98         1.88 o
  -4  13   6          7.60          4.69         1.57 o
  -3  13   6         27.35         21.54         2.75 o
  -2  13   6         15.85         13.21         3.59 o
  -1  13   6        517.85        539.67        10.83 o
   0  13   6        457.31        490.83        10.00 o
   1  13   6        545.11        593.73        11.82 o
   2  13   6         94.73         84.08         5.64 o
   3  13   6        151.89        142.79         7.27 o
   4  13   6         34.67         20.72         2.08 o
   5  13   6          0.02          0.82         2.64 o
   6  13   6         15.14         19.37         3.51 o
   7  13   6         42.89         39.06         3.92 o
   8  13   6          4.76          2.84         3.63 o
   9  13   6         59.60         58.70         8.24 o
  10  13   6          0.22          2.23         3.98 o
 -10  14   6         65.13         62.98        10.38 o
  -9  14   6          0.03          0.13         8.09 o
  -8  14   6         51.45         57.48        11.07 o
  -7  14   6          0.30         -1.57         5.75 o
  -6  14   6          5.26          8.61         6.57 o
  -5  14   6        115.21        107.43         6.51 o
  -4  14   6        252.76        275.21         8.77 o
  -3  14   6          2.16          2.09         3.26 o
  -2  14   6        142.24        147.33        13.17 o
  -1  14   6          0.16          4.22         4.71 o
   0  14   6          8.75         10.68         5.77 o
   1  14   6         10.17         16.70         5.38 o
   2  14   6          0.63         -3.53         3.53 o
   3  14   6         17.72         20.54         5.22 o
   4  14   6        274.28        295.87        11.82 o
   5  14   6          6.47          9.66         4.80 o
   6  14   6         56.71         55.92         7.50 o
   7  14   6        132.97        119.12         9.21 o
   8  14   6          0.30          6.54         4.80 o
   9  14   6         16.78         19.68         6.97 o
  10  14   6        112.21         87.27        14.77 o
  -9  15   6         56.20         61.76        14.24 o
  -8  15   6          2.23          6.08         7.29 o
  -7  15   6          9.68         11.97         7.03 o
  -6  15   6         71.96         79.63         7.55 o
  -5  15   6        447.92        516.01        19.56 o
  -4  15   6          0.54         -0.99         2.47 o
  -3  15   6         12.84         16.74         4.24 o
  -2  15   6         37.08         34.36         4.31 o
  -1  15   6          8.76          8.32         3.60 o
   0  15   6          0.53          4.07         3.53 o
   1  15   6          7.77          6.12         4.18 o
   2  15   6         64.18         56.28         5.79 o
   3  15   6        142.66        122.21         6.99 o
   4  15   6        270.24        311.48        10.52 o
   5  15   6         53.38         59.65         7.29 o
   6  15   6         31.38         30.23         6.32 o
   7  15   6         22.27          6.77         5.66 o
   8  15   6        150.73        141.16        13.34 o
   9  15   6          0.21          3.02         5.30 o
  -8  16   6        205.58        287.68        22.13 o
  -7  16   6          0.24         -0.46         4.15 o
  -6  16   6          2.57          2.37         5.03 o
  -5  16   6         14.30         13.64         5.53 o
  -4  16   6          4.72          4.98         4.64 o
  -3  16   6         17.24          9.00         4.19 o
  -2  16   6         13.67          9.91         4.84 o
  -1  16   6         51.58         48.31         5.62 o
   0  16   6        127.42        129.38        17.07 o
   1  16   6        100.21         75.98        16.66 o
   2  16   6          4.24          2.30         3.99 o
   3  16   6        132.90        103.96        16.36 o
   4  16   6          1.60          2.90         4.35 o
   5  16   6        213.93        222.73        13.65 o
   6  16   6         73.18         53.22         7.62 o
   7  16   6         47.91         55.66         8.70 o
  -6  17   6         33.68         27.07         8.34 o
  -5  17   6        101.77         91.06        12.51 o
  -4  17   6         61.31         58.85        10.20 o
  -3  17   6          0.03         -0.37         5.06 o
  -2  17   6          2.63         10.17         5.16 o
  -1  17   6          4.88          0.74         5.03 o
   0  17   6         13.91         12.60         5.27 o
   1  17   6         18.31         20.17         5.51 o
   2  17   6          0.20         -3.16         4.50 o
   3  17   6         15.97         13.52         6.02 o
   4  17   6          1.81          6.78         6.20 o
   5  17   6          0.09         -0.71         4.80 o
   6  17   6         41.99         33.50         7.45 o
  -4  18   6          5.12         10.57         7.04 o
  -3  18   6          9.99          5.15         6.19 o
  -2  18   6         11.44          8.81         6.78 o
  -1  18   6          0.55          2.38         5.30 o
   0  18   6         11.42          3.96         5.84 o
   1  18   6          4.64          4.16         4.99 o
   2  18   6         58.70         31.94        13.53 o
   3  18   6          1.30          1.93         4.80 o
 -15   0   7         64.88         73.43        25.43 o
 -13   0   7        412.48        405.77        12.49 o
 -11   0   7          6.08          8.93         3.76 o
  -9   0   7       1394.33       1462.91        21.06 o
  -7   0   7          0.10          1.08         1.44 o
  -5   0   7       3000.52       3081.20        34.03 o
  -3   0   7        282.10        347.24         5.87 o
  -1   0   7          0.77          3.48         2.09 o
   1   0   7        800.58        821.42         9.11 o
   3   0   7          6.50          5.72         1.80 o
   5   0   7       2810.14       2830.92        33.19 o
   7   0   7        735.33        773.20        14.31 o
   9   0   7        124.17        181.64         9.00 o
  11   0   7         77.19         93.30        11.32 o
  13   0   7        364.28        373.40        15.45 o
  15   0   7         71.08         64.65        21.28 o
 -15   1   7         30.59         19.65         5.83 o
 -14   1   7         39.20         19.88         5.05 o
 -13   1   7         98.68        109.79         6.33 o
 -12   1   7         12.37         10.40         2.85 o
 -11   1   7         12.50         10.92         2.58 o
 -10   1   7        634.49        649.09         8.30 o
  -9   1   7        453.56        480.43         6.11 o
  -8   1   7        105.73        103.44         3.43 o
  -7   1   7          3.91          3.44         1.62 o
  -6   1   7        887.80        904.37         8.24 o
  -5   1   7        577.83        551.43         4.69 o
  -4   1   7        141.77        163.95         2.43 o
  -3   1   7       6871.12       7495.66        63.78 o
  -2   1   7         98.25         77.19         1.99 o
  -1   1   7       3194.24       3472.20        25.24 o
   0   1   7       6001.03       5983.55        41.72 o
   1   1   7       3010.40       3010.05        17.52 o
   2   1   7        436.46        406.64         4.42 o
   3   1   7        226.23        214.04         3.66 o
   4   1   7        244.19        235.80         3.66 o
   5   1   7        556.01        625.39         7.56 o
   6   1   7        571.68        617.79         8.45 o
   7   1   7        323.23        354.43         6.64 o
   8   1   7         40.91         43.30         3.57 o
   9   1   7        202.84        192.72         6.06 o
  10   1   7        707.82        692.49        11.14 o
  11   1   7         16.36         14.70         3.87 o
  12   1   7         89.03         89.99         6.10 o
  13   1   7         26.81         45.34         5.75 o
  14   1   7          1.49          4.00         4.67 o
  15   1   7         35.71         33.43         8.44 o
 -15   2   7         69.53         44.45        10.91 o
 -14   2   7         38.44         27.94         7.35 o
 -13   2   7          7.54          5.92         3.46 o
 -12   2   7         42.59         33.80         3.60 o
 -11   2   7        551.42        564.53         8.77 o
 -10   2   7         13.70         14.62         2.60 o
  -9   2   7        163.42        185.08         5.84 o
  -8   2   7        102.37         94.38         3.06 o
  -7   2   7          3.63          5.54         1.53 o
  -6   2   7        246.41        258.81         3.17 o
  -5   2   7         45.58         49.72         1.30 o
  -4   2   7       3059.65       3117.67        27.62 o
  -3   2   7        404.71        415.00         3.41 o
  -2   2   7       1371.14       1349.70         9.83 o
  -1   2   7        740.71        783.53         5.67 o
   0   2   7          0.14          0.00         0.85 o
   1   2   7        584.86        686.77         4.77 o
   2   2   7        485.80        474.43         4.35 o
   3   2   7        131.55         97.82         2.59 o
   4   2   7        419.22        421.91         5.19 o
   5   2   7         93.62        103.33         3.34 o
   6   2   7         23.77         15.54         2.49 o
   7   2   7         83.71         67.42         3.83 o
   8   2   7        613.26        661.58        10.04 o
   9   2   7        110.37        103.32         6.88 o
  10   2   7         10.12          9.16         3.52 o
  11   2   7        460.18        465.29        11.19 o
  12   2   7         41.02         52.17         5.51 o
  13   2   7         72.30         67.54         7.07 o
  14   2   7        298.31        334.72        11.19 o
 -15   3   7         48.28         33.94         7.80 o
 -14   3   7         25.27         25.23         7.22 o
 -13   3   7        303.10        354.60        11.49 o
 -12   3   7         78.96         77.64         6.39 o
 -11   3   7        127.76        122.07         6.28 o
 -10   3   7        356.55        365.57         7.13 o
  -9   3   7        291.54        284.50         5.48 o
  -8   3   7        647.92        637.64         7.69 o
  -7   3   7        174.77        182.87         2.98 o
  -6   3   7        263.41        253.14         6.87 o
  -5   3   7         94.91         95.92         3.54 o
  -4   3   7         71.37         96.56         3.00 o
  -3   3   7       2298.16       2332.55        24.64 o
  -2   3   7       4442.32       4974.56        54.10 o
  -1   3   7        521.38        521.08         3.40 o
   0   3   7       5133.36       5529.31        35.61 o
   1   3   7       2143.08       2110.30        12.25 o
   2   3   7        191.81        253.55         3.43 o
   3   3   7         24.91         30.95         1.71 o
   4   3   7         62.59         58.39         2.30 o
   5   3   7        134.28        136.73         3.12 o
   6   3   7        178.60        210.76         4.83 o
   7   3   7          0.08         -0.25         1.80 o
   8   3   7        153.32        148.66         5.90 o
   9   3   7        321.86        325.96         7.87 o
  10   3   7         56.56         70.23         4.71 o
  11   3   7         43.83         53.27         4.83 o
  12   3   7          2.09          8.11         4.08 o
  13   3   7        610.34        679.26        13.99 o
  14   3   7         28.14         24.37         5.51 o
 -15   4   7          3.69         -0.29         4.49 o
 -14   4   7         20.39         13.20         6.54 o
 -13   4   7          3.40         -1.91         4.89 o
 -12   4   7         10.67         20.03         6.06 o
 -11   4   7        130.32        122.14         7.97 o
 -10   4   7         19.92         15.78         2.35 o
  -9   4   7         79.21         60.78         3.41 o
  -8   4   7         18.88         16.79         2.05 o
  -7   4   7         33.67         25.10         2.63 o
  -6   4   7        761.56        802.34         9.80 o
  -5   4   7          3.78          6.97         2.10 o
  -4   4   7       1715.85       1725.71        16.78 o
  -3   4   7        169.77        191.07         4.23 o
  -2   4   7       1794.93       1840.63        11.30 o
  -1   4   7          1.79          3.65         1.00 o
   0   4   7        174.39        148.08         2.36 o
   1   4   7        255.44        273.56         3.48 o
   2   4   7        707.22        731.07         5.75 o
   3   4   7        317.88        281.11         3.58 o
   4   4   7       2096.58       2175.79        15.62 o
   5   4   7        107.00         89.22         2.94 o
   6   4   7       1330.00       1234.64        12.45 o
   7   4   7          1.19          1.93         2.71 o
   8   4   7          0.26         -1.62         2.54 o
   9   4   7        590.82        613.16         9.97 o
  10   4   7        188.10        199.47         8.50 o
  11   4   7         24.80         25.49         4.44 o
  12   4   7        167.04        170.47         8.96 o
  13   4   7         19.54         16.37         5.45 o
  14   4   7        307.09        329.01        11.22 o
 -15   5   7          8.67          6.76         6.51 o
 -14   5   7        123.63        123.32        10.95 o
 -13   5   7         16.07         21.72         5.95 o
 -12   5   7        201.41        216.60        13.11 o
 -11   5   7        677.27        688.23        18.47 o
 -10   5   7          0.08          1.23         1.81 o
  -9   5   7        150.31        139.42         5.93 o
  -8   5   7        137.52        135.08         7.14 o
  -7   5   7        616.88        690.07        10.40 o
  -6   5   7       1111.92       1152.02        15.03 o
  -5   5   7         62.69         57.32         3.56 o
  -4   5   7        145.95        165.86         4.16 o
  -3   5   7        321.33        276.98         4.81 o
  -2   5   7        301.03        304.29         3.54 o
  -1   5   7         38.65         30.00         1.97 o
   0   5   7        100.48        100.90         2.86 o
   1   5   7        133.54        134.42         2.34 o
   2   5   7        333.14        354.12         4.20 o
   3   5   7         39.23         57.65         2.20 o
   4   5   7       1473.04       1448.80        11.61 o
   5   5   7        200.46        235.16         4.40 o
   6   5   7        549.55        551.55         7.73 o
   7   5   7        324.40        310.06         6.70 o
   8   5   7         68.42         72.90         4.12 o
   9   5   7        236.89        245.88         7.20 o
  10   5   7         52.51         51.68         4.60 o
  11   5   7         84.11         87.13         6.70 o
  12   5   7        363.47        423.24        10.55 o
  13   5   7         11.47         14.52         4.93 o
  14   5   7         83.91         79.12         8.40 o
 -14   6   7         30.32         31.82         6.65 o
 -13   6   7         76.59         72.04        10.41 o
 -12   6   7         57.07         49.45         5.97 o
 -11   6   7        178.01        184.21         7.68 o
 -10   6   7        123.49        119.20         6.64 o
  -9   6   7        242.06        265.24         8.46 o
  -8   6   7         16.88          7.93         3.24 o
  -7   6   7          2.43          4.40         3.38 o
  -6   6   7       2139.41       2203.49        25.93 o
  -5   6   7        237.30        263.33         4.44 o
  -4   6   7        415.98        364.96         4.96 o
  -3   6   7          3.22          2.06         0.66 o
  -2   6   7        252.45        257.26         4.18 o
  -1   6   7        237.12        238.17         3.10 o
   0   6   7          1.01          3.44         1.61 o
   1   6   7         27.21         39.27         2.98 o
   2   6   7         48.11         37.97         1.58 o
   3   6   7        777.00        852.42         6.87 o
   4   6   7        547.09        548.76         6.21 o
   5   6   7        323.56        314.79         5.08 o
   6   6   7       1217.95       1179.01        11.78 o
   7   6   7        612.37        605.57         9.46 o
   8   6   7        124.60        143.08         9.09 o
   9   6   7        242.85        263.04         7.99 o
  10   6   7         73.29         73.51         5.30 o
  11   6   7        256.91        273.56        10.41 o
  12   6   7         77.19         83.18         8.72 o
  13   6   7        139.34        134.32         8.48 o
  14   6   7         13.29          6.46         5.84 o
 -14   7   7          7.86          5.43         5.34 o
 -13   7   7          1.40         -0.28         4.55 o
 -12   7   7         62.07         75.52         6.31 o
 -11   7   7         23.76         26.76         4.64 o
 -10   7   7          0.08         -0.57         2.83 o
  -9   7   7        107.91        101.57         5.14 o
  -8   7   7         19.97         20.79         3.42 o
  -7   7   7        305.69        320.88         6.78 o
  -6   7   7        442.67        466.69         7.80 o
  -5   7   7        225.02        202.69         4.77 o
  -4   7   7          3.13          1.19         1.97 o
  -3   7   7       2247.69       2226.23        13.46 o
  -2   7   7         23.97         17.15         1.30 o
  -1   7   7        196.26        184.94         3.74 o
   0   7   7        189.79        194.71         3.78 o
   1   7   7        210.00        219.15         4.21 o
   2   7   7         12.01         16.94         1.62 o
   3   7   7        105.48         98.09         2.70 o
   4   7   7          0.89          4.17         1.74 o
   5   7   7        314.88        293.77         5.19 o
   6   7   7       1460.89       1400.89        14.62 o
   7   7   7        645.60        627.87        10.30 o
   8   7   7        998.56        982.43        13.50 o
   9   7   7         17.38         21.35         4.34 o
  10   7   7          0.01          2.44         2.94 o
  11   7   7         70.69         63.72         5.38 o
  12   7   7         22.81         22.18         4.59 o
  13   7   7          9.35          8.00         4.81 o
 -14   8   7         14.97         16.73         7.34 o
 -13   8   7        253.17        296.01        13.78 o
 -12   8   7          1.41         -2.87         3.64 o
 -11   8   7         82.31         88.96         7.34 o
 -10   8   7          5.15          0.13         3.21 o
  -9   8   7        127.45        146.43         6.33 o
  -8   8   7        373.30        344.36         8.00 o
  -7   8   7       2175.23       2054.96        24.65 o
  -6   8   7         16.53         15.30         3.01 o
  -5   8   7        357.50        354.48         5.94 o
  -4   8   7        630.00        580.05         4.68 o
  -3   8   7        367.03        357.88         6.09 o
  -2   8   7        215.56        224.09         4.34 o
  -1   8   7         92.02         98.84         3.08 o
   0   8   7          0.20          0.56         1.37 o
   1   8   7        173.84        159.91         4.85 o
   2   8   7         31.60         31.15         2.06 o
   3   8   7         10.46         15.14         1.76 o
   4   8   7          0.99          3.29         1.43 o
   5   8   7        263.42        252.59         4.70 o
   6   8   7        177.94        188.39         4.57 o
   7   8   7        609.22        583.72         9.59 o
   8   8   7         30.82         34.23         3.93 o
   9   8   7         22.75         15.51         3.85 o
  10   8   7          6.40         10.16         4.16 o
  11   8   7        270.47        280.39         9.38 o
  12   8   7        483.19        622.05        15.02 o
  13   8   7          1.29          0.45         3.83 o
 -13   9   7         17.22         15.55         5.01 o
 -12   9   7         17.52         13.09         4.81 o
 -11   9   7         44.69         42.94         5.51 o
 -10   9   7         22.40         23.79         3.93 o
  -9   9   7         27.02         23.97         4.01 o
  -8   9   7         14.54         10.65         3.08 o
  -7   9   7        238.58        225.58         6.07 o
  -6   9   7          3.19          9.51         2.24 o
  -5   9   7        526.62        506.98         6.27 o
  -4   9   7         16.09         11.44         1.21 o
  -3   9   7        430.00        441.15        10.34 o
  -2   9   7        227.57        232.34         5.18 o
  -1   9   7        727.06        761.91         9.01 o
   0   9   7        882.90        891.39        11.58 o
   1   9   7        104.10         81.36         3.70 o
   2   9   7         80.24         82.87         3.67 o
   3   9   7         47.48         43.17         2.08 o
   4   9   7        115.85        128.33         3.64 o
   5   9   7         66.07         70.07         2.98 o
   6   9   7         91.46         99.77         3.99 o
   7   9   7        993.95        995.06        12.69 o
   8   9   7          6.94          6.13         2.86 o
   9   9   7          1.72          1.42         2.70 o
  10   9   7         22.14         21.29         4.56 o
  11   9   7         19.07         11.72         4.24 o
  12   9   7         57.49         55.87         6.50 o
  13   9   7          4.39          9.23         6.13 o
 -13  10   7         31.31         15.99         5.16 o
 -12  10   7          0.01          6.13         4.37 o
 -11  10   7         62.01         49.37         5.43 o
 -10  10   7          2.20          5.93         3.72 o
  -9  10   7         57.31         67.86         5.74 o
  -8  10   7        340.27        326.44         7.53 o
  -7  10   7         79.15         70.71         3.40 o
  -6  10   7         68.06         56.12         3.67 o
  -5  10   7        191.49        179.49         4.92 o
  -4  10   7          7.44          6.78         1.42 o
  -3  10   7        291.61        309.70         5.51 o
  -2  10   7       2098.34       2089.23        20.09 o
  -1  10   7        845.94        825.11        10.91 o
   0  10   7        126.66        136.89         5.27 o
   1  10   7        317.82        285.39         7.41 o
   2  10   7        111.35        123.54         5.35 o
   3  10   7       1447.40       1311.22        12.07 o
   4  10   7        487.81        492.61         5.98 o
   5  10   7        295.34        291.83         5.86 o
   6  10   7         21.14         18.54         2.88 o
   7  10   7         13.14         13.23         2.83 o
   8  10   7        208.94        218.46         6.35 o
   9  10   7          4.03          5.18         3.29 o
  10  10   7          4.52          0.14         2.99 o
  11  10   7         42.16         45.04         6.25 o
  12  10   7         14.71         14.59         5.18 o
 -12  11   7         19.91         15.77         5.03 o
 -11  11   7          6.30         10.58         4.73 o
 -10  11   7         14.83         10.64         4.14 o
  -9  11   7        129.59        149.92         5.96 o
  -8  11   7         32.68         27.14         4.02 o
  -7  11   7        518.72        538.84         8.66 o
  -6  11   7        379.53        379.94        12.26 o
  -5  11   7        140.65        134.53         5.49 o
  -4  11   7        166.82        169.66         4.70 o
  -3  11   7         53.31         46.92         3.68 o
  -2  11   7         18.16         22.06         2.60 o
  -1  11   7       1537.14       1547.07        18.94 o
   0  11   7        267.58        260.20         6.57 o
   1  11   7         38.48         34.82         5.50 o
   2  11   7        592.12        585.18        12.58 o
   3  11   7        309.73        295.85         6.86 o
   4  11   7         50.88         34.78         1.82 o
   5  11   7         74.49         60.83         2.84 o
   6  11   7         48.64         36.91         2.84 o
   7  11   7        137.58        127.11         4.80 o
   8  11   7          8.54         15.31         3.41 o
   9  11   7         10.13         11.07         3.36 o
  10  11   7         20.71         19.65         4.51 o
  11  11   7         29.17         28.32         5.89 o
  12  11   7         99.99         71.11        12.83 o
 -12  12   7         92.95         53.43        23.28 o
 -11  12   7         78.04         58.82        10.81 o
 -10  12   7         92.31        102.93        10.22 o
  -9  12   7        110.91        122.72         8.67 o
  -8  12   7         29.36         29.65         4.58 o
  -7  12   7          8.82          7.31         3.76 o
  -6  12   7         19.99         15.79         2.93 o
  -5  12   7        175.69        153.75        11.57 o
  -4  12   7        215.71        223.72        11.41 o
  -3  12   7        532.81        534.81        10.49 o
  -2  12   7         34.30         35.55         3.53 o
  -1  12   7        180.98        178.68         7.30 o
   0  12   7          4.51         14.15        10.09 o
   1  12   7        576.70        563.21        11.86 o
   2  12   7         11.29         20.33         4.13 o
   3  12   7        130.11        117.81         6.32 o
   4  12   7        124.45         85.66         3.71 o
   5  12   7         28.51         23.99         2.75 o
   6  12   7         60.93         55.56         3.88 o
   7  12   7          7.19          6.48         3.52 o
   8  12   7         23.28         11.70         4.17 o
   9  12   7         23.77         22.03         4.30 o
  10  12   7          0.36         -1.10         3.64 o
  11  12   7         55.03         45.69         7.37 o
 -11  13   7         54.28         78.68        14.67 o
 -10  13   7         86.53         94.24        11.19 o
  -9  13   7          2.60          9.79         6.49 o
  -8  13   7          0.43          3.56         5.88 o
  -7  13   7          0.14          3.12         5.79 o
  -6  13   7          3.99          6.26         7.55 o
  -5  13   7         43.52         33.19         7.18 o
  -4  13   7         55.92         46.04         3.43 o
  -3  13   7         16.50         14.41         3.62 o
  -2  13   7          8.12          8.78         3.04 o
  -1  13   7         17.46         16.53         3.35 o
   0  13   7          8.82         15.39         3.94 o
   1  13   7         19.30         23.43         3.98 o
   2  13   7        114.06        129.61         6.96 o
   3  13   7         21.49         29.25         4.84 o
   4  13   7        253.31        261.66         9.61 o
   5  13   7          2.87          6.11         3.60 o
   6  13   7        124.09        126.99         8.66 o
   7  13   7         38.51         36.25         5.85 o
   8  13   7          4.20          3.91         4.71 o
   9  13   7         11.07         17.40         6.14 o
  10  13   7          0.00          5.38         5.10 o
 -10  14   7         20.55         29.77        11.21 o
  -9  14   7         24.48         37.00         9.42 o
  -8  14   7          1.49          0.91         6.31 o
  -7  14   7        242.16        305.67        19.75 o
  -6  14   7         61.73         65.06         9.53 o
  -5  14   7        339.47        419.16        13.59 o
  -4  14   7         11.99         17.37         4.31 o
  -3  14   7        195.42        199.38         7.21 o
  -2  14   7        324.80        333.57         9.91 o
  -1  14   7         41.66         36.39         6.39 o
   0  14   7         14.80         15.60         5.25 o
   1  14   7          3.25          4.71         3.81 o
   2  14   7         61.87         64.66         7.26 o
   3  14   7         25.77         24.05         5.03 o
   4  14   7          0.00         -2.15         4.05 o
   5  14   7         87.25         79.57         7.13 o
   6  14   7          5.71         11.77         6.47 o
   7  14   7          0.02          5.73         5.26 o
   8  14   7         90.70         84.28         8.88 o
   9  14   7         90.30         96.33         8.99 o
  -9  15   7         98.07         92.88        14.54 o
  -8  15   7         33.17         45.15        10.87 o
  -7  15   7          2.57          7.31         5.73 o
  -6  15   7          0.20         -5.26         5.26 o
  -5  15   7        143.67        164.29        10.74 o
  -4  15   7         31.64         26.49         7.10 o
  -3  15   7         18.11         17.96         4.49 o
  -2  15   7         77.43         66.26         5.24 o
  -1  15   7          2.48          3.38         3.23 o
   0  15   7         14.43         13.81         3.91 o
   1  15   7         19.29         17.22         4.25 o
   2  15   7          3.24          9.57         4.24 o
   3  15   7        158.14        173.58         8.84 o
   4  15   7          0.14          4.20         5.07 o
   5  15   7          0.38          4.65         5.48 o
   6  15   7        108.53        104.69         9.98 o
   7  15   7          0.81          7.32         8.60 o
   8  15   7        153.40        142.96        14.11 o
  -8  16   7          0.81         12.21         7.99 o
  -7  16   7         42.31         50.54         7.77 o
  -6  16   7         12.82         13.62         6.56 o
  -5  16   7         54.91         62.57         8.11 o
  -4  16   7         38.22         40.58         6.90 o
  -3  16   7         66.09         54.03         8.08 o
  -2  16   7        147.31        153.72         8.81 o
  -1  16   7         30.23         33.84         7.58 o
   0  16   7        166.99        204.61         8.88 o
   1  16   7          0.04         -3.21         4.00 o
   2  16   7         18.28         22.02         5.42 o
   3  16   7         42.05         36.95         5.82 o
   4  16   7          6.74         12.68         5.09 o
   5  16   7        121.93        112.22        10.20 o
   6  16   7          6.82         13.81         5.93 o
   7  16   7        109.07         85.71        13.09 o
  -6  17   7         13.38         14.58         6.58 o
  -5  17   7          2.88          0.81         5.06 o
  -4  17   7          9.34          5.48         5.97 o
  -3  17   7         88.74         61.67        12.27 o
  -2  17   7         42.47         22.25         7.93 o
  -1  17   7         50.42         38.16         7.39 o
   0  17   7          2.42          2.27         5.74 o
   1  17   7          9.31          6.55         5.75 o
   2  17   7        137.32        135.02        11.00 o
   3  17   7          5.17          1.29         4.75 o
   4  17   7          2.20         -1.92         4.83 o
   5  17   7         79.76         83.57        10.31 o
  -3  18   7         19.39         14.46         6.33 o
  -2  18   7          0.10         10.66         7.23 o
  -1  18   7         36.75         27.83         6.38 o
   0  18   7          2.24          4.11         4.30 o
   1  18   7         42.28         21.04         6.60 o
   2  18   7          6.05          6.38         5.34 o
   3  18   7         26.22          8.37         5.92 o
 -14   0   8        221.65        278.47        23.41 o
 -12   0   8         48.53         38.23         5.74 o
 -10   0   8       4298.26       4529.03        68.21 o
  -8   0   8          5.88          5.73         2.64 o
  -6   0   8       2258.86       2354.51        32.74 o
  -4   0   8        619.29        611.92         8.08 o
  -2   0   8        313.44        313.88         6.86 o
   0   0   8      10584.28      11345.88       129.11 o
   2   0   8          4.91          1.01         1.55 o
   4   0   8          5.33         17.01         2.70 o
   6   0   8        181.47        205.51         7.64 o
   8   0   8        933.31        999.02        20.13 o
  10   0   8        247.35        247.28         9.62 o
  12   0   8          2.58          4.04         5.54 o
  14   0   8          0.20          4.89         7.13 o
 -15   1   8         24.04         38.93        10.85 o
 -14   1   8        192.93        171.13        13.22 o
 -13   1   8          0.26         -0.32         3.10 o
 -12   1   8         99.67         92.69         5.12 o
 -11   1   8         27.62         31.90         3.13 o
 -10   1   8        194.14        216.60         5.28 o
  -9   1   8         34.47         37.91         2.75 o
  -8   1   8        139.70        133.73         3.41 o
  -7   1   8       1998.14       2016.09        16.96 o
  -6   1   8        274.42        262.68         3.89 o
  -5   1   8        251.72        270.91         3.27 o
  -4   1   8        128.05        159.88         2.41 o
  -3   1   8        700.33        765.30         6.48 o
  -2   1   8         70.26         60.11         2.28 o
  -1   1   8          2.45          2.93         1.11 o
   0   1   8          0.65          1.70         1.15 o
   1   1   8        845.65        807.85         5.86 o
   2   1   8        408.31        435.54         4.02 o
   3   1   8        617.93        668.76         5.77 o
   4   1   8        424.98        450.63         6.04 o
   5   1   8        420.06        412.39         6.01 o
   6   1   8         64.05         76.03         3.91 o
   7   1   8        521.53        549.96         9.17 o
   8   1   8        409.92        399.16         8.05 o
   9   1   8         27.88         32.20         3.97 o
  10   1   8        104.19        123.98         6.15 o
  11   1   8         24.17         22.85         4.86 o
  12   1   8         17.69         14.55         4.26 o
  13   1   8         22.90         21.47         5.32 o
  14   1   8        240.49        230.45         9.95 o
 -15   2   8         16.43         10.47         6.65 o
 -14   2   8         57.97         52.05        10.29 o
 -13   2   8        133.42        140.86         8.29 o
 -12   2   8        124.06        120.41         5.03 o
 -11   2   8        136.57        123.07         4.45 o
 -10   2   8        297.81        294.68         6.56 o
  -9   2   8        729.77        751.48         9.00 o
  -8   2   8         68.02         57.55         2.78 o
  -7   2   8         85.11         76.51         2.42 o
  -6   2   8        436.99        467.82         4.57 o
  -5   2   8       2200.12       2102.74        18.99 o
  -4   2   8        182.17        165.71         4.29 o
  -3   2   8        277.77        327.11         4.14 o
  -2   2   8          6.10         14.45         1.29 o
  -1   2   8        315.82        396.43         3.60 o
   0   2   8         63.32         49.87         1.60 o
   1   2   8         33.04         57.54         1.85 o
   2   2   8        203.21        194.44         2.70 o
   3   2   8       1730.32       1717.63        12.57 o
   4   2   8        462.06        454.74         5.63 o
   5   2   8         66.66         54.40         2.89 o
   6   2   8         72.32         69.47         3.63 o
   7   2   8        413.32        404.78         8.17 o
   8   2   8         44.55         41.03         4.34 o
   9   2   8          8.38          1.48         2.54 o
  10   2   8          8.98         10.38         3.54 o
  11   2   8          0.59          2.69         3.23 o
  12   2   8          0.80         -0.96         3.70 o
  13   2   8         12.03         10.55         4.56 o
  14   2   8          2.90          1.43         4.45 o
 -15   3   8         19.68         20.16         8.13 o
 -14   3   8         76.37         68.08         9.93 o
 -13   3   8          0.10         -0.49         3.58 o
 -12   3   8         28.29         23.79         4.99 o
 -11   3   8        239.15        227.55        12.13 o
 -10   3   8        349.43        323.29        12.18 o
  -9   3   8         49.87         46.49         3.43 o
  -8   3   8       1285.17       1325.09        12.09 o
  -7   3   8        226.56        233.95         6.75 o
  -6   3   8       1679.39       1699.03        17.70 o
  -5   3   8       1125.61       1168.68        13.51 o
  -4   3   8         98.65        109.89         3.50 o
  -3   3   8        225.39        189.56         4.53 o
  -2   3   8        220.68        276.07         2.70 o
  -1   3   8       1636.64       1568.48         9.17 o
   0   3   8        949.73       1035.46         6.57 o
   1   3   8        698.46        686.15         4.80 o
   2   3   8       1442.22       1452.44         9.27 o
   3   3   8        498.65        577.68         5.53 o
   4   3   8       1374.38       1331.03        10.74 o
   5   3   8         82.61         85.58         3.13 o
   6   3   8        213.86        219.10         4.84 o
   7   3   8          5.82          5.77         2.38 o
   8   3   8        139.87        145.90         5.99 o
   9   3   8        121.36        119.60         5.12 o
  10   3   8          0.08          3.05         3.18 o
  11   3   8        161.05        155.17         6.94 o
  12   3   8         28.42         26.60         4.93 o
  13   3   8         12.52         28.09         5.77 o
  14   3   8         40.82         59.34         7.38 o
 -15   4   8         27.99         23.39         7.06 o
 -14   4   8         72.77         75.75        11.06 o
 -13   4   8          0.41         -5.89         5.89 o
 -12   4   8          0.01         -2.77         5.02 o
 -11   4   8          7.19         10.03         3.78 o
 -10   4   8         11.86          8.21         1.59 o
  -9   4   8         67.43         65.44         2.89 o
  -8   4   8        293.88        283.12         9.47 o
  -7   4   8         99.94         91.93         4.46 o
  -6   4   8        336.47        345.34         6.98 o
  -5   4   8        224.68        253.32         5.47 o
  -4   4   8        216.07        233.36         4.44 o
  -3   4   8       1135.96       1075.87        11.97 o
  -2   4   8        799.91        839.12         8.20 o
  -1   4   8        203.46        200.89         2.21 o
   0   4   8         35.63         26.66         1.18 o
   1   4   8          7.97          6.45         1.05 o
   2   4   8        255.75        241.08         3.15 o
   3   4   8       1400.83       1387.08        10.91 o
   4   4   8          1.33          1.83         1.47 o
   5   4   8        788.77        844.17         8.34 o
   6   4   8        243.23        224.29         4.70 o
   7   4   8        380.64        365.60         7.13 o
   8   4   8        710.82        679.65        12.00 o
   9   4   8        155.30        152.94         5.98 o
  10   4   8         19.05         13.75         3.45 o
  11   4   8         66.60         71.38         6.24 o
  12   4   8         18.01         23.65         4.42 o
  13   4   8         13.83         16.80         4.89 o
  14   4   8         52.94         33.46         7.08 o
 -14   5   8          5.58          4.90         5.12 o
 -13   5   8        140.88        159.21        18.62 o
 -12   5   8         84.69         74.14         7.17 o
 -11   5   8        212.61        219.31         9.17 o
 -10   5   8         71.76         68.35         6.44 o
  -9   5   8        110.26        119.91         8.44 o
  -8   5   8         12.52          8.65         2.78 o
  -7   5   8        107.00        118.29         6.10 o
  -6   5   8          0.02         -1.61         2.05 o
  -5   5   8         34.19         31.07         2.76 o
  -4   5   8        352.51        354.67         5.20 o
  -3   5   8         98.68        111.59         3.36 o
  -2   5   8         12.98         17.38         1.58 o
  -1   5   8         22.61         19.48         1.80 o
   0   5   8          4.88          4.07         1.29 o
   1   5   8       2143.51       2275.24        14.02 o
   2   5   8       1989.05       2028.68        12.85 o
   3   5   8        336.73        334.03         4.30 o
   4   5   8        748.12        704.10         7.27 o
   5   5   8         43.51         41.60         2.62 o
   6   5   8       1004.58        995.02        10.33 o
   7   5   8         14.81          6.45         2.62 o
   8   5   8        508.13        524.53         9.70 o
   9   5   8        112.53        107.04         4.91 o
  10   5   8         13.32         18.74         3.63 o
  11   5   8         64.87         71.41         6.67 o
  12   5   8          4.85          9.75         4.71 o
  13   5   8         14.03          4.71         4.41 o
  14   5   8         29.78         23.51         6.98 o
 -14   6   8         38.42         33.85         7.97 o
 -13   6   8          0.66          3.33         4.68 o
 -12   6   8          9.93          2.17         3.46 o
 -11   6   8         37.32         34.81         4.50 o
 -10   6   8        139.44        154.36         7.91 o
  -9   6   8         47.03         50.59         5.10 o
  -8   6   8         72.67         75.91         5.44 o
  -7   6   8          0.49          3.41         2.38 o
  -6   6   8         11.19          7.33         2.19 o
  -5   6   8          0.14          2.38         1.85 o
  -4   6   8         48.73         58.35         2.45 o
  -3   6   8         20.59         19.21         1.25 o
  -2   6   8        688.38        628.72         6.24 o
  -1   6   8        169.26        145.51         2.85 o
   0   6   8         55.80         55.35         2.96 o
   1   6   8         66.45         69.70         2.77 o
   2   6   8        507.94        487.65         4.97 o
   3   6   8        222.98        223.62         3.85 o
   4   6   8         10.58          6.27         1.74 o
   5   6   8         18.64         16.67         2.67 o
   6   6   8       1079.60       1074.69        11.47 o
   7   6   8        425.93        432.11         7.65 o
   8   6   8        107.08        117.94         5.13 o
   9   6   8        718.94        722.40        13.54 o
  10   6   8        209.49        223.44         7.13 o
  11   6   8          3.92          3.91         3.77 o
  12   6   8         13.09         13.88         4.68 o
  13   6   8          0.58          9.04         4.85 o
 -14   7   8         54.80         33.12        13.63 o
 -13   7   8         99.70         91.50        13.01 o
 -12   7   8          1.35          2.89         4.35 o
 -11   7   8         55.62         52.00         6.09 o
 -10   7   8         79.56         88.70         7.36 o
  -9   7   8        172.84        161.77         7.01 o
  -8   7   8         18.80         21.22         3.92 o
  -7   7   8        288.85        258.57         6.88 o
  -6   7   8        382.47        404.31         6.35 o
  -5   7   8        104.57        103.28         3.85 o
  -4   7   8         17.47         12.11         2.06 o
  -3   7   8          0.17          1.45         1.03 o
  -2   7   8         30.77         41.75         2.39 o
  -1   7   8        394.88        357.33         5.56 o
   0   7   8          2.37          0.28         1.56 o
   1   7   8          6.82          8.04         2.38 o
   2   7   8          1.04          1.08         0.52 o
   3   7   8        640.13        667.40         6.21 o
   4   7   8        712.58        665.19         6.82 o
   5   7   8          2.63          3.05         1.67 o
   6   7   8         20.95         22.71         2.68 o
   7   7   8        236.06        242.58         6.43 o
   8   7   8        171.62        188.63         6.20 o
   9   7   8         41.00         41.08         5.08 o
  10   7   8          1.41          3.77         3.61 o
  11   7   8        134.16        141.36         7.71 o
  12   7   8        377.04        444.33        12.89 o
  13   7   8         28.45         22.05         5.75 o
 -13   8   8         86.20         92.79        11.57 o
 -12   8   8         17.96         20.84         5.40 o
 -11   8   8         26.19         29.42         4.88 o
 -10   8   8        161.79        162.17         6.65 o
  -9   8   8          3.16         10.06         3.12 o
  -8   8   8        523.67        542.87         9.42 o
  -7   8   8          8.94         13.76         2.92 o
  -6   8   8         23.86         33.96         3.28 o
  -5   8   8        191.39        169.28         4.91 o
  -4   8   8          3.37          0.37         1.89 o
  -3   8   8        613.46        604.66         8.85 o
  -2   8   8        573.12        590.19         7.85 o
  -1   8   8        978.46        916.09        12.10 o
   0   8   8        171.32        171.89         4.84 o
   1   8   8         55.50         39.09         2.86 o
   2   8   8         19.45         21.06         2.85 o
   3   8   8        142.22        116.60         3.03 o
   4   8   8        150.95        144.51         3.92 o
   5   8   8         18.14         17.82         2.34 o
   6   8   8        562.85        574.11         7.97 o
   7   8   8         40.36         34.69         3.39 o
   8   8   8         17.21         17.88         3.08 o
   9   8   8        125.37        133.21         6.26 o
  10   8   8        151.72        157.21         7.18 o
  11   8   8         63.76         51.66         5.92 o
  12   8   8          7.28          8.61         4.75 o
  13   8   8          0.01          4.44         5.03 o
 -13   9   8         66.01         55.69         6.54 o
 -12   9   8          4.05          1.35         3.92 o
 -11   9   8         27.06         23.49         4.42 o
 -10   9   8         16.07         20.44         3.81 o
  -9   9   8         83.76         74.25         4.38 o
  -8   9   8         80.80         76.72         4.92 o
  -7   9   8        167.62        176.06         5.89 o
  -6   9   8        165.51        167.76         4.21 o
  -5   9   8          8.38          9.00         1.41 o
  -4   9   8        241.04        211.13        10.24 o
  -3   9   8        191.21        164.82         7.44 o
  -2   9   8       1288.37       1273.38        15.68 o
  -1   9   8         55.38         55.11         2.88 o
   0   9   8          8.74         10.76         2.33 o
   1   9   8         54.35         49.47         3.15 o
   2   9   8         15.53         16.52         2.73 o
   3   9   8         66.50         56.06         2.69 o
   4   9   8         37.62         40.39         1.94 o
   5   9   8        319.79        328.86         5.92 o
   6   9   8        908.04        914.32        10.78 o
   7   9   8         12.75         11.70         2.50 o
   8   9   8          1.80          0.82         2.84 o
   9   9   8          0.11          2.96         2.95 o
  10   9   8          2.34          3.64         3.37 o
  11   9   8          1.43         -1.31         4.02 o
  12   9   8         31.48         24.13         5.89 o
 -13  10   8         16.39          6.31         5.81 o
 -12  10   8         27.86         22.15         5.46 o
 -11  10   8        134.54        126.75         8.36 o
 -10  10   8         26.92         23.58         4.05 o
  -9  10   8        107.43         86.24         5.26 o
  -8  10   8          0.10          1.76         2.20 o
  -7  10   8         21.00         15.61         2.29 o
  -6  10   8         28.32         30.02         2.04 o
  -5  10   8         17.38         14.28         3.00 o
  -4  10   8         60.58         49.96         3.82 o
  -3  10   8         45.58         38.24         2.12 o
  -2  10   8        290.85        298.56         4.91 o
  -1  10   8        930.26        959.95        12.51 o
   0  10   8          1.54          2.98         2.66 o
   1  10   8       1237.08       1194.97        13.59 o
   2  10   8        526.50        531.28         9.70 o
   3  10   8        575.38        610.82        13.55 o
   4  10   8        271.62        248.65         9.00 o
   5  10   8        176.47        186.60         5.48 o
   6  10   8          1.74          0.95         1.86 o
   7  10   8         60.99         53.41         3.58 o
   8  10   8          0.84          1.82         2.39 o
   9  10   8         35.89         24.19         4.03 o
  10  10   8          5.88          4.83         3.77 o
  11  10   8          6.03          7.10         4.37 o
  12  10   8         51.38         36.17         9.83 o
 -12  11   8         23.79         16.50         6.58 o
 -11  11   8        150.12        159.72        11.11 o
 -10  11   8          0.26          0.37         4.47 o
  -9  11   8         20.46         12.26         3.65 o
  -8  11   8          4.21          5.16         3.06 o
  -7  11   8          0.02          1.21         2.65 o
  -6  11   8         48.82         44.44         4.87 o
  -5  11   8          1.74         -0.30         1.26 o
  -4  11   8         31.73         22.74         3.66 o
  -3  11   8         43.21         37.51         3.08 o
  -2  11   8         23.96         18.25         3.01 o
  -1  11   8        403.82        409.73         8.17 o
   0  11   8          6.66          1.73         2.72 o
   1  11   8          0.39          4.18         2.93 o
   2  11   8       2448.82       2496.85        29.37 o
   3  11   8        485.13        447.45         9.78 o
   4  11   8        175.66        171.42         7.06 o
   5  11   8         19.27         13.93         1.98 o
   6  11   8          6.03          5.76         2.56 o
   7  11   8        167.64        151.42         5.02 o
   8  11   8        107.08        115.23         5.83 o
   9  11   8         22.15         13.03         3.69 o
  10  11   8        115.03         93.62         7.85 o
  11  11   8          4.53          0.46         4.11 o
 -11  12   8         43.89         38.03        11.15 o
 -10  12   8         37.05         44.92        11.29 o
  -9  12   8         51.89         72.24        10.02 o
  -8  12   8         99.88        109.84         9.94 o
  -7  12   8         50.25         55.61         8.39 o
  -6  12   8         47.94         42.18         7.09 o
  -5  12   8        633.62        705.82        19.54 o
  -4  12   8          4.94          5.15         1.93 o
  -3  12   8        244.91        250.19         5.96 o
  -2  12   8         54.47         46.21         4.24 o
  -1  12   8          2.12         -3.41         3.41 o
   0  12   8         11.42         13.76         3.78 o
   1  12   8          5.34          7.36         3.67 o
   2  12   8         26.60         26.31         4.45 o
   3  12   8         22.41         24.80         3.98 o
   4  12   8        739.91        752.65        15.15 o
   5  12   8         20.67         19.20         4.36 o
   6  12   8         14.70          9.44         3.63 o
   7  12   8         71.04         76.68         5.14 o
   8  12   8         56.91         57.25         5.39 o
   9  12   8         18.42         16.37         4.54 o
  10  12   8        130.05        125.57         9.91 o
  11  12   8         11.34         11.18         7.11 o
 -10  13   8        310.61        363.36        19.38 o
  -9  13   8          2.95          8.08         6.79 o
  -8  13   8          3.58          3.76         5.97 o
  -7  13   8         10.07         10.11         6.07 o
  -6  13   8         77.36         96.96         9.32 o
  -5  13   8        132.87        156.48         9.55 o
  -4  13   8        185.64        188.72         9.39 o
  -3  13   8        107.20        110.98         7.79 o
  -2  13   8        261.70        257.61         8.06 o
  -1  13   8        348.66        372.00         8.72 o
   0  13   8        483.68        515.33        10.21 o
   1  13   8        376.49        406.95         9.71 o
   2  13   8        319.23        323.93         9.43 o
   3  13   8        149.65        148.21         7.17 o
   4  13   8         17.76         13.56         4.94 o
   5  13   8         85.79         89.07         6.90 o
   6  13   8          0.53          9.91         5.37 o
   7  13   8         13.16         14.72         4.86 o
   8  13   8          5.81          7.76         5.14 o
   9  13   8         49.40         47.46         9.14 o
  10  13   8          0.02         -1.57         5.29 o
 -10  14   8         38.89         27.02        16.56 o
  -9  14   8         10.86         20.48         8.66 o
  -8  14   8         30.17         28.99         8.73 o
  -7  14   8        246.47        336.79        16.10 o
  -6  14   8        134.42        102.60        18.20 o
  -5  14   8          8.68         11.93         6.20 o
  -4  14   8        575.06        646.06        17.79 o
  -3  14   8        212.00        232.97         7.86 o
  -2  14   8          0.03         -0.35         2.58 o
  -1  14   8          2.95          2.05         4.15 o
   0  14   8          1.48         -0.70         3.33 o
   1  14   8        172.46        186.17         9.38 o
   2  14   8          0.94          2.16         4.99 o
   3  14   8        142.87        163.85         8.05 o
   4  14   8         12.36          6.27         4.61 o
   5  14   8         67.92         95.54         8.22 o
   6  14   8         70.99         71.97         8.76 o
   7  14   8         11.64         16.05         5.85 o
   8  14   8          0.95         -1.50         4.89 o
   9  14   8         26.21         24.06         7.16 o
  -8  15   8          0.23         -4.21         6.42 o
  -7  15   8         13.96         12.57         6.69 o
  -6  15   8         46.19         42.78         7.27 o
  -5  15   8        369.19        423.29        14.71 o
  -4  15   8          1.93         -1.74         4.72 o
  -3  15   8          4.91          0.64         5.71 o
  -2  15   8        152.17        166.00        10.49 o
  -1  15   8          1.78          5.58         3.70 o
   0  15   8         29.01         41.40         5.27 o
   1  15   8         96.54        106.46        11.68 o
   2  15   8        129.72        121.76        12.30 o
   3  15   8          1.11         10.38         4.57 o
   4  15   8         15.21         24.31         5.67 o
   5  15   8          2.99         -4.79         4.79 o
   6  15   8          0.10         -1.54         6.13 o
   7  15   8         13.62         12.25         7.56 o
   8  15   8          2.40         -2.88         6.63 o
  -7  16   8          0.01          1.25         6.24 o
  -6  16   8          7.79         13.04         6.31 o
  -5  16   8         22.78         25.77         6.94 o
  -4  16   8         29.45         31.52         7.93 o
  -3  16   8         39.28         24.75         6.36 o
  -2  16   8         93.83         91.39        11.53 o
  -1  16   8        215.48        250.28        19.09 o
   0  16   8          0.56          3.11         4.91 o
   1  16   8        110.49        102.34         9.71 o
   2  16   8         49.91         44.32         7.01 o
   3  16   8          3.74          1.88         4.13 o
   4  16   8         49.91         52.35         6.97 o
   5  16   8        342.28        415.04        16.87 o
   6  16   8         73.07         65.32        11.35 o
  -5  17   8        143.64        134.22        12.47 o
  -4  17   8          8.71          8.79         7.09 o
  -3  17   8         85.96         79.24         8.78 o
  -2  17   8         12.98         15.47         7.35 o
  -1  17   8         56.12         43.79         6.95 o
   0  17   8         36.63         30.19         7.92 o
   1  17   8         44.04         40.61         9.14 o
   2  17   8         11.12         11.10         5.72 o
   3  17   8          2.28          0.44         3.84 o
   4  17   8         69.59         78.22         8.11 o
   5  17   8        517.32        708.36        57.00 o
  -2  18   8          8.75          2.55        10.76 o
  -1  18   8          4.14         13.75         8.45 o
   0  18   8        121.72        104.87        21.61 o
   1  18   8         66.74         41.41        14.41 o
 -15   0   9         11.91          1.55        10.26 o
 -13   0   9        448.29        446.89        23.21 o
 -11   0   9         12.35         13.20         3.50 o
  -9   0   9        889.34        871.71        14.69 o
  -7   0   9         10.84         10.34         2.63 o
  -5   0   9       3593.37       3604.54        37.42 o
  -3   0   9         65.93        122.48         4.33 o
  -1   0   9       3703.96       3646.06        35.13 o
   1   0   9       1252.44       1304.61        14.97 o
   3   0   9       1681.92       1655.50        16.33 o
   5   0   9       1132.63       1142.63        16.94 o
   7   0   9        712.83        675.71        17.95 o
   9   0   9        414.51        410.40        11.88 o
  11   0   9        177.13        162.48         9.83 o
  13   0   9          0.03         -3.33         6.74 o
 -15   1   9         47.67         45.73        11.40 o
 -14   1   9         14.66         11.62         7.42 o
 -13   1   9         20.72         16.60         5.20 o
 -12   1   9        169.16        185.98         6.21 o
 -11   1   9        267.87        293.19         6.11 o
 -10   1   9        331.14        329.71         7.07 o
  -9   1   9          0.40         -1.53         1.53 o
  -8   1   9       1059.67       1033.19        10.28 o
  -7   1   9        150.32        154.95         3.25 o
  -6   1   9        541.13        535.01         4.91 o
  -5   1   9         81.32         91.91         2.42 o
  -4   1   9          1.49          1.49         1.01 o
  -3   1   9          0.30          1.78         1.21 o
  -2   1   9         27.84         15.04         1.49 o
  -1   1   9       2342.47       2390.35        16.74 o
   0   1   9          1.28          0.93         1.11 o
   1   1   9         73.49         71.62         2.23 o
   2   1   9          0.02          1.58         1.27 o
   3   1   9        385.13        407.95         4.70 o
   4   1   9        335.81        327.87         4.63 o
   5   1   9        195.09        181.76         5.04 o
   6   1   9        198.00        186.17         5.63 o
   7   1   9         17.11         19.14         3.13 o
   8   1   9        265.25        246.41         6.62 o
   9   1   9        219.88        181.28         7.34 o
  10   1   9        135.79        111.80         5.89 o
  11   1   9         14.40         17.14         4.38 o
  12   1   9         35.40         16.15         4.30 o
  13   1   9         11.96         14.34         5.67 o
  14   1   9        101.14        115.02         8.86 o
 -15   2   9         15.78         21.78        11.19 o
 -14   2   9         40.96         30.63         6.52 o
 -13   2   9          7.32          4.56         4.76 o
 -12   2   9          0.77          0.18         4.86 o
 -11   2   9          1.60         -0.72         1.59 o
 -10   2   9         49.43         49.75         4.03 o
  -9   2   9        272.81        247.42         4.17 o
  -8   2   9         51.91         58.08         3.27 o
  -7   2   9        152.68        147.64         2.63 o
  -6   2   9        107.77         80.79         2.26 o
  -5   2   9         12.20          9.47         2.04 o
  -4   2   9       1876.40       1885.54        11.85 o
  -3   2   9         87.60        106.63         1.98 o
  -2   2   9         42.43         63.27         2.27 o
  -1   2   9       3914.47       4276.69        29.68 o
   0   2   9       3465.43       3636.13        25.11 o
   1   2   9          7.78          3.19         1.06 o
   2   2   9        499.90        538.41         4.90 o
   3   2   9        929.88        896.64         7.73 o
   4   2   9       1015.40        903.27         8.54 o
   5   2   9        303.84        314.06         5.65 o
   6   2   9        100.00        107.81         4.22 o
   7   2   9        140.45        138.87         5.11 o
   8   2   9         92.39         74.32         4.83 o
   9   2   9          0.72          1.05         2.63 o
  10   2   9         10.22         16.65         4.03 o
  11   2   9        171.74        153.63         6.99 o
  12   2   9         56.75         48.80         6.03 o
  13   2   9         42.16         36.47         5.66 o
  14   2   9          0.05         -2.84         5.23 o
 -15   3   9         62.69         46.20        11.70 o
 -14   3   9         89.99         66.29        11.82 o
 -13   3   9          9.67          9.39         5.09 o
 -12   3   9         23.02         33.27         5.93 o
 -11   3   9        310.01        324.15        10.70 o
 -10   3   9        172.91        166.52        11.33 o
  -9   3   9        287.47        257.29        10.48 o
  -8   3   9        207.12        216.41         7.11 o
  -7   3   9         50.51         38.75         3.03 o
  -6   3   9          4.51          5.42         2.37 o
  -5   3   9        173.25        166.23         4.72 o
  -4   3   9         33.09         41.85         3.26 o
  -3   3   9        365.86        382.81         6.27 o
  -2   3   9        184.84        202.91         2.51 o
  -1   3   9          2.78          4.92         1.05 o
   0   3   9         26.97         12.81         1.17 o
   1   3   9        478.92        499.63         5.36 o
   2   3   9        380.37        409.15         4.04 o
   3   3   9       2154.49       2184.73        15.98 o
   4   3   9         91.63        100.43         2.95 o
   5   3   9        128.81        126.77         3.87 o
   6   3   9        160.24        147.30         4.86 o
   7   3   9         69.67         80.38         4.54 o
   8   3   9         69.84         79.89         4.75 o
   9   3   9         12.95          8.80         3.71 o
  10   3   9        149.95        154.65         7.59 o
  11   3   9          1.77          4.86         3.73 o
  12   3   9        318.29        385.34        10.53 o
  13   3   9         23.64         26.18         5.79 o
  14   3   9         92.53         83.34         8.43 o
 -14   4   9         30.30         23.38         7.03 o
 -13   4   9         43.40         40.77         9.61 o
 -12   4   9         23.72         30.40         5.81 o
 -11   4   9         28.66         31.66         5.01 o
 -10   4   9        133.23        172.40         7.42 o
  -9   4   9        204.10        245.03         7.95 o
  -8   4   9          6.17          6.02         2.83 o
  -7   4   9         21.86         22.34         3.36 o
  -6   4   9          4.76          0.07         1.94 o
  -5   4   9         75.66         66.09         3.18 o
  -4   4   9       2042.41       2157.86        21.40 o
  -3   4   9        366.49        404.59         6.78 o
  -2   4   9         12.69          6.34         1.36 o
  -1   4   9        218.40        244.03         2.45 o
   0   4   9        868.87        909.25         5.83 o
   1   4   9        425.26        421.90         4.41 o
   2   4   9        242.39        272.44         3.23 o
   3   4   9       1472.06       1480.96        11.52 o
   4   4   9        109.88        128.61         3.47 o
   5   4   9       2455.30       2429.87        21.05 o
   6   4   9       1018.75        960.00         9.89 o
   7   4   9          7.29          1.90         2.45 o
   8   4   9        325.82        312.34         7.51 o
   9   4   9         19.25         19.28         3.58 o
  10   4   9        714.10        769.95        12.55 o
  11   4   9          0.55          4.02         4.11 o
  12   4   9         61.44         58.02         6.40 o
  13   4   9          0.58          1.19         4.41 o
  14   4   9         28.16         23.85         8.15 o
 -14   5   9         38.63         28.89         8.93 o
 -13   5   9        431.27        534.43        19.84 o
 -12   5   9        443.20        505.49        13.56 o
 -11   5   9         50.74         39.54         6.26 o
 -10   5   9          1.98          2.48         3.01 o
  -9   5   9        641.84        658.90        12.38 o
  -8   5   9         72.82         67.67         5.09 o
  -7   5   9         76.63         72.57         4.30 o
  -6   5   9         36.13         44.56         3.79 o
  -5   5   9          3.67          5.29         2.03 o
  -4   5   9        934.69        873.10         9.76 o
  -3   5   9         74.78         76.70         2.29 o
  -2   5   9       1340.11       1422.08        10.28 o
  -1   5   9         13.04         10.06         1.39 o
   0   5   9        277.47        281.81         4.30 o
   1   5   9        470.19        520.43         4.60 o
   2   5   9        143.86        149.85         2.30 o
   3   5   9        768.08        734.91         6.94 o
   4   5   9       2588.34       2628.17        20.51 o
   5   5   9         11.52         12.20         2.24 o
   6   5   9        675.73        674.53         8.43 o
   7   5   9        129.30        118.77         4.90 o
   8   5   9         33.78         29.55         3.44 o
   9   5   9          5.60          3.79         3.75 o
  10   5   9          2.66          2.42         2.88 o
  11   5   9          9.24          7.15         3.83 o
  12   5   9          0.04          0.03         3.36 o
  13   5   9         15.54         22.34         5.22 o
 -14   6   9        114.82         87.56        23.20 o
 -13   6   9         24.51         27.53         8.88 o
 -12   6   9         28.67         19.68         4.65 o
 -11   6   9          9.55          6.95         4.71 o
 -10   6   9         70.79         79.99         7.10 o
  -9   6   9         11.14         11.95         4.23 o
  -8   6   9         13.36         15.92         3.31 o
  -7   6   9          2.17          2.50         2.45 o
  -6   6   9         29.49         24.95         3.76 o
  -5   6   9         46.44         61.65         3.72 o
  -4   6   9        360.99        361.67         5.49 o
  -3   6   9        104.54        109.80         3.31 o
  -2   6   9       2035.98       2162.90        17.81 o
  -1   6   9        308.60        328.03         3.96 o
   0   6   9          7.18          6.37         1.78 o
   1   6   9         36.26         42.27         3.07 o
   2   6   9        177.12        170.45         4.16 o
   3   6   9        832.57        861.81         7.43 o
   4   6   9        119.40        117.88         2.78 o
   5   6   9          7.96          6.64         1.72 o
   6   6   9       1766.70       1748.96        17.00 o
   7   6   9        377.77        386.54         7.46 o
   8   6   9         23.22         26.36         3.49 o
   9   6   9         34.50         28.10         4.20 o
  10   6   9          1.07          0.55         3.18 o
  11   6   9         43.24         51.48         6.01 o
  12   6   9          4.38          8.80         4.69 o
  13   6   9          1.73         -4.11         4.76 o
 -14   7   9          0.31          2.47         5.35 o
 -13   7   9          4.98          4.67         4.46 o
 -12   7   9        208.45        267.88        12.22 o
 -11   7   9         83.60         80.78        12.89 o
 -10   7   9          0.14          0.37         3.35 o
  -9   7   9          2.13          6.21         3.10 o
  -8   7   9        963.35        934.39        13.95 o
  -7   7   9        144.98        167.07         5.30 o
  -6   7   9        853.30        849.72        11.73 o
  -5   7   9        467.40        477.81         6.95 o
  -4   7   9        175.11        182.28         5.73 o
  -3   7   9        567.44        571.47        14.25 o
  -2   7   9         51.06         42.33         2.34 o
  -1   7   9         53.55         59.20         1.93 o
   0   7   9         38.38         56.04         3.18 o
   1   7   9        579.84        531.63         7.56 o
   2   7   9        482.11        485.86         8.02 o
   3   7   9        973.06        921.82         8.10 o
   4   7   9          9.35         13.65         2.04 o
   5   7   9         24.00         30.52         2.50 o
   6   7   9         98.31         93.00         3.73 o
   7   7   9       1114.69       1139.17        14.00 o
   8   7   9         48.24         55.74         4.49 o
   9   7   9         69.30         75.74         5.59 o
  10   7   9         78.83         74.53         5.80 o
  11   7   9        210.59        224.92         9.59 o
  12   7   9          8.82         14.87         4.77 o
  13   7   9          1.66         -0.67         5.97 o
 -13   8   9         44.35         32.28         6.40 o
 -12   8   9         60.96         58.45         8.39 o
 -11   8   9         11.48         10.30         4.51 o
 -10   8   9          9.20         12.32         4.28 o
  -9   8   9        465.02        487.20        10.65 o
  -8   8   9         12.33         13.50         3.69 o
  -7   8   9        316.44        337.46         6.90 o
  -6   8   9         51.93         51.82         3.27 o
  -5   8   9          3.88          2.37         2.04 o
  -4   8   9        424.24        430.19         6.01 o
  -3   8   9       2317.08       2367.96        19.02 o
  -2   8   9         19.28         21.77         2.04 o
  -1   8   9        992.06       1005.93        12.47 o
   0   8   9        990.35        960.71        11.22 o
   1   8   9         37.17         30.29         3.50 o
   2   8   9       3079.93       3046.30        32.50 o
   3   8   9        110.45         94.31         3.23 o
   4   8   9        393.04        401.68         5.31 o
   5   8   9        393.08        374.57         5.69 o
   6   8   9        127.04        126.17         4.70 o
   7   8   9          7.83          7.29         2.58 o
   8   8   9         80.91         89.29         4.77 o
   9   8   9          0.01          2.97         2.98 o
  10   8   9          0.05          2.59         3.25 o
  11   8   9        316.40        327.49        10.99 o
  12   8   9         62.91         59.77         8.39 o
 -13   9   9         49.40         46.08         7.88 o
 -12   9   9         91.05         86.28         7.88 o
 -11   9   9          1.41         -0.59         2.79 o
 -10   9   9          8.52          6.33         3.27 o
  -9   9   9        179.68        174.04         7.92 o
  -8   9   9         51.67         48.09         4.45 o
  -7   9   9        655.09        640.08        17.53 o
  -6   9   9        103.48         84.80         3.57 o
  -5   9   9         69.14         52.14         5.48 o
  -4   9   9          1.34          2.11         1.96 o
  -3   9   9          2.65          3.32         2.28 o
  -2   9   9       1803.05       1871.70        19.02 o
  -1   9   9       1802.01       1785.37        19.78 o
   0   9   9         29.42         28.07         2.90 o
   1   9   9        120.80         98.53         5.38 o
   2   9   9          3.77          9.78         3.22 o
   3   9   9          0.89         -0.66         1.24 o
   4   9   9         19.75         19.39         1.92 o
   5   9   9          5.13          6.15         1.91 o
   6   9   9          7.15         13.41         2.67 o
   7   9   9        282.14        290.62         6.75 o
   8   9   9          0.00          3.38         3.01 o
   9   9   9         59.75         48.81         4.46 o
  10   9   9        101.20        101.72         7.80 o
  11   9   9          0.55         -2.54         3.84 o
  12   9   9        131.99        121.40         9.48 o
 -12  10   9        310.65        377.38        22.75 o
 -11  10   9         54.31         41.26         5.07 o
 -10  10   9          0.59          1.84         3.06 o
  -9  10   9         53.62         41.38         4.92 o
  -8  10   9        337.06        361.03        11.52 o
  -7  10   9        117.01        112.36         4.00 o
  -6  10   9          4.99          3.88         1.80 o
  -5  10   9         65.25         77.92        10.79 o
  -4  10   9        319.16        347.53        14.31 o
  -3  10   9        839.30        806.73        13.99 o
  -2  10   9        802.02        802.96        11.26 o
  -1  10   9        754.73        763.18        10.99 o
   0  10   9        303.05        294.55        11.42 o
   1  10   9        366.52        375.06         8.91 o
   2  10   9        139.47        141.35         6.56 o
   3  10   9       1003.56        948.38        15.39 o
   4  10   9        613.28        607.54         9.95 o
   5  10   9        239.72        223.10         7.00 o
   6  10   9          3.14          5.10         2.78 o
   7  10   9          5.99          5.68         2.76 o
   8  10   9        152.53        158.23         6.29 o
   9  10   9         48.27         42.44         4.76 o
  10  10   9        105.97         86.31         7.07 o
  11  10   9        127.34        111.58        10.84 o
 -12  11   9         37.79         45.63        14.07 o
 -11  11   9          0.52          3.50         7.60 o
 -10  11   9         57.64         58.99        11.07 o
  -9  11   9          0.54          6.39         7.62 o
  -8  11   9        314.54        351.21        17.60 o
  -7  11   9         17.99         19.18         8.41 o
  -6  11   9         42.74         50.61         8.08 o
  -5  11   9          1.39          8.68         5.51 o
  -4  11   9         67.45         79.67         6.98 o
  -3  11   9         30.80         23.67         3.10 o
  -2  11   9          5.82          2.95         2.38 o
  -1  11   9        220.69        217.87         6.29 o
   0  11   9        140.85        151.36         8.50 o
   1  11   9          0.03          1.16         2.73 o
   2  11   9       1665.37       1716.59        23.48 o
   3  11   9         23.41         19.16         4.33 o
   4  11   9        209.06        201.09         8.24 o
   5  11   9          5.92          5.50         2.47 o
   6  11   9        146.59        167.30         6.20 o
   7  11   9          1.98          4.58         3.97 o
   8  11   9        118.60        109.40         6.37 o
   9  11   9         80.48         89.43         8.09 o
  10  11   9          0.14          4.62         4.76 o
  11  11   9         23.75         21.22         8.49 o
 -11  12   9        108.00        142.16        19.53 o
 -10  12   9        172.67        181.10        15.27 o
  -9  12   9         29.31         37.16        10.18 o
  -8  12   9          5.69          3.88         6.60 o
  -7  12   9          0.00         -4.28         5.64 o
  -6  12   9        331.30        405.68        18.59 o
  -5  12   9         48.68         50.05         7.74 o
  -4  12   9          1.76          6.79         4.75 o
  -3  12   9         23.09         19.40         2.76 o
  -2  12   9         70.27         79.82         4.25 o
  -1  12   9         94.64         89.84         4.93 o
   0  12   9          1.13          9.73         3.57 o
   1  12   9          5.97          7.74         3.59 o
   2  12   9          0.17          0.99         2.83 o
   3  12   9        143.59        168.90         7.12 o
   4  12   9          0.39         -2.15         3.87 o
   5  12   9        187.91        183.33         7.90 o
   6  12   9        242.67        260.98        10.34 o
   7  12   9          9.21         10.94         4.39 o
   8  12   9         15.58         22.71         5.56 o
   9  12   9         69.81         61.80         7.92 o
  10  12   9         27.44         21.29         7.19 o
 -10  13   9        224.47        302.96        33.34 o
  -9  13   9        174.87        191.98        21.22 o
  -8  13   9          1.50          4.04         6.44 o
  -7  13   9        264.97        374.70        18.58 o
  -6  13   9          9.00         13.04         5.59 o
  -5  13   9        256.86        304.93        11.32 o
  -4  13   9        775.03        865.19        19.76 o
  -3  13   9         61.28         56.72         7.38 o
  -2  13   9        202.84        217.56         7.81 o
  -1  13   9         11.82          9.75         3.17 o
   0  13   9         34.52         35.02         4.18 o
   1  13   9        105.49        100.15         5.91 o
   2  13   9         73.18         70.36         5.83 o
   3  13   9         33.38         29.14         5.10 o
   4  13   9         13.31          6.30         4.03 o
   5  13   9        157.07        156.66         7.96 o
   6  13   9         51.38         44.88         6.23 o
   7  13   9        294.67        363.71        12.78 o
   8  13   9         13.19         10.72         5.25 o
   9  13   9         64.40         70.10         8.67 o
  -9  14   9         19.59         25.35         9.23 o
  -8  14   9          1.51          9.41         6.91 o
  -7  14   9          0.68          4.20         6.89 o
  -6  14   9        195.11        272.79        11.91 o
  -5  14   9        226.03        328.71        18.28 o
  -4  14   9         69.36         85.04         9.27 o
  -3  14   9         22.67         31.80         6.63 o
  -2  14   9        152.73        156.03         6.57 o
  -1  14   9         80.36         89.49         7.56 o
   0  14   9        218.34        229.15         9.73 o
   1  14   9          6.54          2.02         4.88 o
   2  14   9         29.12         25.05         6.85 o
   3  14   9        158.88        165.63         9.88 o
   4  14   9          0.00          3.30         4.55 o
   5  14   9         13.18         16.54         6.80 o
   6  14   9          3.91          5.72         4.60 o
   7  14   9         98.22        106.19        10.13 o
   8  14   9          0.34          1.68         7.57 o
  -8  15   9          8.45          4.63         7.47 o
  -7  15   9         39.91         36.05         7.22 o
  -6  15   9         15.28         23.49         8.52 o
  -5  15   9          9.20          7.92         6.14 o
  -4  15   9        282.40        339.14        14.04 o
  -3  15   9          5.72          6.21         6.14 o
  -2  15   9         10.56          8.52         6.49 o
  -1  15   9         38.42         42.44         5.64 o
   0  15   9          0.78          3.57         3.65 o
   1  15   9         13.24         18.19         5.10 o
   2  15   9         17.34         22.82         5.60 o
   3  15   9         21.73         21.76         5.86 o
   4  15   9          0.01          5.09         5.36 o
   5  15   9          0.67          7.94         6.01 o
   6  15   9         18.00         19.40         7.18 o
   7  15   9         61.11         62.56        10.25 o
  -7  16   9          2.27         13.47         8.16 o
  -6  16   9         24.45         29.03         9.60 o
  -5  16   9         41.14         39.14         8.25 o
  -4  16   9          3.98          5.37         5.78 o
  -3  16   9         86.73         77.30         9.94 o
  -2  16   9          0.00          3.07         7.04 o
  -1  16   9          9.12          2.34         6.91 o
   0  16   9         19.86         20.94         5.28 o
   1  16   9         15.95         18.16         5.40 o
   2  16   9         18.55         19.10         5.73 o
   3  16   9        175.30        177.86        11.57 o
   4  16   9         44.34         51.02         8.21 o
   5  16   9        136.04        142.69        13.26 o
   6  16   9         10.82         11.88         8.35 o
  -4  17   9         34.37         30.00         9.18 o
  -3  17   9         51.31         44.16         9.72 o
  -2  17   9         28.12         41.32         7.13 o
  -1  17   9        337.24        431.58        21.87 o
   0  17   9          0.91          7.59         5.38 o
   1  17   9         38.92         47.05        10.04 o
   2  17   9        388.66        458.30        16.80 o
   3  17   9        312.74        373.23        15.17 o
   4  17   9        130.58        141.77        11.46 o
 -14   0  10        151.90        161.18        23.45 o
 -12   0  10          0.74          3.07         3.55 o
 -10   0  10        755.52        742.56        16.14 o
  -8   0  10       1619.21       1728.43        19.74 o
  -6   0  10        648.76        661.42         8.21 o
  -4   0  10         15.59         27.04         2.20 o
  -2   0  10        534.53        514.72         7.87 o
   0   0  10         33.70         20.42         2.69 o
   2   0  10        158.26        135.27         4.60 o
   4   0  10        436.37        475.00         8.02 o
   6   0  10          4.40          0.70         6.06 o
   8   0  10          2.72          5.38         4.10 o
  10   0  10        113.31        118.08         8.78 o
  12   0  10          4.96          4.32         5.49 o
  14   0  10        275.70        259.48        40.14 o
 -15   1  10        228.31        311.03        45.98 o
 -14   1  10         43.28         38.91        10.23 o
 -13   1  10         90.55         93.86        11.59 o
 -12   1  10         24.02         20.65         5.00 o
 -11   1  10        265.03        270.85         9.20 o
 -10   1  10         97.59         97.40         3.87 o
  -9   1  10        110.30        116.68         3.36 o
  -8   1  10        349.55        342.92         7.09 o
  -7   1  10       1990.93       1988.18        16.90 o
  -6   1  10        146.83        168.79         3.17 o
  -5   1  10        426.25        436.32         4.38 o
  -4   1  10          0.26          1.55         1.10 o
  -3   1  10          4.59          4.84         1.45 o
  -2   1  10       1158.66       1167.63        10.47 o
  -1   1  10        297.15        275.06         3.64 o
   0   1  10        120.07        135.53         2.78 o
   1   1  10       1817.32       1839.84        14.23 o
   2   1  10        487.99        441.88         4.55 o
   3   1  10        871.59        867.77         7.90 o
   4   1  10        115.47        106.64         3.06 o
   5   1  10        219.82        214.57         4.59 o
   6   1  10         11.45         11.05         2.96 o
   7   1  10        517.25        488.14         9.43 o
   8   1  10          6.04         -2.02         2.86 o
   9   1  10         26.26         19.34         3.59 o
  10   1  10         73.68         81.44         5.38 o
  11   1  10         26.40         27.20         4.36 o
  12   1  10        154.35        180.41         8.10 o
  13   1  10         30.24         28.21         6.45 o
  14   1  10         43.49         38.58         7.95 o
 -14   2  10          9.03         13.66        10.36 o
 -13   2  10         31.73         24.72         5.80 o
 -12   2  10          2.28         -3.89         3.94 o
 -11   2  10         74.39         71.69         7.28 o
 -10   2  10        599.15        599.88        15.13 o
  -9   2  10        104.19         91.34         3.66 o
  -8   2  10          3.33          0.94         1.38 o
  -7   2  10        314.97        316.32         7.99 o
  -6   2  10        609.56        694.56        11.02 o
  -5   2  10       1270.38       1264.89        26.84 o
  -4   2  10         67.13         70.58         1.75 o
  -3   2  10        254.71        259.03         3.60 o
  -2   2  10       1157.29       1171.59         9.80 o
  -1   2  10        161.57        158.43         3.06 o
   0   2  10       2615.17       2571.81        18.45 o
   1   2  10        578.65        608.06         6.01 o
   2   2  10        324.33        332.60         3.75 o
   3   2  10        306.62        318.68         4.09 o
   4   2  10         33.84         43.07         2.61 o
   5   2  10        666.28        645.33         7.94 o
   6   2  10         23.21         16.50         2.59 o
   7   2  10         11.33         16.16         2.92 o
   8   2  10         16.36         17.34         3.37 o
   9   2  10        220.76        216.85         7.01 o
  10   2  10          7.67          9.35         3.60 o
  11   2  10          8.33         12.51         4.18 o
  12   2  10         13.03         12.18         4.75 o
  13   2  10          1.42          6.54         4.22 o
  14   2  10        181.40        183.90        17.09 o
 -14   3  10         91.01         98.72        10.62 o
 -13   3  10        124.21        139.25        11.66 o
 -12   3  10        341.26        408.01        13.03 o
 -11   3  10         25.73         21.13         4.74 o
 -10   3  10        192.87        219.77         7.25 o
  -9   3  10        109.04        102.42         5.71 o
  -8   3  10         31.15         34.55         4.38 o
  -7   3  10         50.14         46.60         4.16 o
  -6   3  10        179.69        188.06         5.04 o
  -5   3  10        468.86        462.88         7.73 o
  -4   3  10         32.73         30.19         2.59 o
  -3   3  10        199.11        241.34         3.11 o
  -2   3  10        901.82       1004.03         9.78 o
  -1   3  10        392.42        415.95         3.97 o
   0   3  10        718.33        663.58         5.84 o
   1   3  10         97.54        110.32         2.66 o
   2   3  10        545.20        569.40         5.32 o
   3   3  10        242.88        243.77         3.87 o
   4   3  10        548.95        553.04         6.82 o
   5   3  10          2.71          1.22         1.78 o
   6   3  10          4.51          4.31         2.46 o
   7   3  10          3.70          5.85         2.64 o
   8   3  10         61.29         72.55         4.75 o
   9   3  10         43.14         42.00         4.91 o
  10   3  10        180.63        201.81         7.80 o
  11   3  10         23.57         12.56         4.95 o
  12   3  10        115.26        119.30         7.78 o
  13   3  10          1.17         -1.06         4.66 o
 -14   4  10         23.55         14.20         5.84 o
 -13   4  10         12.78          3.30         4.53 o
 -12   4  10          4.92          8.96         4.62 o
 -11   4  10          1.04          2.59         3.93 o
 -10   4  10        223.31        261.88         8.76 o
  -9   4  10          1.41          5.46         2.96 o
  -8   4  10          1.58          1.05         3.26 o
  -7   4  10        247.96        280.75         6.86 o
  -6   4  10       1584.85       1641.84        19.56 o
  -5   4  10       1212.80       1255.44        14.04 o
  -4   4  10        159.99        169.54         4.04 o
  -3   4  10         11.84         16.05         2.39 o
  -2   4  10       1216.88       1258.08         8.22 o
  -1   4  10        543.91        551.26         4.38 o
   0   4  10         13.50         25.80         1.36 o
   1   4  10          0.02          2.41         1.20 o
   2   4  10         34.25         33.96         1.69 o
   3   4  10       1188.87       1209.11         9.53 o
   4   4  10        757.55        774.53         8.24 o
   5   4  10       2012.47       1959.89        18.09 o
   6   4  10         38.24         51.32         3.26 o
   7   4  10        616.65        604.62        10.19 o
   8   4  10        144.90        150.71         5.93 o
   9   4  10         19.27         22.76         4.22 o
  10   4  10          3.31          2.29         3.47 o
  11   4  10         40.45         45.09         5.74 o
  12   4  10         51.24         44.94         7.14 o
  13   4  10         33.97         35.70         6.05 o
 -14   5  10         19.30         15.28         6.67 o
 -13   5  10        121.42         94.65        21.73 o
 -12   5  10         65.70         61.57        10.41 o
 -11   5  10         20.86         25.31         4.86 o
 -10   5  10         14.75          9.49         3.63 o
  -9   5  10          0.53          5.85         3.46 o
  -8   5  10         28.53         21.38         3.25 o
  -7   5  10         88.92        100.61         5.26 o
  -6   5  10          2.32          1.16         1.99 o
  -5   5  10          0.01          1.51         1.83 o
  -4   5  10         39.89         39.69         2.49 o
  -3   5  10        698.12        731.55         9.00 o
  -2   5  10          0.54          1.69         0.73 o
  -1   5  10         24.31         22.86         1.20 o
   0   5  10        633.97        646.60         7.34 o
   1   5  10        277.71        277.91         3.24 o
   2   5  10          6.09         -0.13         1.08 o
   3   5  10        479.95        511.24         5.42 o
   4   5  10        162.13        158.40         3.49 o
   5   5  10        589.08        626.67         8.84 o
   6   5  10         96.46         97.45         3.87 o
   7   5  10        152.43        162.01         5.63 o
   8   5  10       1307.87       1326.48        16.70 o
   9   5  10        331.77        350.55         9.01 o
  10   5  10          5.66          7.78         3.72 o
  11   5  10        382.97        415.68        11.62 o
  12   5  10         37.03         26.96         6.03 o
  13   5  10          0.33          5.56         4.99 o
 -14   6  10          1.52          2.83         6.44 o
 -13   6  10         56.94         52.12         8.64 o
 -12   6  10        282.52        351.47        16.52 o
 -11   6  10          4.54          9.70         5.16 o
 -10   6  10          7.63          7.45         4.02 o
  -9   6  10          1.28          2.78         3.55 o
  -8   6  10       1333.95       1357.69        18.58 o
  -7   6  10          3.94          7.17         3.09 o
  -6   6  10        460.96        468.12         8.01 o
  -5   6  10          8.03         10.28         2.63 o
  -4   6  10        138.96        139.57         5.44 o
  -3   6  10        548.81        568.51        11.87 o
  -2   6  10         44.23         41.46         2.42 o
  -1   6  10          0.28          2.39         1.29 o
   0   6  10         32.47         42.90         2.79 o
   1   6  10        480.53        434.22         6.23 o
   2   6  10        200.67        180.80         3.89 o
   3   6  10         80.71         84.22         2.30 o
   4   6  10        343.81        333.31         5.25 o
   5   6  10        242.25        229.32         5.06 o
   6   6  10       1023.74       1043.92        11.82 o
   7   6  10        192.28        200.86         6.42 o
   8   6  10        398.39        418.62         8.47 o
   9   6  10        101.81        108.75         6.15 o
  10   6  10         11.02         12.39         4.44 o
  11   6  10         13.22         14.89         4.99 o
  12   6  10         78.49         78.18         7.02 o
  13   6  10         34.47         24.69         7.64 o
 -13   7  10          3.97          2.01         4.04 o
 -12   7  10        136.98        126.89         9.52 o
 -11   7  10        158.92        190.90         8.56 o
 -10   7  10        224.51        262.20         8.68 o
  -9   7  10         65.86         65.69         4.92 o
  -8   7  10          9.81          9.32         2.71 o
  -7   7  10        236.99        224.94         6.04 o
  -6   7  10        116.53        115.77         5.05 o
  -5   7  10         27.54         23.95         2.00 o
  -4   7  10         46.64         33.31         2.73 o
  -3   7  10        328.48        265.52         7.31 o
  -2   7  10        844.72        825.30         8.61 o
  -1   7  10        185.72        160.03         3.76 o
   0   7  10        242.36        281.34         5.26 o
   1   7  10          0.01         -0.52         2.19 o
   2   7  10        128.90        113.28         5.19 o
   3   7  10          0.05          0.08         1.78 o
   4   7  10        233.48        223.88         4.04 o
   5   7  10         27.25         30.77         2.54 o
   6   7  10        112.86        109.79         4.41 o
   7   7  10         16.66         14.84         2.92 o
   8   7  10         34.20         27.78         3.89 o
   9   7  10          6.77          6.14         3.41 o
  10   7  10        198.56        189.69         8.55 o
  11   7  10         53.00         53.19         7.21 o
  12   7  10         32.26         25.98         8.05 o
 -13   8  10         70.70         61.21         7.59 o
 -12   8  10        383.68        470.99        14.01 o
 -11   8  10         58.56         49.99         8.05 o
 -10   8  10         42.46         42.42         5.34 o
  -9   8  10        121.88        114.33         7.49 o
  -8   8  10         14.89         22.72         4.22 o
  -7   8  10         99.67        121.86         4.25 o
  -6   8  10         19.90         19.85         2.66 o
  -5   8  10         10.90          9.98         2.45 o
  -4   8  10       1194.14       1198.84        23.35 o
  -3   8  10        291.99        310.96        11.36 o
  -2   8  10       1229.10       1146.27        26.07 o
  -1   8  10         48.09         52.66         3.67 o
   0   8  10          1.10         -0.58         2.45 o
   1   8  10        486.17        528.82         8.64 o
   2   8  10        142.85        169.26         5.94 o
   3   8  10         65.32         73.11         5.32 o
   4   8  10         59.33         51.44         2.23 o
   5   8  10         81.59         81.34         3.28 o
   6   8  10         65.59         59.45         3.11 o
   7   8  10         22.55         23.70         3.20 o
   8   8  10          4.38          1.06         2.65 o
   9   8  10        224.13        244.34         8.02 o
  10   8  10          9.45          8.57         3.73 o
  11   8  10         13.92         15.75         5.02 o
  12   8  10         59.19         42.16         8.26 o
 -12   9  10         43.87         31.19         5.37 o
 -11   9  10          0.44         -1.19         3.90 o
 -10   9  10         17.08         15.71         4.50 o
  -9   9  10          3.61          3.78         3.01 o
  -8   9  10          0.64          0.50         2.83 o
  -7   9  10         34.87         25.59         3.48 o
  -6   9  10        610.96        587.99        18.71 o
  -5   9  10        219.01        225.07         9.70 o
  -4   9  10         13.88         16.26         2.60 o
  -3   9  10         57.67         51.26         5.34 o
  -2   9  10        116.75         98.71         4.72 o
  -1   9  10         23.47         29.60         3.44 o
   0   9  10       1552.84       1493.86        20.59 o
   1   9  10         87.91         87.13         4.59 o
   2   9  10          0.57          3.15         2.94 o
   3   9  10        467.33        472.55        10.37 o
   4   9  10         67.57         48.80         3.50 o
   5   9  10         23.94         20.84         1.91 o
   6   9  10          7.41          7.42         1.98 o
   7   9  10          1.21          1.88         2.35 o
   8   9  10          7.46         12.23         3.77 o
   9   9  10         32.85         29.50         4.33 o
  10   9  10          0.11          2.46         3.50 o
  11   9  10        217.01        236.57        13.32 o
  12   9  10          4.81          6.66         6.08 o
 -12  10  10        122.52         83.04         9.72 o
 -11  10  10          0.61          2.15         4.23 o
 -10  10  10          9.37          9.99         3.87 o
  -9  10  10        161.54        144.66         9.88 o
  -8  10  10        226.19        220.61         6.77 o
  -7  10  10          0.69          1.32         2.05 o
  -6  10  10        517.61        531.54        26.14 o
  -5  10  10          1.99          0.93         2.35 o
  -4  10  10          6.28          6.03         3.85 o
  -3  10  10          6.52          3.00         2.21 o
  -2  10  10        456.17        430.03        12.52 o
  -1  10  10          8.76         13.82         2.98 o
   0  10  10          6.13          5.03         2.80 o
   1  10  10         57.22         50.25         4.77 o
   2  10  10         12.71         13.77         4.10 o
   3  10  10        491.61        457.51         9.91 o
   4  10  10          0.98          1.63         1.38 o
   5  10  10         33.64         27.86         2.72 o
   6  10  10        156.18        157.67         5.02 o
   7  10  10        142.99        136.64         6.59 o
   8  10  10         27.53         21.27         4.00 o
   9  10  10         96.59         79.38         7.02 o
  10  10  10          3.19         11.44         4.25 o
  11  10  10        121.37        130.91         8.87 o
 -11  11  10        494.24        674.70        23.45 o
 -10  11  10         34.75         40.28         9.69 o
  -9  11  10          4.90          4.25         6.68 o
  -8  11  10        137.03        144.35        13.38 o
  -7  11  10         29.15         29.72         8.56 o
  -6  11  10          0.39          0.05         5.95 o
  -5  11  10          0.03          5.70         6.86 o
  -4  11  10          2.19          2.44         4.17 o
  -3  11  10        133.48        127.25         8.68 o
  -2  11  10         20.18         16.10         3.22 o
  -1  11  10         14.88         12.07         3.26 o
   0  11  10        342.45        321.30         7.60 o
   1  11  10         97.33        111.46         6.00 o
   2  11  10         56.86         63.68         5.30 o
   3  11  10          1.10         -1.44         2.99 o
   4  11  10        236.65        269.72         9.13 o
   5  11  10         77.40         80.65         6.19 o
   6  11  10        501.63        504.62        12.74 o
   7  11  10         17.58         22.32         5.29 o
   8  11  10        323.88        364.14        12.76 o
   9  11  10         31.16         34.65         6.41 o
  10  11  10          9.26          5.19         5.59 o
 -11  12  10        289.16        357.85        22.57 o
 -10  12  10         24.52         29.87         9.00 o
  -9  12  10          0.20         -1.95         6.67 o
  -8  12  10          1.03          1.55         5.82 o
  -7  12  10         44.38         47.46        14.21 o
  -6  12  10        206.84        218.67        15.97 o
  -5  12  10        138.81        150.34        10.67 o
  -4  12  10        436.50        499.74        16.12 o
  -3  12  10         17.91         13.08         5.07 o
  -2  12  10          2.82          0.79         2.26 o
  -1  12  10        212.00        214.19         8.35 o
   0  12  10         72.37         75.37         6.30 o
   1  12  10         21.26         16.18         5.13 o
   2  12  10         67.23         72.09         6.05 o
   3  12  10         10.04         15.93         3.82 o
   4  12  10        599.23        611.80        13.17 o
   5  12  10        684.80        752.05        17.65 o
   6  12  10         54.65         57.95         6.41 o
   7  12  10        839.81       1006.59        18.96 o
   8  12  10        182.56        182.63        10.00 o
   9  12  10         79.46         70.76        10.06 o
  10  12  10         29.58         33.83         9.69 o
 -10  13  10          8.37          3.06         7.45 o
  -9  13  10        113.11        112.42        13.63 o
  -8  13  10        144.68        172.56        20.14 o
  -7  13  10          1.75         -0.65         5.73 o
  -6  13  10          0.00          1.03         5.02 o
  -5  13  10         29.64         39.11         6.67 o
  -4  13  10        146.55        169.96         9.22 o
  -3  13  10          1.12          4.32         4.55 o
  -2  13  10         15.87         16.90         7.21 o
  -1  13  10        101.38         87.14        10.10 o
   0  13  10          3.04          7.77         3.85 o
   1  13  10         21.46         24.97         5.24 o
   2  13  10         12.79         13.41         5.07 o
   3  13  10          0.42          2.71         4.27 o
   4  13  10        116.77        131.83         7.83 o
   5  13  10         57.57         48.88         6.24 o
   6  13  10        189.38        191.59         9.70 o
   7  13  10         38.90         33.45         6.41 o
   8  13  10          8.39         10.63         6.04 o
   9  13  10         23.61         21.31        10.08 o
  -9  14  10         18.58          7.14        17.84 o
  -8  14  10         73.49         64.40        10.97 o
  -7  14  10          2.13         -3.76         5.57 o
  -6  14  10         68.69         71.78         8.64 o
  -5  14  10          6.05         10.01         5.48 o
  -4  14  10         29.93         24.14         8.14 o
  -3  14  10         20.80         29.65         7.47 o
  -2  14  10        114.99        135.07         9.74 o
  -1  14  10          5.98         16.99         5.58 o
   0  14  10        414.87        446.03        20.94 o
   1  14  10          1.64         -1.13         7.28 o
   2  14  10        124.74        139.69        13.29 o
   3  14  10         45.45         48.28         7.97 o
   4  14  10         91.13         92.08         7.85 o
   5  14  10          7.24         13.15         6.03 o
   6  14  10        184.12        206.19        10.36 o
   7  14  10         87.75         99.28        10.82 o
   8  14  10        132.17        148.68        15.06 o
  -7  15  10         48.51         50.21         8.31 o
  -6  15  10         17.88         20.08         7.03 o
  -5  15  10          0.14          0.40         5.19 o
  -4  15  10         63.15         65.82         9.02 o
  -3  15  10         19.10         17.82         7.61 o
  -2  15  10          5.65          4.92         6.17 o
  -1  15  10        144.00        196.90        14.65 o
   0  15  10         39.87         39.83         6.58 o
   1  15  10          1.09         -2.35         3.99 o
   2  15  10         45.27         45.51         6.70 o
   3  15  10        228.45        264.48        14.87 o
   4  15  10         88.89        106.23        12.46 o
   5  15  10         22.63         33.48         7.36 o
   6  15  10          4.15         -3.74         6.22 o
   7  15  10         53.68         58.26        12.30 o
  -6  16  10         28.67         28.07         8.97 o
  -5  16  10         14.34         17.35         8.95 o
  -4  16  10         33.98         42.31         8.05 o
  -3  16  10          2.91         -4.10         5.67 o
  -2  16  10          3.47          2.26         9.55 o
  -1  16  10        122.37        144.60        13.97 o
   0  16  10          9.14         28.43        11.24 o
   1  16  10          0.23          1.83         5.00 o
   2  16  10          3.57          5.67         5.41 o
   3  16  10        142.57        158.87        10.96 o
   4  16  10          0.23          8.20         5.98 o
   5  16  10         68.42         72.71         9.93 o
  -3  17  10          0.08          1.76         7.58 o
  -2  17  10          0.77          4.40         6.96 o
  -1  17  10          2.62          6.68         6.67 o
   0  17  10          1.18          8.50         8.64 o
   1  17  10          0.01        -10.14        10.14 o
   2  17  10         43.46         42.96         8.92 o
 -13   0  11          0.00         -6.61        11.01 o
 -11   0  11          0.00          1.26         2.62 o
  -9   0  11        195.70        201.34         7.53 o
  -7   0  11        472.72        467.28         8.37 o
  -5   0  11        297.65        270.28         5.49 o
  -3   0  11       2003.14       1991.49        28.51 o
  -1   0  11          0.02          6.24         1.93 o
   1   0  11       2589.10       2622.28        28.31 o
   3   0  11        111.30        141.75         5.59 o
   5   0  11         25.84         18.00         3.91 o
   7   0  11         75.98         71.81         6.05 o
   9   0  11         24.36         25.90         6.84 o
  11   0  11          6.47          5.74         5.67 o
  13   0  11         49.35         42.93         8.64 o
 -14   1  11          0.04          3.77         7.79 o
 -13   1  11        225.60        291.53        17.35 o
 -12   1  11        215.58        259.68        16.32 o
 -11   1  11         57.26         59.84         6.19 o
 -10   1  11        123.91        119.21         8.33 o
  -9   1  11        126.78        108.25         3.95 o
  -8   1  11         48.68         38.84         2.35 o
  -7   1  11         55.81         53.23         2.90 o
  -6   1  11       1786.16       1788.24        13.30 o
  -5   1  11         51.87         53.01         1.64 o
  -4   1  11       2054.04       2016.62        16.11 o
  -3   1  11         18.37         28.81         2.01 o
  -2   1  11        833.62        814.46         7.31 o
  -1   1  11        314.92        332.94         4.38 o
   0   1  11        880.38        848.25         7.73 o
   1   1  11        553.73        491.78         5.72 o
   2   1  11         67.59         84.64         2.38 o
   3   1  11        432.53        445.17         5.70 o
   4   1  11        177.54        186.81         3.78 o
   5   1  11          5.29          6.76         2.05 o
   6   1  11         20.67         29.61         3.20 o
   7   1  11         43.96         46.48         4.42 o
   8   1  11        479.20        472.01         9.29 o
   9   1  11         17.50          9.86         3.49 o
  10   1  11         43.31         34.83         4.59 o
  11   1  11         66.49         62.48         5.96 o
  12   1  11        174.00        171.61         9.83 o
  13   1  11        134.25        138.51         8.55 o
 -14   2  11         18.66         10.47         8.20 o
 -13   2  11         25.85         24.63         9.31 o
 -12   2  11          7.44          7.32         4.78 o
 -11   2  11         59.57         54.95         6.56 o
 -10   2  11         54.78         50.39         3.94 o
  -9   2  11        111.93        107.30         8.89 o
  -8   2  11         69.61         65.25         3.55 o
  -7   2  11          0.86         -0.13         1.84 o
  -6   2  11       1640.52       1694.10        18.68 o
  -5   2  11        590.85        625.32         7.99 o
  -4   2  11        732.22        720.17         9.54 o
  -3   2  11       1316.91       1253.73        10.89 o
  -2   2  11         56.51         64.48         2.05 o
  -1   2  11        163.20        220.15         3.82 o
   0   2  11        531.17        525.65         5.48 o
   1   2  11        101.84         81.74         2.64 o
   2   2  11        382.67        377.89         4.69 o
   3   2  11        442.60        448.88         5.73 o
   4   2  11        583.51        543.09         6.60 o
   5   2  11        397.61        379.33         6.59 o
   6   2  11         43.58         33.39         3.22 o
   7   2  11         66.49         55.78         4.27 o
   8   2  11        179.05        175.76         7.26 o
   9   2  11         15.34         10.57         3.74 o
  10   2  11        115.59        104.86         7.17 o
  11   2  11          0.01         -3.28         4.02 o
  12   2  11         17.41         16.43         5.30 o
  13   2  11        186.85        177.20         9.59 o
 -14   3  11        325.59        427.72        20.24 o
 -13   3  11          4.53          1.00         4.04 o
 -12   3  11          1.71          3.61         3.91 o
 -11   3  11        152.51        161.77         7.60 o
 -10   3  11         50.69         37.03         4.12 o
  -9   3  11         14.09         18.02         4.28 o
  -8   3  11        174.13        190.26         5.44 o
  -7   3  11        667.75        639.48        12.55 o
  -6   3  11         20.28         13.90         3.62 o
  -5   3  11          4.48          5.18         2.74 o
  -4   3  11         23.98         28.62         2.67 o
  -3   3  11        404.67        341.13         3.64 o
  -2   3  11        357.93        382.96         4.15 o
  -1   3  11         24.30         27.40         1.70 o
   0   3  11          0.77          1.12         1.16 o
   1   3  11       1646.27       1743.63        13.73 o
   2   3  11        753.47        822.59         8.09 o
   3   3  11          8.28          6.65         1.64 o
   4   3  11         40.05         38.00         2.37 o
   5   3  11        466.33        450.90         6.76 o
   6   3  11          0.85          0.98         2.14 o
   7   3  11         11.27          8.01         2.80 o
   8   3  11          9.88         12.43         3.44 o
   9   3  11        133.05        131.59         6.66 o
  10   3  11        107.72        116.50         6.29 o
  11   3  11         72.14         74.88         6.96 o
  12   3  11         19.31         25.60         5.22 o
  13   3  11          0.39          0.27         3.76 o
 -14   4  11          3.96          4.70         4.77 o
 -13   4  11         43.56         32.15         6.16 o
 -12   4  11          8.68         12.56         4.78 o
 -11   4  11        339.59        390.96        12.26 o
 -10   4  11        406.06        473.39        10.72 o
  -9   4  11        105.87        120.65         5.30 o
  -8   4  11          7.33         12.54         3.80 o
  -7   4  11        157.70        179.34         5.46 o
  -6   4  11        128.30        137.04         4.78 o
  -5   4  11         13.16         13.03         2.67 o
  -4   4  11        480.20        483.55         7.94 o
  -3   4  11          3.89          2.95         1.50 o
  -2   4  11          7.10          3.80         0.96 o
  -1   4  11          4.02          6.10         1.29 o
   0   4  11        412.68        429.01         4.12 o
   1   4  11        712.62        749.49         6.45 o
   2   4  11          6.80          4.79         1.30 o
   3   4  11        578.70        571.54         5.79 o
   4   4  11        227.63        225.78         4.31 o
   5   4  11        167.93        174.23         4.32 o
   6   4  11        332.18        297.23         6.74 o
   7   4  11          1.75         -0.02         2.65 o
   8   4  11         35.70         49.01         4.31 o
   9   4  11         73.70         83.08         5.74 o
  10   4  11         87.38         88.61         6.27 o
  11   4  11         30.01         32.44         5.43 o
  12   4  11          1.99          2.52         4.34 o
  13   4  11         40.88         45.52         7.11 o
 -14   5  11         30.01         22.85         7.93 o
 -13   5  11         55.40         48.79         8.14 o
 -12   5  11          3.75          3.49         4.78 o
 -11   5  11         22.12         13.32         4.47 o
 -10   5  11         15.24         13.35         4.57 o
  -9   5  11          0.00          2.81         2.96 o
  -8   5  11         20.21         18.98         3.68 o
  -7   5  11         54.98         81.68         4.77 o
  -6   5  11          6.59          5.84         2.37 o
  -5   5  11        397.72        401.98         7.45 o
  -4   5  11         11.83          4.53         2.08 o
  -3   5  11        266.43        255.24         4.19 o
  -2   5  11        207.18        203.91         4.36 o
  -1   5  11        141.62        141.52         4.29 o
   0   5  11        185.57        169.64         4.26 o
   1   5  11         21.02         19.04         1.47 o
   2   5  11         62.57         55.20         2.51 o
   3   5  11         21.81         17.94         1.74 o
   4   5  11        821.05        780.99         8.34 o
   5   5  11         18.78         21.10         2.62 o
   6   5  11         72.83         87.65         4.29 o
   7   5  11          0.01          1.14         2.46 o
   8   5  11         16.52         23.24         3.86 o
   9   5  11          9.21         11.33         3.98 o
  10   5  11        381.65        421.32        14.28 o
  11   5  11         76.20         95.61         6.94 o
  12   5  11         54.91         54.59         6.73 o
  13   5  11         63.07         37.02        10.86 o
 -13   6  11        168.11        170.07        17.86 o
 -12   6  11          0.04         -3.22         4.86 o
 -11   6  11         50.26         57.76         6.44 o
 -10   6  11        263.91        282.75         9.63 o
  -9   6  11        195.36        210.64         7.78 o
  -8   6  11         12.52         15.65         3.47 o
  -7   6  11        196.16        231.47         6.16 o
  -6   6  11          8.95          4.10         2.35 o
  -5   6  11        101.11        100.61         4.63 o
  -4   6  11         61.76         63.28         2.87 o
  -3   6  11        314.47        276.33         6.95 o
  -2   6  11        341.58        356.15         7.80 o
  -1   6  11         15.75         18.56         1.58 o
   0   6  11          3.52          2.90         1.86 o
   1   6  11        145.90        148.67         4.08 o
   2   6  11          1.87          2.04         1.33 o
   3   6  11         87.78         89.74         2.20 o
   4   6  11          0.12          0.23         2.01 o
   5   6  11        352.51        342.43         5.98 o
   6   6  11         23.82         24.03         2.95 o
   7   6  11        352.78        342.98         7.10 o
   8   6  11         31.31         36.03         3.86 o
   9   6  11        157.46        166.72         7.03 o
  10   6  11         35.61         37.96         5.63 o
  11   6  11        235.33        246.08        10.99 o
  12   6  11          0.34          0.34         3.65 o
 -13   7  11          0.12          3.34         4.37 o
 -12   7  11         91.57         78.50        11.19 o
 -11   7  11         25.82         15.91         3.97 o
 -10   7  11          0.83          1.03         2.85 o
  -9   7  11        422.06        460.89        11.13 o
  -8   7  11         63.41         48.91         4.79 o
  -7   7  11        130.15        111.77         5.25 o
  -6   7  11        195.69        168.45         3.82 o
  -5   7  11        328.70        338.23         6.33 o
  -4   7  11         11.92         19.39         3.95 o
  -3   7  11        848.50        902.72        12.42 o
  -2   7  11         35.82         33.29         2.35 o
  -1   7  11        440.61        457.66         6.26 o
   0   7  11         12.94         15.88         1.70 o
   1   7  11         76.67         76.67         3.81 o
   2   7  11        108.58         98.29         5.91 o
   3   7  11        610.79        554.03         8.79 o
   4   7  11        253.56        237.88         3.93 o
   5   7  11        114.47        127.48         4.09 o
   6   7  11          0.11         -1.59         2.02 o
   7   7  11          4.15         -0.02         2.13 o
   8   7  11         12.83          7.66         3.12 o
   9   7  11         64.74         68.81         6.16 o
  10   7  11         26.35         21.55         4.85 o
  11   7  11        520.62        599.48        15.93 o
  12   7  11          4.54         10.31         6.05 o
 -13   8  11         15.36         11.97         5.39 o
 -12   8  11         82.61         64.95         8.05 o
 -11   8  11        185.10        200.41         9.56 o
 -10   8  11          3.59          1.25         4.05 o
  -9   8  11        194.44        198.73         8.80 o
  -8   8  11        264.16        287.07         7.34 o
  -7   8  11         46.19         34.51         3.18 o
  -6   8  11        130.50        122.58         4.14 o
  -5   8  11        180.89        149.20         9.62 o
  -4   8  11         71.69         63.78         5.00 o
  -3   8  11         17.37          9.92         2.39 o
  -2   8  11         12.90         14.42         2.12 o
  -1   8  11         59.09         44.76         2.66 o
   0   8  11        470.05        480.39         7.60 o
   1   8  11          4.08          4.96         2.84 o
   2   8  11        694.37        700.76        11.70 o
   3   8  11         45.39         59.74         4.81 o
   4   8  11        187.14        165.75         6.49 o
   5   8  11        482.75        471.32         7.67 o
   6   8  11         76.83         67.61         3.78 o
   7   8  11          9.48          6.95         2.59 o
   8   8  11         31.65         30.88         4.63 o
   9   8  11         83.55         79.17         6.35 o
  10   8  11        184.21        167.26         8.04 o
  11   8  11         61.13         58.00         7.01 o
  12   8  11        108.74         84.83        10.43 o
 -12   9  11         22.98         17.39         6.23 o
 -11   9  11          0.04         -1.70         4.27 o
 -10   9  11          8.27         12.61         5.61 o
  -9   9  11         72.62         56.40         5.76 o
  -8   9  11         79.23         61.79         5.36 o
  -7   9  11        344.04        316.13        16.39 o
  -6   9  11         38.82         20.55         2.71 o
  -5   9  11        183.45        223.38        10.55 o
  -4   9  11          4.14          3.82         2.14 o
  -3   9  11        231.62        269.29        15.09 o
  -2   9  11        596.65        566.11        18.46 o
  -1   9  11          8.91          9.75         2.55 o
   0   9  11         88.26        113.04         5.73 o
   1   9  11        382.55        375.79         7.92 o
   2   9  11        653.02        672.94        11.33 o
   3   9  11        453.27        467.28        10.72 o
   4   9  11         14.64          7.02         1.69 o
   5   9  11        539.54        544.10         9.84 o
   6   9  11          1.99          1.26         1.99 o
   7   9  11         54.84         43.72         4.70 o
   8   9  11          2.75          1.24         2.82 o
   9   9  11         22.83         24.27         4.69 o
  10   9  11        348.37        376.97        11.69 o
  11   9  11         13.96         13.50         5.45 o
 -12  10  11         54.71         72.57        11.27 o
 -11  10  11        204.38        244.66        17.97 o
 -10  10  11         68.83         64.78        10.36 o
  -9  10  11         77.31         63.06         8.43 o
  -8  10  11         18.58         10.61         6.90 o
  -7  10  11         56.90         60.11         7.62 o
  -6  10  11         26.02         42.11         7.10 o
  -5  10  11         12.14         18.98         5.54 o
  -4  10  11         55.66         59.85         6.03 o
  -3  10  11          0.63          1.35         1.35 o
  -2  10  11          0.06          4.33         2.15 o
  -1  10  11         10.99         10.60         3.23 o
   0  10  11         25.94         19.12         4.03 o
   1  10  11          0.10         -2.06         2.67 o
   2  10  11        119.33        155.56         6.10 o
   3  10  11        356.41        372.02        10.31 o
   4  10  11         25.61         26.72         4.38 o
   5  10  11         18.66         18.67         3.40 o
   6  10  11          0.00          0.97         2.16 o
   7  10  11          0.30          1.44         2.95 o
   8  10  11          0.51         -0.40         3.23 o
   9  10  11         74.53         74.70         7.29 o
  10  10  11         27.19         20.34         6.19 o
  11  10  11          1.52          5.02         7.18 o
 -11  11  11         32.33         36.40        11.15 o
 -10  11  11         18.14          9.32         6.58 o
  -9  11  11        105.31        125.61        11.03 o
  -8  11  11        119.97        131.35        12.25 o
  -7  11  11        204.77        251.55        12.91 o
  -6  11  11          0.60          2.98         6.31 o
  -5  11  11        163.10        171.21        12.64 o
  -4  11  11          0.18         -2.84         4.60 o
  -3  11  11        487.96        516.81        13.43 o
  -2  11  11          5.68          8.65         3.27 o
  -1  11  11          0.04          0.45         2.74 o
   0  11  11          0.43          2.23         2.82 o
   1  11  11         13.18          8.09         3.51 o
   2  11  11         46.23         49.79         5.21 o
   3  11  11        210.70        222.56         9.38 o
   4  11  11         63.90         76.28         5.76 o
   5  11  11         84.33         89.30         7.69 o
   6  11  11        285.61        312.80        10.55 o
   7  11  11         11.81          4.97         4.58 o
   8  11  11         33.37         29.24         6.41 o
   9  11  11          9.61         11.85         6.37 o
  10  11  11        121.95        120.77        12.14 o
 -10  12  11          9.22          8.31         7.39 o
  -9  12  11         33.28         44.90         9.58 o
  -8  12  11         47.86         51.33         9.00 o
  -7  12  11         24.45         30.14         8.88 o
  -6  12  11        713.17        870.79        37.59 o
  -5  12  11        109.83        132.80        10.54 o
  -4  12  11          0.03          2.63         4.73 o
  -3  12  11         67.81         70.73         8.53 o
  -2  12  11         46.94         54.66         8.44 o
  -1  12  11         13.66         13.16         3.97 o
   0  12  11        496.41        529.40        11.91 o
   1  12  11        164.46        156.00         8.57 o
   2  12  11        136.64        139.50         8.08 o
   3  12  11          5.27          5.68         3.64 o
   4  12  11         25.95         22.48         4.64 o
   5  12  11         39.08         37.23         5.78 o
   6  12  11        371.42        439.13        14.65 o
   7  12  11         45.31         41.12         6.93 o
   8  12  11          9.20         12.08         6.01 o
   9  12  11         35.07         32.87         7.85 o
  -9  13  11          0.16         -4.01         6.49 o
  -8  13  11          8.78         12.06         9.17 o
  -7  13  11         62.45         56.67        23.01 o
  -6  13  11        211.96        265.75        15.63 o
  -5  13  11         95.10        107.29        10.71 o
  -4  13  11         71.75         80.94         8.08 o
  -3  13  11          7.45         12.50         5.27 o
  -2  13  11         73.60         81.38         7.90 o
  -1  13  11          0.04         -2.41         5.74 o
   0  13  11          1.34          8.53         4.69 o
   1  13  11        323.08        357.85        11.89 o
   2  13  11        195.10        194.06         9.60 o
   3  13  11         11.28         10.78         5.05 o
   4  13  11        100.45        113.68         7.50 o
   5  13  11          0.83          9.66         5.14 o
   6  13  11          0.36         -2.36         4.09 o
   7  13  11          0.64          2.01         4.79 o
   8  13  11         30.23         12.62         8.52 o
  -8  14  11         24.48         16.42         7.93 o
  -7  14  11          0.25          3.81         5.94 o
  -6  14  11         79.08         78.81        10.04 o
  -5  14  11          9.97          7.05         5.70 o
  -4  14  11          3.23          7.63         5.60 o
  -3  14  11          0.86          2.50         5.57 o
  -2  14  11        305.99        373.34        16.22 o
  -1  14  11         46.34         43.46         7.44 o
   0  14  11        103.10         95.02         9.32 o
   1  14  11          6.14          7.46         5.82 o
   2  14  11          4.42         -1.63         5.01 o
   3  14  11         32.40         28.07         7.07 o
   4  14  11        133.07        123.30         9.38 o
   5  14  11         67.82         62.25         7.50 o
   6  14  11         55.06         54.67         7.13 o
   7  14  11         50.92         58.48         9.87 o
  -7  15  11         49.08         51.68        11.96 o
  -6  15  11          1.49         -5.66         5.66 o
  -5  15  11         22.22         19.75         7.78 o
  -4  15  11          4.24         -1.12         5.49 o
  -3  15  11        176.10        178.59        11.69 o
  -2  15  11          2.07          3.14         6.99 o
  -1  15  11         37.30         50.00         9.60 o
   0  15  11         18.78         26.55         6.86 o
   1  15  11         78.60         94.90         9.81 o
   2  15  11        160.77        179.40        10.20 o
   3  15  11         49.87         67.06         8.77 o
   4  15  11        254.59        305.01        21.37 o
   5  15  11          1.34         16.67         7.62 o
   6  15  11         29.15         38.42        10.97 o
  -5  16  11         11.92         12.99         7.93 o
  -4  16  11          7.72         -0.64         8.19 o
  -3  16  11         35.61         35.76         7.85 o
  -2  16  11         15.28         24.73        12.01 o
  -1  16  11         31.97         41.20        10.39 o
   0  16  11          2.33          8.55         7.80 o
   1  16  11          8.86          6.71        11.51 o
   2  16  11         78.38         80.27        10.66 o
   3  16  11         11.99         17.53         6.34 o
   4  16  11          5.56          1.31         5.98 o
  -1  17  11          0.83         -2.93         8.76 o
   0  17  11          0.16         -7.65         8.22 o
 -14   0  12         12.21         15.63        13.80 o
 -12   0  12         42.03         44.21        18.14 o
 -10   0  12        684.76        676.69        18.06 o
  -8   0  12        298.63        290.13         6.46 o
  -6   0  12       1374.62       1337.52        15.85 o
  -4   0  12        462.71        455.77        10.60 o
  -2   0  12       2736.87       2866.84        30.62 o
   0   0  12        319.53        339.89         7.13 o
   2   0  12       1241.22       1239.98        15.66 o
   4   0  12        649.00        678.19        10.91 o
   6   0  12         13.36         12.70         4.63 o
   8   0  12         27.05         24.34         5.72 o
  10   0  12        691.70        727.71        20.17 o
  12   0  12         16.33         18.60         7.46 o
 -14   1  12         33.30         28.69        12.20 o
 -13   1  12          1.60          4.75         6.85 o
 -12   1  12          5.20         -2.26         5.58 o
 -11   1  12          3.76         -2.52         5.34 o
 -10   1  12        507.80        540.66        11.49 o
  -9   1  12          1.40          1.33         1.37 o
  -8   1  12          4.64          4.44         1.53 o
  -7   1  12        528.97        527.95        10.22 o
  -6   1  12        391.48        377.15         4.72 o
  -5   1  12        780.76        721.33         6.47 o
  -4   1  12         96.99         84.91         3.84 o
  -3   1  12       1944.62       1918.85        16.56 o
  -2   1  12        355.58        371.14         4.99 o
  -1   1  12          0.85          4.47         1.40 o
   0   1  12         47.62         33.18         1.97 o
   1   1  12        115.98        136.91         3.31 o
   2   1  12         31.42         26.17         2.09 o
   3   1  12        277.15        293.25         4.56 o
   4   1  12       1201.53       1222.99        12.11 o
   5   1  12        468.54        486.74         7.05 o
   6   1  12          0.84          2.40         2.41 o
   7   1  12         34.37         33.90         4.27 o
   8   1  12         69.22         61.95         4.86 o
   9   1  12          6.88         14.45         4.09 o
  10   1  12         98.66         84.47         6.04 o
  11   1  12        185.02        198.48         8.43 o
  12   1  12          8.76          8.06         4.80 o
  13   1  12          3.56          2.77         4.78 o
 -14   2  12         18.65         22.70         8.56 o
 -13   2  12          9.74         14.67         7.87 o
 -12   2  12          0.61          5.52         6.22 o
 -11   2  12         36.47         29.88         4.14 o
 -10   2  12        717.11        776.98        15.06 o
  -9   2  12         73.41         80.44         6.70 o
  -8   2  12         39.34         45.85         4.04 o
  -7   2  12        691.15        667.75        10.68 o
  -6   2  12         45.76         51.03         3.98 o
  -5   2  12        986.93       1015.83        13.67 o
  -4   2  12        411.34        432.88         5.86 o
  -3   2  12        534.25        558.62         5.90 o
  -2   2  12       1444.02       1457.34        11.48 o
  -1   2  12        495.07        476.85         5.27 o
   0   2  12       1216.42       1356.45        10.99 o
   1   2  12       1343.40       1308.80        11.20 o
   2   2  12          0.25          1.88         1.58 o
   3   2  12          7.31          8.08         1.77 o
   4   2  12         60.82         57.91         3.08 o
   5   2  12          4.63          1.08         2.23 o
   6   2  12         52.93         43.30         3.45 o
   7   2  12          8.53          7.07         2.90 o
   8   2  12         71.99         75.44         5.40 o
   9   2  12        170.61        191.25         7.95 o
  10   2  12         24.02         25.50         5.12 o
  11   2  12          8.44         12.33         4.57 o
  12   2  12          1.37         -2.10         3.75 o
  13   2  12         56.51         52.29         7.62 o
 -14   3  12        138.73         96.68        31.47 o
 -13   3  12         30.30         26.58         9.13 o
 -12   3  12          9.77         10.13         6.07 o
 -11   3  12          1.57          3.46         3.11 o
 -10   3  12         46.75         39.41         4.43 o
  -9   3  12          0.01          2.55         3.36 o
  -8   3  12          2.00          5.49         3.32 o
  -7   3  12          0.11          4.81         2.39 o
  -6   3  12       1407.98       1384.10        17.17 o
  -5   3  12        160.41        158.57         5.06 o
  -4   3  12       1109.84       1060.68        13.95 o
  -3   3  12         37.33         52.90         1.72 o
  -2   3  12       2596.68       2618.45        19.24 o
  -1   3  12         74.76         65.39         2.00 o
   0   3  12       1106.73       1180.60         9.80 o
   1   3  12        232.85        224.09         4.18 o
   2   3  12         15.69         19.46         2.15 o
   3   3  12         14.48         16.29         1.91 o
   4   3  12         71.05         81.51         2.93 o
   5   3  12          0.11         -0.86         2.09 o
   6   3  12        261.99        271.29         7.08 o
   7   3  12         17.22         16.63         3.30 o
   8   3  12         14.19         16.66         4.01 o
   9   3  12         64.49         76.77         5.96 o
  10   3  12        315.43        355.62        10.25 o
  11   3  12         31.05         27.34         5.16 o
  12   3  12          6.02          3.48         4.18 o
  13   3  12        189.89        170.54        12.17 o
 -13   4  12         54.90         42.11         9.15 o
 -12   4  12          0.00         -4.61         4.61 o
 -11   4  12         76.38         55.73         7.64 o
 -10   4  12          9.62         13.59         3.64 o
  -9   4  12        720.72        809.58        15.25 o
  -8   4  12         39.20         48.76         4.00 o
  -7   4  12          4.33          0.84         3.07 o
  -6   4  12        156.52        177.51         6.21 o
  -5   4  12        139.46        107.93         4.11 o
  -4   4  12        408.24        430.89        12.71 o
  -3   4  12         55.74         67.65         2.05 o
  -2   4  12        405.28        378.72         3.71 o
  -1   4  12         18.24         23.67         1.55 o
   0   4  12        125.42        123.06         2.40 o
   1   4  12         41.89         46.62         2.31 o
   2   4  12        258.85        250.70         4.18 o
   3   4  12        547.20        509.28         6.14 o
   4   4  12        170.98        195.01         4.49 o
   5   4  12       1126.55       1119.36        12.07 o
   6   4  12         75.68         79.88         4.06 o
   7   4  12        125.83        132.01         5.64 o
   8   4  12         36.14         39.20         4.17 o
   9   4  12        210.39        212.34         8.05 o
  10   4  12          0.97          1.52         3.62 o
  11   4  12         34.58         31.87         5.71 o
  12   4  12         10.01         15.48         5.78 o
 -13   5  12         47.99         32.34         6.18 o
 -12   5  12        150.79        136.75         9.84 o
 -11   5  12         32.96         27.26         6.47 o
 -10   5  12         75.18         85.48         7.23 o
  -9   5  12        122.08        162.14         6.16 o
  -8   5  12        109.66        119.59         9.27 o
  -7   5  12        166.68        180.14         6.12 o
  -6   5  12          0.97          2.30         2.41 o
  -5   5  12         42.37         29.69         2.89 o
  -4   5  12          2.14          3.66         3.13 o
  -3   5  12       1919.71       1912.40        26.41 o
  -2   5  12         19.30         22.24         1.26 o
  -1   5  12         37.81         36.17         1.68 o
   0   5  12         90.53         81.59         3.21 o
   1   5  12        318.48        341.02         5.93 o
   2   5  12        246.33        278.16         5.73 o
   3   5  12        261.36        229.49         3.99 o
   4   5  12          9.12          6.50         1.87 o
   5   5  12        246.78        234.10         4.98 o
   6   5  12        560.93        590.81         9.60 o
   7   5  12          2.30          2.46         2.51 o
   8   5  12         39.29         32.46         4.26 o
   9   5  12         21.00         14.31         4.32 o
  10   5  12         10.06          9.30         4.91 o
  11   5  12        370.66        414.13        12.41 o
  12   5  12         87.27         70.40         8.10 o
 -13   6  12         60.70         45.50         6.30 o
 -12   6  12         35.42         22.31         5.75 o
 -11   6  12         59.43         42.67         5.44 o
 -10   6  12        277.70        297.42        10.32 o
  -9   6  12          2.07         -0.06         2.78 o
  -8   6  12         13.71         14.09         4.04 o
  -7   6  12         31.75         28.81         4.11 o
  -6   6  12         73.78         62.70         4.76 o
  -5   6  12        589.44        571.65        10.81 o
  -4   6  12        611.51        559.56        10.62 o
  -3   6  12         16.60          7.12         1.97 o
  -2   6  12        127.46         91.58         3.71 o
  -1   6  12         11.84         12.00         2.01 o
   0   6  12         35.72         41.87         2.55 o
   1   6  12        193.39        207.98         5.11 o
   2   6  12        188.90        196.88         6.32 o
   3   6  12         34.81         36.06         2.06 o
   4   6  12        126.04        113.09         3.35 o
   5   6  12        294.20        305.54         6.08 o
   6   6  12       1063.14       1107.43        12.64 o
   7   6  12        337.59        333.53         8.53 o
   8   6  12        474.31        510.36         9.81 o
   9   6  12          0.01         -0.51         3.22 o
  10   6  12          4.94          7.02         3.96 o
  11   6  12         36.44         37.10         6.22 o
  12   6  12         15.08         16.73         7.07 o
 -13   7  12         54.11         38.18         6.96 o
 -12   7  12          1.42         -2.25         4.25 o
 -11   7  12          3.06         -1.78         3.30 o
 -10   7  12          1.94         -0.34         3.15 o
  -9   7  12         26.65         25.49         5.85 o
  -8   7  12         33.45         32.49         4.77 o
  -7   7  12         95.00         98.04         5.74 o
  -6   7  12        343.54        354.09         9.19 o
  -5   7  12         32.41         20.56         1.81 o
  -4   7  12          0.07          1.29         1.38 o
  -3   7  12        768.93        767.30        14.36 o
  -2   7  12        277.35        290.84         8.29 o
  -1   7  12         36.41         35.18         2.00 o
   0   7  12        103.87         92.09         3.30 o
   1   7  12          8.10          6.54         2.57 o
   2   7  12       1010.57        981.64        15.19 o
   3   7  12        346.50        322.88        11.14 o
   4   7  12         29.67         18.38         1.79 o
   5   7  12        362.11        351.15         6.41 o
   6   7  12          3.83          5.11         2.14 o
   7   7  12         18.06         18.09         3.27 o
   8   7  12        269.91        276.01         7.77 o
   9   7  12          9.31          6.83         3.92 o
  10   7  12        123.43        133.69         7.81 o
  11   7  12          3.32          5.92         4.15 o
 -12   8  12          0.35          3.19         5.04 o
 -11   8  12         33.86         20.22         5.80 o
 -10   8  12         35.07         31.30         5.56 o
  -9   8  12          9.27          6.25         3.28 o
  -8   8  12        134.34        120.13         6.86 o
  -7   8  12        175.07        191.78         6.35 o
  -6   8  12         23.06         20.28         3.84 o
  -5   8  12         47.93         44.71         8.29 o
  -4   8  12         16.15         24.82         3.45 o
  -3   8  12         26.00         26.24         3.56 o
  -2   8  12        437.35        390.43        16.66 o
  -1   8  12          0.14          2.68         1.61 o
   0   8  12         33.72         31.46         3.92 o
   1   8  12        121.77        106.73         5.39 o
   2   8  12        176.37        184.51         7.02 o
   3   8  12          1.27          4.55         3.01 o
   4   8  12         70.74         65.40         4.26 o
   5   8  12        122.42        103.46         4.34 o
   6   8  12         56.86         49.47         3.52 o
   7   8  12         66.34         57.29         4.58 o
   8   8  12          1.68          0.58         3.31 o
   9   8  12          5.29          6.01         3.93 o
  10   8  12          7.58         10.46         4.62 o
  11   8  12          7.19          4.70         4.29 o
 -12   9  12        124.67        119.29        12.06 o
 -11   9  12        126.72        129.16        10.97 o
 -10   9  12         54.50         41.84         8.06 o
  -9   9  12         86.97         92.05         9.47 o
  -8   9  12        182.69        238.51        11.62 o
  -7   9  12        242.52        307.44        12.64 o
  -6   9  12         61.59         63.36         7.16 o
  -5   9  12        175.53        179.28        11.80 o
  -4   9  12        111.03        115.39         7.37 o
  -3   9  12         23.17         29.69         5.77 o
  -2   9  12        885.81        910.09        16.70 o
  -1   9  12        132.45        131.15         4.70 o
   0   9  12         11.23         11.85         2.33 o
   1   9  12         95.62        108.11         5.88 o
   2   9  12        249.44        239.73         8.17 o
   3   9  12         40.94         48.47         4.28 o
   4   9  12         32.46         36.06         4.50 o
   5   9  12          7.25          6.67         3.45 o
   6   9  12        465.64        502.50        10.89 o
   7   9  12          4.31          2.79         3.21 o
   8   9  12         64.43         52.91         5.21 o
   9   9  12          0.00          4.69         4.02 o
  10   9  12         36.67         34.13         6.61 o
  11   9  12          9.35         18.89         8.47 o
 -11  10  12        101.45        130.32        13.85 o
 -10  10  12         36.43         40.26         8.60 o
  -9  10  12         44.60         40.39         8.46 o
  -8  10  12        261.89        317.09        14.91 o
  -7  10  12         14.35         20.15         6.65 o
  -6  10  12        191.39        221.72        11.22 o
  -5  10  12          6.81         14.47         4.95 o
  -4  10  12         29.25         26.13         4.97 o
  -3  10  12        128.94        161.52         7.92 o
  -2  10  12         75.59         98.74         7.59 o
  -1  10  12         87.23         93.25         6.41 o
   0  10  12        182.85        166.24         5.79 o
   1  10  12         25.90         25.61         3.45 o
   2  10  12        568.24        549.62        10.96 o
   3  10  12        455.40        476.38        12.28 o
   4  10  12         60.78         52.89         5.28 o
   5  10  12         15.63         25.17         5.53 o
   6  10  12        100.34         85.78         8.33 o
   7  10  12        118.70        124.69         7.07 o
   8  10  12          0.00          2.44         5.09 o
   9  10  12         57.31         57.04         8.28 o
  10  10  12        144.22        131.91        15.08 o
 -10  11  12         35.98         36.26         9.11 o
  -9  11  12        157.54        173.97        12.69 o
  -8  11  12        245.82        317.81        15.16 o
  -7  11  12          4.12          1.29         6.31 o
  -6  11  12         27.92         32.72         7.18 o
  -5  11  12          2.26          8.25         4.75 o
  -4  11  12          8.20          5.36         5.26 o
  -3  11  12         17.35         15.06         6.50 o
  -2  11  12         88.58        100.63        10.34 o
  -1  11  12         35.41         25.51         3.79 o
   0  11  12         29.97         27.90         5.01 o
   1  11  12         59.62         47.39         4.23 o
   2  11  12         12.16         18.01         3.72 o
   3  11  12        127.87        145.34         7.92 o
   4  11  12         17.48         11.72         3.99 o
   5  11  12         67.59         69.04         7.02 o
   6  11  12          8.84         10.11         4.68 o
   7  11  12         48.85         51.47         6.52 o
   8  11  12         38.47         35.50         6.66 o
   9  11  12          1.56         -0.45         5.62 o
 -10  12  12          7.08         10.91         8.22 o
  -9  12  12         15.01         19.84         7.66 o
  -8  12  12         18.99         22.14         9.30 o
  -7  12  12        406.32        544.78        19.80 o
  -6  12  12        316.46        411.41        14.82 o
  -5  12  12        256.45        307.53        15.33 o
  -4  12  12         43.73         47.71         7.61 o
  -3  12  12         43.19         50.67         8.60 o
  -2  12  12        161.37        153.25        16.65 o
  -1  12  12        109.06        118.89        11.99 o
   0  12  12         28.18         30.58         5.67 o
   1  12  12        346.79        342.81        10.55 o
   2  12  12        101.92         88.47         5.81 o
   3  12  12        176.48        171.62         8.24 o
   4  12  12          3.29          5.76         3.97 o
   5  12  12         11.53         12.60         5.11 o
   6  12  12        157.01        161.25        10.61 o
   7  12  12         21.66         29.43         7.27 o
   8  12  12         31.54         32.76         7.95 o
  -9  13  12         14.29         31.56        10.14 o
  -8  13  12         15.63          6.47         7.47 o
  -7  13  12        104.86        127.17        12.44 o
  -6  13  12        225.69        274.16        17.55 o
  -5  13  12          5.47         16.25         7.21 o
  -4  13  12         33.18         43.39         8.57 o
  -3  13  12         50.45         55.38         7.52 o
  -2  13  12          8.17          7.01         5.13 o
  -1  13  12        311.38        342.68        14.90 o
   0  13  12         35.49         53.79         9.98 o
   1  13  12        244.32        261.04        12.62 o
   2  13  12          8.14          7.89         4.98 o
   3  13  12         19.15         10.73         5.02 o
   4  13  12         45.35         35.96         5.98 o
   5  13  12         65.86         51.18         6.89 o
   6  13  12          5.17          7.72         5.09 o
   7  13  12          0.08          5.14         7.16 o
   8  13  12         38.83         29.31        12.88 o
  -7  14  12          3.19          0.06         5.59 o
  -6  14  12        105.29         99.26        12.25 o
  -5  14  12        270.08        349.97        17.78 o
  -4  14  12          0.00          3.84         5.02 o
  -3  14  12        216.01        220.39        13.20 o
  -2  14  12          1.56          4.08         5.95 o
  -1  14  12        220.76        272.67        15.64 o
   0  14  12        135.53        155.77        13.28 o
   1  14  12         86.63         74.94        11.26 o
   2  14  12         25.21         24.07         6.48 o
   3  14  12          3.04          6.70         5.88 o
   4  14  12         15.77         14.95         6.82 o
   5  14  12         58.86         49.69         6.82 o
   6  14  12          5.10          2.75         4.93 o
  -6  15  12        100.13        127.67        15.43 o
  -5  15  12        120.45        125.02        10.88 o
  -4  15  12         33.21         37.01         8.39 o
  -3  15  12         18.24         13.21         7.69 o
  -2  15  12        346.12        413.72        20.18 o
  -1  15  12          4.49          7.10         8.99 o
   0  15  12         31.90         20.28         8.75 o
   1  15  12        102.29        111.67        10.13 o
   2  15  12         53.58         53.33         8.01 o
   3  15  12         18.35         22.93         6.98 o
   4  15  12        139.93        128.38        14.28 o
   5  15  12          8.90         12.06         7.95 o
  -4  16  12         89.42         92.64        12.39 o
  -3  16  12         29.70         28.55        13.08 o
  -2  16  12          0.58          1.36         7.20 o
  -1  16  12         32.10         33.93        12.61 o
   0  16  12         42.49         59.49        22.80 o
   1  16  12          1.03          5.29        15.34 o
   2  16  12          3.59         10.10         9.47 o
   3  16  12        148.54        158.28        18.86 o
 -13   0  13         10.76          4.76         9.23 o
 -11   0  13        314.75        360.80        21.36 o
  -9   0  13         77.94         59.44         5.79 o
  -7   0  13       2092.37       2246.26        37.07 o
  -5   0  13         18.12         13.83         2.56 o
  -3   0  13        350.29        388.23         8.33 o
  -1   0  13       2687.00       2762.14        32.11 o
   1   0  13       1477.70       1417.45        18.23 o
   3   0  13       1334.69       1291.83        16.22 o
   5   0  13       2633.86       2701.73        37.47 o
   7   0  13        113.48        107.25         8.44 o
   9   0  13         72.85         47.04         7.75 o
  11   0  13          0.18          0.02         5.25 o
 -13   1  13          2.35          6.10         7.18 o
 -12   1  13         86.53        102.30        11.29 o
 -11   1  13        192.46        219.43        15.05 o
 -10   1  13        312.23        351.93        19.47 o
  -9   1  13        650.07        665.47        12.38 o
  -8   1  13          8.43          2.72         1.29 o
  -7   1  13        151.22        109.42         6.03 o
  -6   1  13         51.66         41.95         2.78 o
  -5   1  13         98.37         87.99         3.84 o
  -4   1  13          0.31          1.59         1.24 o
  -3   1  13        115.03        125.21         3.23 o
  -2   1  13        202.47        199.55         3.73 o
  -1   1  13        266.61        258.76         4.47 o
   0   1  13       3190.24       3271.73        27.56 o
   1   1  13         79.06         78.08         3.42 o
   2   1  13         42.16         36.18         2.92 o
   3   1  13         35.53         39.02         2.50 o
   4   1  13         18.48         13.86         2.81 o
   5   1  13         24.53         26.90         3.10 o
   6   1  13         43.38         39.96         3.87 o
   7   1  13          0.96          3.02         3.07 o
   8   1  13          0.31         -3.34         3.34 o
   9   1  13         66.99         73.60         5.86 o
  10   1  13         34.43         36.11         4.93 o
  11   1  13         17.38         20.85         5.02 o
  12   1  13          0.07          4.16         5.04 o
 -13   2  13        100.06         79.38        19.84 o
 -12   2  13         30.74         29.66        10.17 o
 -11   2  13        135.31        179.05        18.85 o
 -10   2  13         12.87          5.45         3.52 o
  -9   2  13          3.62          7.89         2.69 o
  -8   2  13         34.67         29.42         3.39 o
  -7   2  13          4.38          7.46         3.07 o
  -6   2  13          0.58          0.95         2.45 o
  -5   2  13        192.57        205.33         6.20 o
  -4   2  13         18.30         16.43         1.55 o
  -3   2  13          0.40          0.64         1.27 o
  -2   2  13        408.76        442.94         5.36 o
  -1   2  13        111.36        110.36         3.09 o
   0   2  13         62.59         80.54         2.87 o
   1   2  13          4.58          8.02         1.96 o
   2   2  13        106.72        100.38         3.24 o
   3   2  13        302.18        303.87         4.69 o
   4   2  13        966.15        972.45        12.15 o
   5   2  13          0.01         -0.30         2.17 o
   6   2  13        619.32        613.46        10.82 o
   7   2  13        276.59        298.27         7.84 o
   8   2  13         80.15         86.77         6.84 o
   9   2  13         23.01         27.91         4.59 o
  10   2  13          0.28          4.85         4.11 o
  11   2  13        106.47         96.07         7.90 o
  12   2  13         27.95         32.61         5.42 o
 -13   3  13        126.92        123.54        24.97 o
 -12   3  13          0.76         -3.23         7.09 o
 -11   3  13          7.57          6.54         3.19 o
 -10   3  13          0.01         -0.35         2.84 o
  -9   3  13         31.15         25.22         3.83 o
  -8   3  13        572.65        630.49        12.50 o
  -7   3  13          0.94          0.09         2.12 o
  -6   3  13         60.16         75.48         3.86 o
  -5   3  13        126.91        118.96         4.18 o
  -4   3  13        160.08        190.29         6.48 o
  -3   3  13        359.78        329.11         4.04 o
  -2   3  13        162.70        146.23         3.21 o
  -1   3  13       1139.91       1173.62         9.90 o
   0   3  13         32.16         30.68         2.25 o
   1   3  13        202.27        191.86         4.35 o
   2   3  13          1.68          5.01         1.89 o
   3   3  13         57.62         57.53         3.12 o
   4   3  13         65.40         65.65         3.34 o
   5   3  13         12.20          9.68         2.50 o
   6   3  13          0.45          0.06         2.24 o
   7   3  13         97.58         95.73         6.21 o
   8   3  13         97.22        112.90         5.84 o
   9   3  13        571.52        609.93        12.99 o
  10   3  13         75.55         82.33         6.62 o
  11   3  13        338.35        391.58        12.73 o
  12   3  13         20.35         14.92         5.84 o
 -13   4  13         10.15         11.62         7.33 o
 -12   4  13         67.94         44.45         8.63 o
 -11   4  13          5.18          6.79         3.92 o
 -10   4  13         26.87         28.86         4.18 o
  -9   4  13        114.00        124.44         8.94 o
  -8   4  13         40.25         34.34         3.70 o
  -7   4  13        125.61        126.06         6.07 o
  -6   4  13        266.82        286.76         8.32 o
  -5   4  13        500.11        499.44         8.41 o
  -4   4  13        523.21        495.52         8.88 o
  -3   4  13        416.97        395.10         5.72 o
  -2   4  13        617.28        665.02         5.58 o
  -1   4  13          0.31          0.89         1.23 o
   0   4  13         92.77        104.56         2.67 o
   1   4  13        560.31        587.51         7.04 o
   2   4  13        459.87        448.73         6.12 o
   3   4  13         44.86         42.80         2.72 o
   4   4  13          1.32          5.91         2.13 o
   5   4  13        222.67        235.51         5.55 o
   6   4  13        293.86        287.35         7.15 o
   7   4  13         48.22         53.72         4.32 o
   8   4  13         24.11         22.69         4.06 o
   9   4  13         69.02         66.57         5.72 o
  10   4  13        129.26        147.29         8.41 o
  11   4  13         15.90         18.12         5.51 o
  12   4  13          2.85          2.31         6.27 o
 -13   5  13         85.36         50.62         9.16 o
 -12   5  13         71.17         57.27         7.88 o
 -11   5  13         15.77          5.47         4.85 o
 -10   5  13          3.86          5.29         3.43 o
  -9   5  13          7.72          5.95         3.09 o
  -8   5  13          8.65          8.72         3.73 o
  -7   5  13        130.58        119.43         6.11 o
  -6   5  13        483.35        503.40         9.72 o
  -5   5  13         86.94         83.75         4.40 o
  -4   5  13        239.54        248.58         7.85 o
  -3   5  13         10.39          7.75         1.40 o
  -2   5  13        118.92         91.33         2.39 o
  -1   5  13        167.93        149.37         2.87 o
   0   5  13         73.71         58.76         2.33 o
   1   5  13         90.33         85.40         3.52 o
   2   5  13       1075.31       1037.36         9.96 o
   3   5  13        362.60        369.30         6.20 o
   4   5  13        135.52        126.88         3.62 o
   5   5  13         33.36         33.60         3.62 o
   6   5  13        176.53        191.87         5.92 o
   7   5  13         84.36         96.34         5.38 o
   8   5  13        376.32        383.46         9.75 o
   9   5  13         31.36         36.70         5.18 o
  10   5  13        812.95        924.93        19.33 o
  11   5  13        106.15        110.28         7.31 o
  12   5  13         25.27         21.86         6.65 o
 -13   6  13        110.77         65.96        10.68 o
 -12   6  13         86.38         58.97         7.98 o
 -11   6  13         12.63          9.41         4.16 o
 -10   6  13          3.23          0.39         3.32 o
  -9   6  13         56.48         57.22         8.31 o
  -8   6  13         36.58         30.05         6.03 o
  -7   6  13          0.00         -0.29         2.62 o
  -6   6  13        725.90        735.36        14.78 o
  -5   6  13         25.75         23.26         2.57 o
  -4   6  13        392.35        308.69         8.71 o
  -3   6  13         96.92        108.19         5.57 o
  -2   6  13        172.43        149.65         6.06 o
  -1   6  13        672.55        611.22         8.00 o
   0   6  13          8.46         14.54         2.63 o
   1   6  13         61.18         64.83         3.59 o
   2   6  13        574.44        528.38         9.09 o
   3   6  13        679.45        672.60        11.50 o
   4   6  13        386.25        386.47         5.91 o
   5   6  13         76.98         69.91         3.67 o
   6   6  13          7.08          4.79         2.35 o
   7   6  13        120.83        112.53         5.28 o
   8   6  13          1.76          1.64         2.73 o
   9   6  13         13.21         13.18         4.05 o
  10   6  13         12.95          8.09         4.38 o
  11   6  13         46.89         36.72         6.45 o
 -12   7  13          6.98         -0.08         3.82 o
 -11   7  13         15.97         15.85         4.51 o
 -10   7  13         16.93         11.34         5.13 o
  -9   7  13         45.30         30.98         4.57 o
  -8   7  13        144.68        162.12        11.06 o
  -7   7  13        101.62         79.63         5.23 o
  -6   7  13        155.74        156.84         9.40 o
  -5   7  13          9.56         10.13         2.25 o
  -4   7  13         75.53         85.41         5.10 o
  -3   7  13        940.40       1014.60        17.01 o
  -2   7  13         29.18         19.07         3.71 o
  -1   7  13        252.77        264.58         7.77 o
   0   7  13        432.77        422.78         7.08 o
   1   7  13        592.17        581.79        21.42 o
   2   7  13        252.44        239.36         6.79 o
   3   7  13        665.49        695.85        12.24 o
   4   7  13         36.71         22.29         2.81 o
   5   7  13          8.63         10.28         2.74 o
   6   7  13         30.89         31.21         3.84 o
   7   7  13        370.05        384.27         8.74 o
   8   7  13         55.60         49.91         4.66 o
   9   7  13        234.44        249.78         9.56 o
  10   7  13         68.18         66.39         5.98 o
  11   7  13        100.92         86.66         8.96 o
 -12   8  13          4.87         -9.53         9.53 o
 -11   8  13         21.49         13.34         7.22 o
 -10   8  13         64.82         56.73        12.72 o
  -9   8  13        179.33        208.45        16.25 o
  -8   8  13          6.37          5.04         5.00 o
  -7   8  13          8.01         14.89         5.29 o
  -6   8  13         58.92         48.58         9.04 o
  -5   8  13         39.66         25.83         3.80 o
  -4   8  13          0.66          4.18         2.77 o
  -3   8  13        154.36        133.72         7.97 o
  -2   8  13         97.54         92.62         7.72 o
  -1   8  13        103.00         88.43         4.04 o
   0   8  13         65.67         69.45         3.77 o
   1   8  13         75.25         75.84         3.90 o
   2   8  13         44.03         42.91         4.56 o
   3   8  13        209.91        216.60         7.45 o
   4   8  13         50.72         62.75         5.77 o
   5   8  13          5.69          5.44         2.34 o
   6   8  13          9.63          8.70         2.77 o
   7   8  13          1.15          0.99         3.47 o
   8   8  13        263.54        263.58         9.61 o
   9   8  13         28.91         31.45         6.51 o
  10   8  13         10.31          9.19         5.74 o
  11   8  13          0.41         -4.82         5.98 o
 -11   9  13          0.03          3.95         6.93 o
 -10   9  13          2.83          1.92         5.09 o
  -9   9  13          9.34          4.75         5.24 o
  -8   9  13          0.01         -3.13         5.36 o
  -7   9  13          7.43         13.55         5.66 o
  -6   9  13         64.20         71.93         9.77 o
  -5   9  13         46.43         46.37         6.51 o
  -4   9  13          0.08         -2.62         4.04 o
  -3   9  13        692.03        756.37        18.42 o
  -2   9  13         11.94          9.76         2.28 o
  -1   9  13         54.01         38.50         4.30 o
   0   9  13          4.38          2.54         2.26 o
   1   9  13          2.92          2.52         3.04 o
   2   9  13        168.51        163.12         6.87 o
   3   9  13         28.53         26.91         4.05 o
   4   9  13          2.06         -3.23         3.53 o
   5   9  13         13.68          5.71         3.83 o
   6   9  13          0.33          0.72         2.89 o
   7   9  13         63.26         62.42         5.43 o
   8   9  13         21.37         22.20         5.59 o
   9   9  13          3.58          2.15         4.21 o
  10   9  13         37.62         28.80        11.36 o
 -11  10  13         40.19         38.31         9.39 o
 -10  10  13          7.87         18.72         7.11 o
  -9  10  13         96.94         93.06        12.16 o
  -8  10  13        191.70        202.33        15.74 o
  -7  10  13        123.28        135.62        11.06 o
  -6  10  13         20.08         17.75         6.49 o
  -5  10  13         79.18         86.10         7.05 o
  -4  10  13         16.30         22.10         5.86 o
  -3  10  13        193.79        206.93        10.50 o
  -2  10  13          0.29          6.59         4.90 o
  -1  10  13         28.23         17.50         3.25 o
   0  10  13          6.81          8.95         2.58 o
   1  10  13         22.79         17.34         3.58 o
   2  10  13        353.13        346.74         8.89 o
   3  10  13         25.54         25.27         4.19 o
   4  10  13         25.14         25.06         5.32 o
   5  10  13         36.82         44.72         6.64 o
   6  10  13          0.61          2.74         4.02 o
   7  10  13          0.14         -4.38         4.38 o
   8  10  13        122.55        132.83         9.64 o
   9  10  13         26.60         28.08         8.02 o
 -10  11  13          0.59          2.90         7.28 o
  -9  11  13         30.17         30.52         9.19 o
  -8  11  13        173.70        161.13        12.91 o
  -7  11  13          3.66         17.17         6.82 o
  -6  11  13        407.08        490.18        16.09 o
  -5  11  13         14.83         15.97         5.21 o
  -4  11  13         89.73         92.46         7.90 o
  -3  11  13         21.26         23.65         6.69 o
  -2  11  13          1.26          9.83         6.98 o
  -1  11  13        327.66        293.28        16.94 o
   0  11  13         54.89         44.28         7.59 o
   1  11  13         30.51         25.31         3.93 o
   2  11  13         59.25         53.93         4.76 o
   3  11  13         33.15         29.89         4.56 o
   4  11  13          0.14          5.25         4.33 o
   5  11  13        105.72        111.46         9.33 o
   6  11  13          0.22          3.04         4.02 o
   7  11  13        306.49        367.63        14.49 o
   8  11  13         39.28         32.07         7.62 o
   9  11  13         25.18          8.59         9.83 o
  -9  12  13         12.88          4.05         9.19 o
  -8  12  13          2.93          6.73         6.54 o
  -7  12  13          3.02          1.37         5.27 o
  -6  12  13         92.35        113.18         9.08 o
  -5  12  13        196.46        249.04        12.67 o
  -4  12  13        157.92        188.28        11.93 o
  -3  12  13         85.01         97.77        10.16 o
  -2  12  13        111.31        153.69        12.66 o
  -1  12  13         21.70         29.70         7.01 o
   0  12  13         82.07         90.36        11.18 o
   1  12  13         70.15         66.86         7.52 o
   2  12  13         82.71         78.71         5.50 o
   3  12  13        210.93        237.93        12.73 o
   4  12  13         35.16         30.25         6.76 o
   5  12  13         18.27         19.52         5.23 o
   6  12  13          0.02          4.46         4.99 o
   7  12  13          7.18          9.86         5.49 o
   8  12  13         16.87         17.71        15.26 o
  -8  13  13          5.63          2.75         5.82 o
  -7  13  13          0.69          1.13         5.18 o
  -6  13  13          3.13          9.46         9.08 o
  -5  13  13         27.70         25.11        11.61 o
  -4  13  13          9.18         19.40         7.46 o
  -3  13  13          0.05         -0.41         5.36 o
  -2  13  13          0.49         -2.54         5.56 o
  -1  13  13         94.37        105.54        10.45 o
   0  13  13         97.92         94.14        13.57 o
   1  13  13         10.64         12.41         8.43 o
   2  13  13         63.20         55.82         9.31 o
   3  13  13         95.29         93.30         8.96 o
   4  13  13         16.33         17.26         6.45 o
   5  13  13         41.01         46.15         6.71 o
   6  13  13          7.90          7.42         5.50 o
   7  13  13          1.36         -0.83         7.69 o
  -7  14  13          8.13         20.41        15.88 o
  -6  14  13          0.59          3.67         6.96 o
  -5  14  13         86.59         80.86        11.00 o
  -4  14  13         39.71         63.40         8.78 o
  -3  14  13         14.89         28.30         7.70 o
  -2  14  13          7.33          8.78         7.41 o
  -1  14  13         74.97         65.63         9.67 o
   0  14  13        509.09        592.00        25.61 o
   1  14  13         18.74         18.78        10.81 o
   2  14  13        184.87        200.50        11.74 o
   3  14  13         71.63         79.72         9.66 o
   4  14  13         66.31         85.34         9.91 o
   5  14  13         20.74         23.50         6.32 o
  -5  15  13         49.84         49.16        10.85 o
  -4  15  13         23.56         21.32         7.59 o
  -3  15  13          0.35          3.33         6.47 o
  -2  15  13         10.11          5.83         7.56 o
  -1  15  13          2.23          9.02        10.24 o
   0  15  13         20.01         29.76        10.77 o
   1  15  13        105.69         99.30        12.46 o
   2  15  13         49.09         52.35         9.92 o
   3  15  13         25.79         26.36         7.77 o
   4  15  13        143.92        142.70        17.10 o
  -1  16  13         34.88         28.78        13.59 o
   0  16  13         44.78         71.30        37.10 o
 -12   0  14         64.61         75.65        17.10 o
 -10   0  14        120.89        107.84        12.97 o
  -8   0  14         96.06         88.91        14.36 o
  -6   0  14          2.70          0.82         1.84 o
  -4   0  14        117.72        126.27         6.03 o
  -2   0  14        635.74        645.88        10.27 o
   0   0  14        979.57        898.79        12.81 o
   2   0  14        807.61        790.49        13.23 o
   4   0  14       1480.11       1524.31        21.28 o
   6   0  14        104.23         94.04         6.91 o
   8   0  14        297.19        304.08        12.79 o
  10   0  14        442.31        457.31        16.67 o
  12   0  14         15.48         16.50         7.81 o
 -13   1  14         48.73         35.88        12.51 o
 -12   1  14         36.88         20.29         8.27 o
 -11   1  14          2.33          3.22         5.32 o
 -10   1  14         65.97         52.95        16.68 o
  -9   1  14         38.93         27.60         6.46 o
  -8   1  14        138.92        148.82         5.56 o
  -7   1  14         75.10         65.04         2.77 o
  -6   1  14        210.72        228.40         7.25 o
  -5   1  14        266.78        249.62         5.69 o
  -4   1  14        160.87        175.01         4.50 o
  -3   1  14        221.35        200.48         4.17 o
  -2   1  14        361.73        363.32         5.35 o
  -1   1  14        203.65        227.36         4.44 o
   0   1  14          1.62          0.19         1.59 o
   1   1  14        113.70        103.91         3.98 o
   2   1  14        483.61        498.67         7.39 o
   3   1  14        150.78        161.00         5.00 o
   4   1  14        386.61        405.58         7.21 o
   5   1  14         34.42         33.30         3.38 o
   6   1  14        299.34        317.44         8.17 o
   7   1  14          7.77         12.12         3.63 o
   8   1  14         66.29         76.23         6.26 o
   9   1  14        187.78        222.56         8.35 o
  10   1  14         29.06         35.74         5.29 o
  11   1  14          2.74         -0.60         3.74 o
  12   1  14         25.03         20.80         7.40 o
 -13   2  14          8.82          8.79         7.03 o
 -12   2  14          3.33          3.36         7.20 o
 -11   2  14         36.33         29.93        10.35 o
 -10   2  14        293.50        360.48        15.09 o
  -9   2  14         15.58         16.30         3.15 o
  -8   2  14        173.75        200.29         5.43 o
  -7   2  14         24.40         22.25         2.95 o
  -6   2  14         11.56         18.00         2.95 o
  -5   2  14         45.84         38.71         3.35 o
  -4   2  14         28.65         19.18         1.72 o
  -3   2  14        167.35        158.17         4.47 o
  -2   2  14        607.89        529.71         6.56 o
  -1   2  14         91.73         85.67         3.47 o
   0   2  14       1190.26       1182.96        12.21 o
   1   2  14        255.94        254.99         5.06 o
   2   2  14        421.34        422.64         6.33 o
   3   2  14        484.47        500.66         9.12 o
   4   2  14          0.27          1.96         2.23 o
   5   2  14        686.56        671.94        10.44 o
   6   2  14        162.67        182.35         7.00 o
   7   2  14         43.72         39.00         4.19 o
   8   2  14        278.39        307.54         9.13 o
   9   2  14        274.66        292.96         9.40 o
  10   2  14        135.81        130.07         8.87 o
  11   2  14         93.65         85.90         7.82 o
  12   2  14          1.55          1.21         4.56 o
 -13   3  14          0.08         -0.60         6.69 o
 -12   3  14        141.68        108.77        29.14 o
 -11   3  14        183.22        213.09        38.53 o
 -10   3  14          0.17          3.08         3.45 o
  -9   3  14          0.09          3.89         2.78 o
  -8   3  14         54.52         45.78         4.95 o
  -7   3  14        442.23        484.41        10.61 o
  -6   3  14         33.00         35.07         3.57 o
  -5   3  14        389.07        428.60         7.69 o
  -4   3  14         26.30         32.86         4.59 o
  -3   3  14          1.32          1.38         1.34 o
  -2   3  14        264.87        221.03         3.96 o
  -1   3  14         43.37         25.98         2.14 o
   0   3  14          4.40          8.72         1.70 o
   1   3  14        249.12        243.47         4.73 o
   2   3  14         12.64         10.65         1.99 o
   3   3  14        217.23        203.50         6.33 o
   4   3  14          0.02          1.35         1.92 o
   5   3  14        809.28        859.65        10.87 o
   6   3  14        119.84        113.59         5.94 o
   7   3  14        193.48        205.88         8.29 o
   8   3  14         57.14         50.89         4.79 o
   9   3  14          4.86          5.10         3.68 o
  10   3  14          1.66          0.40         4.73 o
  11   3  14         41.94         60.02         7.06 o
  12   3  14         77.23         93.90        23.63 o
 -13   4  14         38.41         21.33         9.31 o
 -12   4  14          3.58          3.91         6.33 o
 -11   4  14         68.88         49.19         8.27 o
 -10   4  14         48.17         48.09         5.78 o
  -9   4  14        120.94        122.39         7.22 o
  -8   4  14          0.50         -3.15         3.15 o
  -7   4  14        193.72        215.11         6.68 o
  -6   4  14         97.67        116.18         5.76 o
  -5   4  14         55.56         42.40         3.16 o
  -4   4  14        255.60        263.38         5.23 o
  -3   4  14         16.89         28.50         2.49 o
  -2   4  14          0.00          1.47         1.37 o
  -1   4  14        258.68        223.77         4.06 o
   0   4  14        134.68        119.71         3.43 o
   1   4  14        534.21        499.59         6.73 o
   2   4  14        149.52        146.09         3.91 o
   3   4  14        332.69        331.54         6.05 o
   4   4  14        156.14        180.10         4.91 o
   5   4  14         11.94         10.92         2.59 o
   6   4  14         89.34         88.58         4.83 o
   7   4  14         45.06         47.57         4.49 o
   8   4  14          1.56          1.14         3.87 o
   9   4  14         79.64         72.66         6.55 o
  10   4  14         96.84        102.13         8.67 o
  11   4  14          3.30          5.43         4.87 o
 -12   5  14         49.50         31.87         7.54 o
 -11   5  14          1.27          1.91         4.44 o
 -10   5  14         15.67         16.82         4.20 o
  -9   5  14        217.19        228.99         7.92 o
  -8   5  14        130.19        113.47         6.71 o
  -7   5  14         15.76         12.30         3.43 o
  -6   5  14         16.51         18.22         2.94 o
  -5   5  14         19.44          5.93         2.20 o
  -4   5  14         65.80         63.55         2.96 o
  -3   5  14          7.45          3.59         1.45 o
  -2   5  14          4.09          2.64         1.10 o
  -1   5  14         89.06         92.86         3.62 o
   0   5  14         36.67         35.93         2.00 o
   1   5  14        401.18        386.32         8.69 o
   2   5  14        132.48        125.44         3.71 o
   3   5  14          9.58          7.41         1.81 o
   4   5  14        171.39        175.10         5.14 o
   5   5  14         14.11         12.98         3.13 o
   6   5  14        314.29        329.43         8.36 o
   7   5  14        129.75        148.06         6.73 o
   8   5  14         76.28         73.68         6.98 o
   9   5  14         40.60         42.15         5.41 o
  10   5  14         74.29         67.96         6.93 o
  11   5  14         60.16         50.55         6.46 o
 -12   6  14        209.91        245.90        10.37 o
 -11   6  14         73.42         66.24         7.11 o
 -10   6  14         32.28         26.90         6.37 o
  -9   6  14          1.28         -1.94         3.25 o
  -8   6  14          1.93         -1.39         2.79 o
  -7   6  14         14.17          9.42         2.88 o
  -6   6  14         21.25         19.41         3.16 o
  -5   6  14        134.97        146.28         8.09 o
  -4   6  14        442.66        406.57        12.02 o
  -3   6  14         23.37         10.81         2.63 o
  -2   6  14        100.94         72.08         4.81 o
  -1   6  14         92.51         96.61         3.76 o
   0   6  14        379.31        383.04         6.93 o
   1   6  14       1107.35       1150.45        13.49 o
   2   6  14         50.09         55.51         3.75 o
   3   6  14        196.25        194.97         7.34 o
   4   6  14          9.70          9.68         2.49 o
   5   6  14        396.53        385.66         7.22 o
   6   6  14         12.75          7.82         2.92 o
   7   6  14         21.86         16.23         3.46 o
   8   6  14         26.23         18.76         4.35 o
   9   6  14         10.80          2.48         3.56 o
  10   6  14          1.43          4.85         3.95 o
  11   6  14         34.41         26.25         7.68 o
 -12   7  14        143.65        127.18        15.62 o
 -11   7  14         24.18         16.48         6.28 o
 -10   7  14          0.17         -1.96         6.38 o
  -9   7  14        114.64        121.80        10.10 o
  -8   7  14          6.07          5.63         5.00 o
  -7   7  14         21.22         24.83         6.50 o
  -6   7  14          4.02         -1.82         3.21 o
  -5   7  14         21.75         16.11         4.50 o
  -4   7  14        118.70        127.79         5.90 o
  -3   7  14        271.48        289.81         8.96 o
  -2   7  14          0.57          0.72         1.48 o
  -1   7  14          6.75          7.06         1.82 o
   0   7  14        130.19        122.42         4.29 o
   1   7  14         36.98         36.47         3.12 o
   2   7  14          1.34          1.02         2.60 o
   3   7  14        326.35        341.53         8.97 o
   4   7  14         16.57         24.36         5.13 o
   5   7  14        136.98        129.58         4.93 o
   6   7  14         46.89         39.84         4.12 o
   7   7  14          0.61          2.18         3.58 o
   8   7  14          7.80          0.81         3.35 o
   9   7  14         12.85         18.82         5.92 o
  10   7  14         18.55         22.89         6.22 o
 -11   8  14          0.53          3.50         5.95 o
 -10   8  14         32.03         34.64         7.73 o
  -9   8  14         40.86         26.43         8.50 o
  -8   8  14         81.57         70.70        14.55 o
  -7   8  14         79.55         91.80        14.12 o
  -6   8  14        183.69        171.11        11.10 o
  -5   8  14          1.38          1.10         3.01 o
  -4   8  14         37.94         48.49         4.67 o
  -3   8  14          0.02          0.44         2.74 o
  -2   8  14          5.93         10.89         2.44 o
  -1   8  14         44.26         30.53         2.32 o
   0   8  14        153.23        147.50         5.20 o
   1   8  14          0.94          2.25         2.42 o
   2   8  14        101.97         98.32         5.46 o
   3   8  14         27.30         25.68         4.01 o
   4   8  14         39.12         39.91         5.02 o
   5   8  14          0.24          1.40         3.21 o
   6   8  14         73.52         86.19         5.61 o
   7   8  14        134.03        151.95         6.68 o
   8   8  14          0.35         -4.23         4.23 o
   9   8  14         31.22         21.49         6.33 o
  10   8  14          0.01         -4.74         8.17 o
 -11   9  14         58.67         62.46        10.93 o
 -10   9  14         82.62         63.33        12.30 o
  -9   9  14         19.60         18.10         6.76 o
  -8   9  14          0.14          5.75         5.68 o
  -7   9  14        379.55        488.67        20.01 o
  -6   9  14        258.43        307.77        19.08 o
  -5   9  14          2.34          8.76         4.74 o
  -4   9  14        137.10        137.66        10.38 o
  -3   9  14         21.10         22.46         7.16 o
  -2   9  14        146.98        156.33        10.85 o
  -1   9  14         65.49         58.93         5.68 o
   0   9  14          8.80          4.73         2.95 o
   1   9  14          0.25          0.36         2.77 o
   2   9  14        170.11        202.72         7.62 o
   3   9  14         91.89         72.12         5.26 o
   4   9  14         14.49         19.17         5.32 o
   5   9  14         25.20         15.67         4.61 o
   6   9  14        193.75        226.07        11.26 o
   7   9  14          2.30          3.63         4.25 o
   8   9  14         44.98         37.59         6.52 o
   9   9  14         34.82         42.17         8.22 o
 -10  10  14         65.84         61.68        16.27 o
  -9  10  14         20.40         14.48         6.69 o
  -8  10  14         31.36         41.75         9.83 o
  -7  10  14         50.11         48.06         8.13 o
  -6  10  14         71.64         69.31         8.45 o
  -5  10  14        131.55        159.68         9.81 o
  -4  10  14         48.21         52.32         7.48 o
  -3  10  14        129.12        139.15        11.71 o
  -2  10  14         13.00         16.68        10.97 o
  -1  10  14         19.36         26.05        12.12 o
   0  10  14          7.44          7.51         3.67 o
   1  10  14         14.55         13.32         3.97 o
   2  10  14         32.41         39.21         5.46 o
   3  10  14          1.00         -1.81         3.12 o
   4  10  14         14.87         18.98         5.05 o
   5  10  14          0.03         -1.84         3.51 o
   6  10  14         27.99         22.06         5.49 o
   7  10  14          8.72         12.26         5.67 o
   8  10  14          0.70         -5.53         5.53 o
   9  10  14         14.09         22.28         9.91 o
  -9  11  14         17.87         12.47         8.24 o
  -8  11  14        136.26        137.25        13.36 o
  -7  11  14        116.77         83.75        16.43 o
  -6  11  14          0.13          2.22         4.44 o
  -5  11  14          0.97         -0.62         4.15 o
  -4  11  14         86.41         96.61         9.27 o
  -3  11  14         36.83         37.99         6.68 o
  -2  11  14        172.11        178.21        13.56 o
  -1  11  14         82.01         97.07        10.12 o
   0  11  14         24.35         28.40         8.28 o
   1  11  14          4.73          1.79         2.81 o
   2  11  14        172.82        206.07         7.71 o
   3  11  14          0.26          3.97         3.44 o
   4  11  14         12.45         16.44         5.15 o
   5  11  14         11.77         13.66         4.77 o
   6  11  14         14.97         13.41         5.51 o
   7  11  14         20.30         10.33         5.35 o
   8  11  14          0.99          5.16         7.54 o
  -8  12  14         32.38         21.80        10.76 o
  -7  12  14        316.32        452.04        16.12 o
  -6  12  14         20.59         27.16         8.46 o
  -5  12  14          4.51          8.09         5.62 o
  -4  12  14        142.50        160.56        11.67 o
  -3  12  14          0.45          3.28         7.31 o
  -2  12  14         56.97         76.16        15.34 o
  -1  12  14         35.12         33.57         7.53 o
   0  12  14         66.20         71.39         9.05 o
   1  12  14         63.57         77.65        13.68 o
   2  12  14        120.62         94.43         9.19 o
   3  12  14          1.70          1.09         3.35 o
   4  12  14        103.47        100.73         9.40 o
   5  12  14        153.11        153.69        11.62 o
   6  12  14          0.29          4.35         4.87 o
   7  12  14          2.93         20.17         9.53 o
  -7  13  14          0.01         -0.30         5.49 o
  -6  13  14         71.36         78.86        10.30 o
  -5  13  14          1.67         12.08         8.82 o
  -4  13  14          0.28          2.37         5.43 o
  -3  13  14         12.12          4.99         6.04 o
  -2  13  14          6.65          3.75         6.39 o
  -1  13  14        131.13        144.90        13.71 o
   0  13  14         54.42         58.23        11.18 o
   1  13  14         24.65         23.69         9.29 o
   2  13  14         35.28         24.06         6.19 o
   3  13  14          0.09          0.53         3.55 o
   4  13  14        197.11        208.84        19.54 o
   5  13  14         36.36         28.00         6.38 o
   6  13  14          0.00         -1.59         5.22 o
  -6  14  14          4.56          1.34         8.59 o
  -5  14  14        196.04        254.96        17.89 o
  -4  14  14        127.03        131.09        13.30 o
  -3  14  14         59.81         60.73         9.25 o
  -2  14  14          4.96         28.00        21.34 o
  -1  14  14        144.20        168.38        18.65 o
   0  14  14        100.41        113.47        13.16 o
   1  14  14        205.84        265.70        20.66 o
   2  14  14         28.47         25.32         8.92 o
   3  14  14         59.90         56.63         8.01 o
   4  14  14         92.51         82.74        14.19 o
  -3  15  14         37.00         36.00        12.86 o
  -2  15  14         21.75         15.62        12.31 o
  -1  15  14          0.04         13.97        11.87 o
   0  15  14         32.22         38.55        20.42 o
   1  15  14         74.48         68.35        14.61 o
   2  15  14         67.61         65.16        11.47 o
 -13   0  15          3.60          5.36         9.60 o
 -11   0  15        438.13        573.14        42.96 o
  -9   0  15         40.29         33.87        25.70 o
  -7   0  15        277.94        314.45        14.81 o
  -5   0  15          2.17          0.75         1.67 o
  -3   0  15         52.73         51.01         3.41 o
  -1   0  15          1.89         -2.13         2.21 o
   1   0  15        401.34        429.65         9.40 o
   3   0  15        831.67        881.52        18.65 o
   5   0  15        112.11        122.31         7.86 o
   7   0  15        930.74       1015.75        24.33 o
   9   0  15        159.59        149.68        11.51 o
  11   0  15          1.22          8.26         6.60 o
 -12   1  15          2.16          1.22         5.98 o
 -11   1  15         40.94         40.88        11.47 o
 -10   1  15         51.21         48.37        13.20 o
  -9   1  15        107.50        100.51        13.15 o
  -8   1  15          4.62          5.22         2.90 o
  -7   1  15        115.89         84.18         9.41 o
  -6   1  15         25.09         14.77         1.93 o
  -5   1  15        131.58        108.10         3.57 o
  -4   1  15         73.58         61.18         2.70 o
  -3   1  15         84.11         80.91         3.30 o
  -2   1  15        500.66        472.64         6.50 o
  -1   1  15          4.53          7.25         2.27 o
   0   1  15        531.94        572.21         7.47 o
   1   1  15         13.23         10.21         2.40 o
   2   1  15        100.01         92.47         3.72 o
   3   1  15         39.47         37.44         3.81 o
   4   1  15         10.68          8.42         2.55 o
   5   1  15        268.96        284.55         6.79 o
   6   1  15        171.47        180.55         6.83 o
   7   1  15          3.95          7.15         3.78 o
   8   1  15          2.91          2.31         3.35 o
   9   1  15         17.48         19.69         4.44 o
  10   1  15         18.47         17.40         4.97 o
  11   1  15         10.91         11.74         4.90 o
 -12   2  15         14.29          6.61         6.95 o
 -11   2  15          7.06         12.45         7.61 o
 -10   2  15        731.39        867.63        36.76 o
  -9   2  15         83.49         67.94        17.77 o
  -8   2  15         49.37         43.56         3.74 o
  -7   2  15          9.54         14.69         2.72 o
  -6   2  15        115.87        119.26         4.62 o
  -5   2  15         27.51         12.06         2.25 o
  -4   2  15         27.09         18.23         1.66 o
  -3   2  15         15.14         13.91         2.03 o
  -2   2  15       1049.38       1035.09        10.33 o
  -1   2  15        779.57        797.46         9.38 o
   0   2  15         53.10         44.10         2.80 o
   1   2  15       1706.05       1748.15        16.60 o
   2   2  15        518.46        574.07         7.75 o
   3   2  15        121.95        114.06         5.35 o
   4   2  15        173.75        167.53         6.74 o
   5   2  15         49.48         54.44         4.08 o
   6   2  15         28.24         26.82         3.90 o
   7   2  15          0.43         -3.77         3.77 o
   8   2  15          7.48          7.61         3.86 o
   9   2  15          5.35          3.32         4.05 o
  10   2  15          0.30          3.73         4.52 o
  11   2  15          0.10         -4.68         4.68 o
 -12   3  15        115.92         94.22        24.05 o
 -11   3  15         69.73         47.68        16.65 o
 -10   3  15         60.13         67.62        15.17 o
  -9   3  15          4.38          4.45         2.65 o
  -8   3  15         33.61         29.52         3.85 o
  -7   3  15         67.37         67.52         5.58 o
  -6   3  15          5.70          0.13         2.62 o
  -5   3  15         77.71         75.13         4.23 o
  -4   3  15         48.41         39.99         3.10 o
  -3   3  15          9.44          7.54         1.52 o
  -2   3  15          1.22         -0.38         1.36 o
  -1   3  15         56.92         54.50         2.69 o
   0   3  15        336.62        357.20         5.89 o
   1   3  15        271.31        315.02         5.62 o
   2   3  15        417.99        408.37         7.20 o
   3   3  15        144.86        148.21         4.64 o
   4   3  15        132.49        134.99         4.88 o
   5   3  15          0.00          3.20         2.56 o
   6   3  15          4.43          9.10         3.19 o
   7   3  15        181.26        186.09         7.60 o
   8   3  15         90.30         94.43         6.41 o
   9   3  15         28.99         29.59         5.42 o
  10   3  15        344.21        391.97        12.41 o
  11   3  15         57.82         48.02         8.41 o
 -12   4  15         32.70         15.66         7.74 o
 -11   4  15         24.68         13.44         7.19 o
 -10   4  15         56.97         46.08         7.65 o
  -9   4  15          1.79          2.88         3.22 o
  -8   4  15        177.87        193.60        11.18 o
  -7   4  15          4.92          8.85         3.14 o
  -6   4  15        323.13        345.15         8.13 o
  -5   4  15         38.42         38.10         2.94 o
  -4   4  15        258.43        257.70         5.07 o
  -3   4  15        462.18        441.13        10.62 o
  -2   4  15         61.74         43.92         1.96 o
  -1   4  15        230.17        196.15         3.49 o
   0   4  15        244.64        237.81         3.91 o
   1   4  15        220.15        209.44         4.67 o
   2   4  15        147.01        146.51         4.00 o
   3   4  15          4.37          1.25         1.89 o
   4   4  15          2.10          5.14         2.34 o
   5   4  15        461.88        498.92         7.96 o
   6   4  15         98.84         96.09         4.96 o
   7   4  15          0.13         -1.36         3.05 o
   8   4  15         21.14         19.52         4.09 o
   9   4  15        187.02        197.80        10.61 o
  10   4  15          2.00         -1.88         4.11 o
  11   4  15          0.28         10.78         5.33 o
 -12   5  15         27.92         16.75         7.04 o
 -11   5  15         16.96         15.81         5.86 o
 -10   5  15          4.94          2.85         3.45 o
  -9   5  15          6.42         -0.06         3.67 o
  -8   5  15         17.84         16.54         3.58 o
  -7   5  15          0.00         -0.06         2.44 o
  -6   5  15          2.92          1.01         2.82 o
  -5   5  15          0.49          2.86         1.72 o
  -4   5  15         70.16         67.39         3.31 o
  -3   5  15          1.49          1.32         1.26 o
  -2   5  15         17.90         20.90         2.01 o
  -1   5  15         57.25         44.85         2.99 o
   0   5  15         15.57         12.10         1.57 o
   1   5  15        163.86        141.45         4.97 o
   2   5  15        200.31        197.07         6.21 o
   3   5  15         30.69         28.77         2.90 o
   4   5  15        393.06        411.08         8.72 o
   5   5  15          1.14          2.31         2.39 o
   6   5  15         28.83         23.67         3.84 o
   7   5  15        110.08        105.70         7.47 o
   8   5  15          0.00         -0.01         2.82 o
   9   5  15          6.88          0.33         4.00 o
  10   5  15          3.92          3.64         4.26 o
 -11   6  15          4.89          6.08         4.69 o
 -10   6  15         39.36         43.13         8.27 o
  -9   6  15          0.01         11.02         5.38 o
  -8   6  15         39.17         28.97         6.94 o
  -7   6  15        158.10        174.53         9.28 o
  -6   6  15         31.83         33.34         8.25 o
  -5   6  15        120.59         97.40         7.88 o
  -4   6  15          0.00         -1.78         2.33 o
  -3   6  15         85.26        109.48         5.83 o
  -2   6  15         68.26         76.79         5.46 o
  -1   6  15          0.51          2.58         1.88 o
   0   6  15         39.15         33.71         2.85 o
   1   6  15        318.22        334.35         7.07 o
   2   6  15        463.08        464.09         9.46 o
   3   6  15          6.13          8.82         2.64 o
   4   6  15          2.58          3.20         1.81 o
   5   6  15         20.39         16.79         3.42 o
   6   6  15         62.89         56.67         4.84 o
   7   6  15        113.21        101.32         5.71 o
   8   6  15        377.16        394.26        11.79 o
   9   6  15         45.09         44.93         5.62 o
  10   6  15          4.87          4.35         4.65 o
 -11   7  15          4.26         10.90         6.87 o
 -10   7  15         15.30         23.67         7.50 o
  -9   7  15        128.18        155.95        14.06 o
  -8   7  15          5.97          1.80         4.74 o
  -7   7  15         42.62         39.11         9.74 o
  -6   7  15          3.30         -0.95         2.90 o
  -5   7  15          0.77         -3.24         3.24 o
  -4   7  15        255.73        267.31         8.14 o
  -3   7  15          6.03          5.80         3.00 o
  -2   7  15        262.59        272.27        10.91 o
  -1   7  15        579.45        582.81        15.51 o
   0   7  15          1.90         -2.17         2.17 o
   1   7  15          9.22          5.01         2.38 o
   2   7  15          2.39          1.21         2.45 o
   3   7  15         51.46         52.51         5.55 o
   4   7  15         71.59         68.31         6.63 o
   5   7  15          0.85         -0.50         3.13 o
   6   7  15         31.71         19.47         4.00 o
   7   7  15        201.66        186.55         8.19 o
   8   7  15          0.01          8.27         5.52 o
   9   7  15        225.20        262.64        16.08 o
  10   7  15         72.21         73.74        10.53 o
 -11   8  15         99.60         89.25        12.78 o
 -10   8  15        228.07        264.48        16.98 o
  -9   8  15          2.44          1.41         5.08 o
  -8   8  15          0.04         -3.31         5.78 o
  -7   8  15         27.22         17.15         7.71 o
  -6   8  15         46.30         41.44         9.06 o
  -5   8  15        123.86        125.48         8.06 o
  -4   8  15          0.06          0.56         3.28 o
  -3   8  15        683.08        767.67        24.17 o
  -2   8  15          2.44         -3.52         6.17 o
  -1   8  15         80.63         75.13        12.60 o
   0   8  15          4.43          3.33         2.27 o
   1   8  15        260.48        282.70         8.43 o
   2   8  15        242.76        257.88         8.01 o
   3   8  15         27.53         23.80         4.45 o
   4   8  15         54.24         59.19         5.80 o
   5   8  15         70.35         73.25         6.10 o
   6   8  15         81.57         74.69         8.01 o
   7   8  15         63.34         70.61         6.58 o
   8   8  15         25.23         25.97         5.32 o
   9   8  15          2.04          4.67         5.67 o
 -10   9  15          4.78         -2.59         6.58 o
  -9   9  15          2.59          9.94         6.48 o
  -8   9  15         64.04         62.99        14.69 o
  -7   9  15         97.34         90.61        16.33 o
  -6   9  15         34.26         38.18         7.15 o
  -5   9  15         24.34         29.23         7.09 o
  -4   9  15        321.57        381.30        12.15 o
  -3   9  15        142.27        164.84        11.32 o
  -2   9  15         12.56         22.56         8.68 o
  -1   9  15         14.99         17.01        10.88 o
   0   9  15         11.09          8.02         3.68 o
   1   9  15         25.78         18.19         4.24 o
   2   9  15          0.94          4.70         3.31 o
   3   9  15         18.00         11.80         4.00 o
   4   9  15          0.07         -0.19         3.63 o
   5   9  15          8.46         10.19         4.63 o
   6   9  15          3.29         -4.08         4.17 o
   7   9  15          1.49          0.21         4.62 o
   8   9  15         17.21         16.79         6.18 o
   9   9  15         60.43         62.76        13.54 o
  -9  10  15         11.02          4.38         6.05 o
  -8  10  15         72.04         71.69        12.53 o
  -7  10  15        162.95        128.92        33.93 o
  -6  10  15          5.30         -0.79         4.45 o
  -5  10  15         26.96         39.92         8.15 o
  -4  10  15        136.22        146.04        11.63 o
  -3  10  15          3.66          2.50         6.25 o
  -2  10  15         85.09         86.54         9.74 o
  -1  10  15         12.38         18.12         6.97 o
   0  10  15          2.21          4.40         7.73 o
   1  10  15        190.74        197.92         8.33 o
   2  10  15        201.87        211.88        15.82 o
   3  10  15         24.85         26.93         4.63 o
   4  10  15         63.07         49.48         6.92 o
   5  10  15         51.01         40.41         5.64 o
   6  10  15          4.35          2.47         5.20 o
   7  10  15         14.59         22.18         5.67 o
   8  10  15        101.04        100.58        12.36 o
  -8  11  15        105.66         71.21        14.50 o
  -7  11  15         23.55         35.51         7.70 o
  -6  11  15        229.39        289.20        13.82 o
  -5  11  15         25.89         27.63         6.94 o
  -4  11  15         38.96         42.51         7.44 o
  -3  11  15         20.84         25.67         8.64 o
  -2  11  15        320.17        401.09        21.37 o
  -1  11  15        192.52        218.40        11.66 o
   0  11  15         29.44         28.82         8.50 o
   1  11  15        296.13        353.47        25.21 o
   2  11  15          0.40          4.62         3.76 o
   3  11  15        120.29        137.89         8.80 o
   4  11  15          8.89         25.00         6.81 o
   5  11  15         18.49         22.75         6.13 o
   6  11  15          0.36          3.00         4.60 o
   7  11  15        194.59        194.84        15.42 o
  -7  12  15         11.77         12.55         7.29 o
  -6  12  15         30.04         33.88         7.18 o
  -5  12  15          9.50          2.63         5.99 o
  -4  12  15         20.74         13.57         6.09 o
  -3  12  15          0.01          2.37         6.48 o
  -2  12  15          5.43          9.85         9.40 o
  -1  12  15         56.01         55.25        10.07 o
   0  12  15         10.44         16.24         7.81 o
   1  12  15         72.36         82.35        12.13 o
   2  12  15         17.58         21.07         6.25 o
   3  12  15          2.22          4.40         4.46 o
   4  12  15         40.67         30.42         7.72 o
   5  12  15        102.62        100.72        12.44 o
   6  12  15         72.28         69.06        14.09 o
  -6  13  15         19.84         15.51         6.99 o
  -5  13  15          1.82          6.54         7.38 o
  -4  13  15          4.44          4.43         7.08 o
  -3  13  15         68.77         81.87        10.05 o
  -2  13  15         40.78         40.94         8.93 o
  -1  13  15          7.35         -9.91        10.00 o
   0  13  15          7.16         15.25        10.61 o
   1  13  15          7.09         15.07         8.28 o
   2  13  15         24.94         25.62         7.93 o
   3  13  15        375.24        446.34        28.65 o
   4  13  15         26.26         21.81         8.58 o
   5  13  15        135.87        138.48        12.16 o
  -4  14  15         16.04          7.74         8.98 o
  -3  14  15         58.06         70.50        13.44 o
  -2  14  15         36.91         38.62        13.85 o
  -1  14  15        190.98        236.25        30.11 o
   0  14  15        256.66        243.36        34.57 o
   1  14  15         18.10         20.13        11.84 o
   2  14  15        336.79        392.40        27.64 o
   3  14  15          7.11         -4.86         7.95 o
 -12   0  16          3.50          1.94         8.13 o
 -10   0  16        140.49         68.40        63.53 o
  -8   0  16        453.63        511.14        21.93 o
  -6   0  16         51.03         27.80         5.74 o
  -4   0  16        530.87        517.68        10.57 o
  -2   0  16         57.45         57.24         3.83 o
   0   0  16         95.76        108.26         6.71 o
   2   0  16        257.26        274.10         9.94 o
   4   0  16        309.43        323.28        10.33 o
   6   0  16          6.80          6.49         4.21 o
   8   0  16        108.99        114.07        10.82 o
  10   0  16          0.63          1.18         5.46 o
 -12   1  16          3.87         -0.68         5.88 o
 -11   1  16         11.11          0.66         5.54 o
 -10   1  16         33.37         14.95         6.85 o
  -9   1  16        321.94        371.92        16.58 o
  -8   1  16         66.83         48.07        22.09 o
  -7   1  16         20.80         13.86         3.08 o
  -6   1  16        115.11        122.59        16.40 o
  -5   1  16         60.98         38.41         3.73 o
  -4   1  16          1.79          3.74         1.83 o
  -3   1  16        368.10        368.16         5.53 o
  -2   1  16         94.84         87.98         3.91 o
  -1   1  16          6.79          5.37         2.00 o
   0   1  16        129.21        127.58         4.74 o
   1   1  16        245.89        253.71         5.45 o
   2   1  16        302.68        326.73         6.53 o
   3   1  16        911.40        957.56        12.94 o
   4   1  16          9.04          4.14         3.32 o
   5   1  16        336.62        351.22         8.12 o
   6   1  16        273.33        279.51         8.20 o
   7   1  16        236.28        231.99         9.86 o
   8   1  16        114.86        113.97         8.54 o
   9   1  16        381.14        403.59        13.04 o
  10   1  16        690.32        763.10        16.45 o
 -12   2  16         24.14         16.26         8.57 o
 -11   2  16          0.49          3.34         5.85 o
 -10   2  16         29.65         13.28         7.84 o
  -9   2  16         13.97          2.79         5.20 o
  -8   2  16          0.57          0.77         4.77 o
  -7   2  16          3.37          1.95         2.53 o
  -6   2  16          8.90         12.53         2.86 o
  -5   2  16        527.53        553.18         9.15 o
  -4   2  16         74.81         50.50         3.03 o
  -3   2  16          0.03          1.27         1.69 o
  -2   2  16        243.92        245.67         5.06 o
  -1   2  16         92.38         88.46         3.45 o
   0   2  16        231.42        229.24         4.85 o
   1   2  16         38.73         36.07         2.93 o
   2   2  16          4.72          5.05         2.44 o
   3   2  16          0.64          1.36         2.52 o
   4   2  16        149.77        126.62         6.47 o
   5   2  16         43.61         29.69         3.89 o
   6   2  16          6.47         10.28         3.30 o
   7   2  16          5.90          9.94         4.09 o
   8   2  16          0.54          3.75         3.47 o
   9   2  16         45.43         43.99         6.17 o
  10   2  16          1.06          2.31         4.39 o
 -12   3  16         25.66         15.34         7.18 o
 -11   3  16          1.44          9.45         6.80 o
 -10   3  16         26.21         17.90         8.45 o
  -9   3  16         18.30         15.34         5.43 o
  -8   3  16         50.69         38.03         4.25 o
  -7   3  16         14.08         13.16         4.17 o
  -6   3  16          5.05          8.01         3.41 o
  -5   3  16        349.00        394.30         7.34 o
  -4   3  16        216.70        225.74         6.64 o
  -3   3  16         32.45         25.04         1.94 o
  -2   3  16         25.32         20.18         1.78 o
  -1   3  16        271.36        269.28         5.44 o
   0   3  16          7.44          8.12         2.02 o
   1   3  16        540.15        551.78         7.35 o
   2   3  16         56.07         56.10         3.80 o
   3   3  16         26.03         23.38         3.02 o
   4   3  16          0.96          3.60         2.85 o
   5   3  16         73.73         76.76         4.79 o
   6   3  16        384.09        418.06         9.97 o
   7   3  16         30.06         28.93         4.76 o
   8   3  16          1.37          0.96         3.65 o
   9   3  16        151.61        146.15         8.56 o
  10   3  16         58.57         51.10         6.90 o
 -11   4  16         52.42         21.10         9.35 o
 -10   4  16        104.62         64.12        20.06 o
  -9   4  16          8.22          5.00         3.31 o
  -8   4  16          0.15          0.72         3.02 o
  -7   4  16        277.73        309.84         8.39 o
  -6   4  16        190.10        202.09         8.14 o
  -5   4  16         61.45         45.78         2.98 o
  -4   4  16          7.88          4.35         2.06 o
  -3   4  16        344.60        333.87         9.56 o
  -2   4  16        329.61        311.80         5.95 o
  -1   4  16          9.19         14.35         1.85 o
   0   4  16         20.98         16.91         1.84 o
   1   4  16        101.54        100.64         3.46 o
   2   4  16         79.82         94.12         3.40 o
   3   4  16        255.82        258.79         6.92 o
   4   4  16          3.94          4.80         2.44 o
   5   4  16        185.04        200.70         6.59 o
   6   4  16         83.93         75.89         5.14 o
   7   4  16         16.96         16.51         4.08 o
   8   4  16         39.11         32.20         5.06 o
   9   4  16         31.82         24.94         5.21 o
  10   4  16         66.39         47.30         6.86 o
 -11   5  16         40.07         18.95        12.98 o
 -10   5  16          0.88          3.93         4.87 o
  -9   5  16         21.72          9.78         4.64 o
  -8   5  16         13.90          5.37         3.74 o
  -7   5  16        104.89        100.78        13.29 o
  -6   5  16        114.99        102.11         7.59 o
  -5   5  16         45.77         37.76         4.53 o
  -4   5  16        146.55        148.73         6.46 o
  -3   5  16         94.93         82.91         5.47 o
  -2   5  16         63.73         55.13         5.48 o
  -1   5  16        391.78        340.59         9.44 o
   0   5  16        455.39        417.76        10.40 o
   1   5  16         56.85         44.39         4.24 o
   2   5  16        218.36        193.04         5.53 o
   3   5  16        218.87        217.13         7.06 o
   4   5  16         11.07         14.48         3.04 o
   5   5  16        210.84        224.00         6.89 o
   6   5  16        165.81        155.53         6.38 o
   7   5  16        205.13        202.09         9.09 o
   8   5  16        242.76        244.71         9.90 o
   9   5  16         88.88         91.69         8.44 o
  10   5  16         17.80         16.72         5.59 o
 -11   6  16         13.01         22.90        13.34 o
 -10   6  16        107.61        127.79        12.26 o
  -9   6  16         35.89         36.74        10.38 o
  -8   6  16          6.74          8.38         4.77 o
  -7   6  16         96.22         76.03        12.57 o
  -6   6  16         37.05         31.33         8.31 o
  -5   6  16        174.64        181.00         7.50 o
  -4   6  16          7.70          7.60         4.08 o
  -3   6  16         12.55         10.76         5.09 o
  -2   6  16         13.66          7.66         4.14 o
  -1   6  16        104.55         79.71         7.09 o
   0   6  16         52.25         54.25         3.76 o
   1   6  16        503.61        576.81        10.83 o
   2   6  16         60.05         60.17         5.03 o
   3   6  16          0.07          6.33         4.11 o
   4   6  16          0.01         -0.98         3.33 o
   5   6  16          0.06         -2.34         4.94 o
   6   6  16         38.18         20.05         5.04 o
   7   6  16        165.88        171.20         9.56 o
   8   6  16         31.35         29.86         6.10 o
   9   6  16         10.54          3.45         5.25 o
 -10   7  16         12.93          6.28         6.58 o
  -9   7  16          2.78         -2.93         5.13 o
  -8   7  16         18.55         21.82         6.20 o
  -7   7  16         98.17        100.95        15.92 o
  -6   7  16         95.60         71.55        13.42 o
  -5   7  16         10.69         14.62         4.33 o
  -4   7  16         24.65         17.38         3.57 o
  -3   7  16         11.04         11.75         5.25 o
  -2   7  16         55.60         58.75         5.75 o
  -1   7  16        147.15        121.91         6.39 o
   0   7  16         57.52         48.48         4.49 o
   1   7  16         24.36         18.82         3.75 o
   2   7  16          0.02          0.01         2.70 o
   3   7  16         21.95         20.05         5.25 o
   4   7  16         38.64         28.27         5.31 o
   5   7  16        243.74        258.85        10.35 o
   6   7  16        285.13        313.52        11.19 o
   7   7  16        186.98        150.00        15.23 o
   8   7  16         13.93         17.87         6.29 o
   9   7  16          0.00          5.86         5.99 o
 -10   8  16          3.25          6.15         5.94 o
  -9   8  16        157.12        188.80        12.71 o
  -8   8  16        183.31        190.46        34.07 o
  -7   8  16         74.48         85.80        20.25 o
  -6   8  16         70.45         76.51        10.64 o
  -5   8  16        146.84        207.95        12.09 o
  -4   8  16         12.58         11.09         4.67 o
  -3   8  16        169.17        178.57        13.13 o
  -2   8  16         93.43         89.50         9.16 o
  -1   8  16         26.36         40.93         8.77 o
   0   8  16         15.08         11.34         4.38 o
   1   8  16        147.65        160.93         7.02 o
   2   8  16          0.22         -1.44         3.09 o
   3   8  16         14.57         21.27         4.76 o
   4   8  16        159.54        178.57        11.90 o
   5   8  16        146.35        164.63         8.37 o
   6   8  16         16.81         22.01         5.97 o
   7   8  16          3.41          8.25         5.36 o
   8   8  16          4.65          6.84         5.36 o
  -9   9  16          1.84         -3.42         6.83 o
  -8   9  16        187.63        183.11        33.05 o
  -7   9  16         17.25         29.70         7.87 o
  -6   9  16         24.72         23.46         6.91 o
  -5   9  16        109.01         92.85         8.74 o
  -4   9  16         91.49         97.19        11.26 o
  -3   9  16         29.24         28.55         6.83 o
  -2   9  16          2.48          7.31         5.66 o
  -1   9  16          2.76         -6.17         7.20 o
   0   9  16          2.60         10.76         7.00 o
   1   9  16         72.23         53.53         4.94 o
   2   9  16          9.27          8.36         4.38 o
   3   9  16          0.45          2.71         4.09 o
   4   9  16          0.81          5.90         4.34 o
   5   9  16         76.28         78.42         7.71 o
   6   9  16         32.98         38.75         6.23 o
   7   9  16         27.01         32.28         6.42 o
   8   9  16          7.33          6.57         6.51 o
  -8  10  16        114.94        113.58        27.48 o
  -7  10  16        117.67        127.71        11.83 o
  -6  10  16        285.29        356.61        45.84 o
  -5  10  16         17.56         13.98         6.38 o
  -4  10  16         29.22         30.39         8.48 o
  -3  10  16         32.99         34.26        12.13 o
  -2  10  16         32.47         38.02         9.79 o
  -1  10  16         20.06         25.52         6.86 o
   0  10  16          0.93          1.69         5.07 o
   1  10  16         39.49         51.73        10.08 o
   2  10  16          0.07          4.00         5.24 o
   3  10  16        386.27        388.45        11.36 o
   4  10  16        198.71        244.83        12.59 o
   5  10  16        201.72        227.38        10.73 o
   6  10  16         11.06         15.96         5.64 o
   7  10  16         33.30         25.52         7.26 o
  -8  11  16        203.33        288.81        18.38 o
  -7  11  16         96.38        112.15         9.89 o
  -6  11  16         10.37          9.11         5.93 o
  -5  11  16         40.08         46.76         8.69 o
  -4  11  16         52.90         50.59         8.24 o
  -3  11  16         37.04         39.29         9.60 o
  -2  11  16         87.12        114.80        23.32 o
  -1  11  16        100.36        122.03        13.60 o
   0  11  16        100.04        137.96        10.95 o
   1  11  16         60.23         62.23         9.99 o
   2  11  16         54.54         64.21         7.65 o
   3  11  16        247.45        275.77        10.22 o
   4  11  16         31.33         47.05         8.24 o
   5  11  16          0.00         -1.67         4.50 o
   6  11  16          4.91          6.13         5.55 o
  -6  12  16        100.79        108.09        11.67 o
  -5  12  16          6.74          4.28         5.94 o
  -4  12  16         43.15         37.96         8.73 o
  -3  12  16        113.86        127.75        11.50 o
  -2  12  16         21.27         22.91        10.59 o
  -1  12  16         92.13        123.28        18.67 o
   0  12  16          0.09          3.01         7.75 o
   1  12  16         64.41         67.00        13.11 o
   2  12  16          5.05          4.37         5.74 o
   3  12  16        103.90        126.98        13.37 o
   4  12  16          8.90          2.35         5.35 o
   5  12  16         11.18         12.94         5.70 o
  -5  13  16          3.94          7.38         6.36 o
  -4  13  16         48.86         52.42        11.58 o
  -3  13  16         74.99         83.64        10.07 o
  -2  13  16        152.40        192.25        17.59 o
  -1  13  16        109.93        116.82        15.73 o
   0  13  16        293.45        356.73        34.51 o
   1  13  16         43.76         51.51        12.32 o
   2  13  16        182.02        194.82        14.71 o
   3  13  16        100.85        110.09        13.56 o
  -1  14  16         27.59         13.70        11.72 o
   0  14  16        137.83        131.71        19.86 o
 -11   0  17        356.32        398.68        29.22 o
  -9   0  17         77.21         50.26        40.16 o
  -7   0  17        114.52          0.98         5.75 o
  -5   0  17         67.62         77.78         6.06 o
  -3   0  17         99.52         86.46         5.80 o
  -1   0  17         55.91         72.06         4.68 o
   1   0  17        102.78         97.91         7.46 o
   3   0  17         44.63         42.68         5.89 o
   5   0  17         10.98          9.18         4.77 o
   7   0  17         19.28         20.71         5.98 o
   9   0  17         10.43          7.95         6.88 o
 -11   1  17        155.67         96.27        40.39 o
 -10   1  17          2.31         -1.36         6.00 o
  -9   1  17          0.11         -1.68         4.85 o
  -8   1  17        125.22          0.44         6.53 o
  -7   1  17         70.17         -0.26         5.81 o
  -6   1  17          0.29          1.15         2.43 o
  -5   1  17         10.53          7.18         2.38 o
  -4   1  17         29.13         29.89         2.45 o
  -3   1  17         23.23         21.35         2.29 o
  -2   1  17        509.41        506.42         8.26 o
  -1   1  17         75.94         65.61         3.92 o
   0   1  17         83.32         88.09         3.85 o
   1   1  17          9.11          9.97         2.58 o
   2   1  17         15.66         12.83         3.10 o
   3   1  17         42.23         33.69         4.00 o
   4   1  17         73.20         65.89         5.46 o
   5   1  17          5.15          7.41         3.52 o
   6   1  17        121.22        122.68         7.37 o
   7   1  17          0.00          3.62         3.26 o
   8   1  17         14.17         10.97         4.55 o
   9   1  17         38.80         37.68         6.12 o
  10   1  17          6.50          5.96         4.62 o
 -11   2  17         10.74          7.26         6.33 o
 -10   2  17        361.00        379.36        65.34 o
  -9   2  17         92.68         51.56        21.56 o
  -8   2  17          9.38          3.33         5.54 o
  -7   2  17        175.15        208.96        12.93 o
  -6   2  17         38.77         26.41         3.14 o
  -5   2  17         56.58         48.47         4.76 o
  -4   2  17         15.78         12.42         2.24 o
  -3   2  17          4.38          4.57         1.98 o
  -2   2  17          4.20          8.27         2.09 o
  -1   2  17         10.67          9.59         2.34 o
   0   2  17        154.91        178.70         5.26 o
   1   2  17        212.36        226.20         7.09 o
   2   2  17        107.76        100.72         5.36 o
   3   2  17        191.56        206.41         6.21 o
   4   2  17         40.27         42.39         4.75 o
   5   2  17         55.28         39.25         4.29 o
   6   2  17         79.17         64.79         4.97 o
   7   2  17          6.33          0.19         3.51 o
   8   2  17          1.82          1.55         4.01 o
   9   2  17         90.42         75.44         6.95 o
  10   2  17         22.40         15.99         6.74 o
 -11   3  17          8.47          8.51         7.41 o
 -10   3  17         53.85         26.50         9.44 o
  -9   3  17          9.24          9.01         5.54 o
  -8   3  17          4.61          0.62         4.93 o
  -7   3  17         56.77         36.68         5.49 o
  -6   3  17          0.56          1.86         2.52 o
  -5   3  17         49.66         58.34         3.57 o
  -4   3  17         32.74         28.75         3.09 o
  -3   3  17         61.91         57.71         2.97 o
  -2   3  17         99.05         87.37         3.15 o
  -1   3  17         29.86         30.90         2.28 o
   0   3  17        107.53         97.45         3.71 o
   1   3  17        275.69        284.66         6.12 o
   2   3  17         54.19         54.86         3.73 o
   3   3  17          8.85         11.47         3.08 o
   4   3  17         50.48         49.38         5.75 o
   5   3  17        247.84        240.77        10.70 o
   6   3  17          7.91          7.24         3.42 o
   7   3  17          2.16          4.78         3.47 o
   8   3  17         24.40         20.25         5.64 o
   9   3  17          0.12         -1.21         3.50 o
 -11   4  17          0.99          3.79         6.43 o
 -10   4  17          1.68          4.95         5.82 o
  -9   4  17          0.33          3.55         4.74 o
  -8   4  17        104.61         64.29         8.82 o
  -7   4  17         52.26         38.24         5.83 o
  -6   4  17         22.55         14.43         2.82 o
  -5   4  17        179.62        185.17         5.13 o
  -4   4  17        136.82        139.81         4.71 o
  -3   4  17        135.75        131.74         4.94 o
  -2   4  17         68.96         44.79         4.38 o
  -1   4  17         73.68         59.53         3.75 o
   0   4  17        941.10        957.23        12.30 o
   1   4  17        193.67        202.88         4.96 o
   2   4  17          6.88          5.32         2.08 o
   3   4  17          7.38          8.76         2.47 o
   4   4  17         34.30         33.49         4.25 o
   5   4  17          6.49          6.00         3.48 o
   6   4  17          9.11          6.70         3.11 o
   7   4  17          2.99          6.51         3.61 o
   8   4  17         22.78         21.73         5.10 o
   9   4  17          3.94          3.79         4.22 o
 -10   5  17          3.90          4.82        15.53 o
  -9   5  17         62.23         57.45        14.29 o
  -8   5  17         48.00         33.74         9.36 o
  -7   5  17         18.83         21.68         5.94 o
  -6   5  17        101.00         85.81         6.69 o
  -5   5  17          0.03          1.72         2.90 o
  -4   5  17          6.35          3.90         3.63 o
  -3   5  17          7.02          7.16         3.99 o
  -2   5  17          0.36          2.29         3.60 o
  -1   5  17          1.59          0.23         2.11 o
   0   5  17         81.77         58.84         3.94 o
   1   5  17         50.87         43.35         4.28 o
   2   5  17        119.25         99.20         5.26 o
   3   5  17         81.40         80.73         5.26 o
   4   5  17         23.33         25.78         4.36 o
   5   5  17          0.02          1.94         4.16 o
   6   5  17         25.64         22.85         4.82 o
   7   5  17          0.02         -3.85         3.85 o
   8   5  17         66.46         61.16         7.50 o
   9   5  17          1.74          2.30         4.61 o
 -10   6  17          0.00         15.11         8.49 o
  -9   6  17        105.52         79.55        16.59 o
  -8   6  17         97.06        122.62        11.32 o
  -7   6  17        278.68        332.21        17.02 o
  -6   6  17          0.61         -0.73         3.22 o
  -5   6  17         41.84         39.48         9.30 o
  -4   6  17         25.76         19.29         5.44 o
  -3   6  17         75.46         63.59         7.92 o
  -2   6  17          0.12         -2.25         3.95 o
  -1   6  17          0.41         -3.51         3.51 o
   0   6  17        243.81        255.60         7.27 o
   1   6  17        821.69        900.37        14.28 o
   2   6  17          0.14          2.90         3.02 o
   3   6  17        121.10        122.86         6.92 o
   4   6  17         41.29         29.20         6.10 o
   5   6  17         26.05         23.58         5.54 o
   6   6  17          0.00          2.14         4.88 o
   7   6  17        230.45        245.15        23.90 o
   8   6  17        220.70        227.31        12.08 o
   9   6  17         13.17          4.74         6.10 o
 -10   7  17          3.01          4.02         8.68 o
  -9   7  17          0.00          0.42         5.68 o
  -8   7  17          0.09          3.68         5.41 o
  -7   7  17         90.03         81.60        15.72 o
  -6   7  17         66.72         62.31         8.04 o
  -5   7  17          0.86          2.05         3.38 o
  -4   7  17          0.96         15.40         6.11 o
  -3   7  17        340.18        350.50        15.10 o
  -2   7  17        353.65        397.39        12.16 o
  -1   7  17          2.18          6.11         5.85 o
   0   7  17         84.74        103.59        11.87 o
   1   7  17          0.58         -1.76         2.18 o
   2   7  17         19.46         18.11         3.77 o
   3   7  17         12.26         14.54         5.48 o
   4   7  17         31.36         23.85         5.39 o
   5   7  17         63.31         49.46        10.40 o
   6   7  17        124.76        100.12        16.03 o
   7   7  17         44.18         35.75         8.11 o
   8   7  17         50.74         48.35         7.91 o
  -9   8  17          1.66         -4.02         6.02 o
  -8   8  17        271.45        332.22        28.53 o
  -7   8  17          7.57         14.38         6.29 o
  -6   8  17          0.40          3.61         5.23 o
  -5   8  17         12.74         16.91         5.35 o
  -4   8  17         91.63         72.76        11.02 o
  -3   8  17         75.85         77.18         9.43 o
  -2   8  17         41.67         42.01         8.24 o
  -1   8  17          2.40         -3.67         4.86 o
   0   8  17         28.46         43.08         6.69 o
   1   8  17        317.11        369.93        10.01 o
   2   8  17        433.29        488.36        18.21 o
   3   8  17          1.93          3.07         4.20 o
   4   8  17        147.01        122.21         9.88 o
   5   8  17         22.98          8.58         5.77 o
   6   8  17          0.38         -4.05         4.17 o
   7   8  17         57.50         50.05         7.28 o
  -8   9  17         24.87         24.30         7.90 o
  -7   9  17         16.31         18.35         6.64 o
  -6   9  17         48.71         43.43        10.03 o
  -5   9  17         12.45         16.39         6.61 o
  -4   9  17          0.52         -2.42         5.03 o
  -3   9  17         14.93          9.43         9.68 o
  -2   9  17         53.96         48.74        13.40 o
  -1   9  17         11.53         24.03         7.40 o
   0   9  17         14.18         17.11         6.06 o
   1   9  17         49.10         54.92         8.98 o
   2   9  17        235.69        233.65        12.15 o
   3   9  17          6.34         13.40         4.69 o
   4   9  17         16.05          8.79         5.63 o
   5   9  17        109.63        114.77         9.16 o
   6   9  17         46.77         39.76         6.58 o
   7   9  17        155.86        171.86        14.04 o
  -7  10  17         46.25         59.06        10.41 o
  -6  10  17        207.05        252.53        27.70 o
  -5  10  17         58.13         56.97        10.82 o
  -4  10  17          0.21         -2.38         5.49 o
  -3  10  17        300.22        360.28        18.03 o
  -2  10  17          5.30         17.96         8.89 o
  -1  10  17         69.94         85.15        11.19 o
   0  10  17         63.68         67.97        11.43 o
   1  10  17         52.61         63.24         9.77 o
   2  10  17         16.02         25.88         7.06 o
   3  10  17         50.36         37.79         6.22 o
   4  10  17        134.47        131.65        12.46 o
   5  10  17          1.40          3.58         4.68 o
   6  10  17        140.50        129.94        16.00 o
  -6  11  17          0.66         -3.83         5.65 o
  -5  11  17         11.05         18.83         7.09 o
  -4  11  17         66.90         63.55         9.16 o
  -3  11  17         63.38         69.14         8.78 o
  -2  11  17         58.16         59.07         9.51 o
  -1  11  17          2.55          0.31         7.59 o
   0  11  17         47.71         56.13        15.76 o
   1  11  17        124.33        125.10        11.94 o
   2  11  17         91.00        101.95        11.48 o
   3  11  17        138.07        151.15        13.19 o
   4  11  17         38.58         42.84         8.19 o
   5  11  17         13.52          5.82         5.66 o
  -5  12  17         67.56         73.21        10.23 o
  -4  12  17        113.64        119.96        11.68 o
  -3  12  17          1.82          0.50         6.88 o
  -2  12  17         23.73         40.37        14.98 o
  -1  12  17          0.19         -0.15        10.71 o
   0  12  17          1.28         13.64        11.82 o
   1  12  17         65.54         83.48        13.70 o
   2  12  17         11.74         17.30         8.25 o
   3  12  17         80.25         94.24        12.76 o
  -2  13  17        153.13        183.37        23.05 o
  -1  13  17          5.38         17.77        14.93 o
   0  13  17        150.26        167.82        22.82 o
   1  13  17        151.29        133.49        29.23 o
 -10   0  18          0.79          6.90         9.54 o
  -8   0  18         65.11          0.88         7.80 o
  -6   0  18         50.15         32.19        16.05 o
  -4   0  18         13.12         10.57         3.35 o
  -2   0  18         19.42         25.43         4.67 o
   0   0  18        136.39        137.42         6.73 o
   2   0  18         83.62         57.84        11.93 o
   4   0  18          4.77          6.62         4.62 o
   6   0  18         15.88         11.81         5.77 o
   8   0  18        101.28         91.87        10.62 o
 -11   1  18         10.78          0.16         7.02 o
 -10   1  18        117.92         58.11        24.65 o
  -9   1  18        174.05        215.63        49.51 o
  -8   1  18         17.97          2.62         6.24 o
  -7   1  18         44.74         26.99        12.50 o
  -6   1  18         14.12          6.19         3.44 o
  -5   1  18        149.22        151.18        10.89 o
  -4   1  18         44.38         42.38         3.85 o
  -3   1  18         76.05         73.77         4.21 o
  -2   1  18        101.93         93.82         4.67 o
  -1   1  18         36.02         39.16         3.53 o
   0   1  18         51.36         42.93         3.57 o
   1   1  18          3.90          6.42         2.96 o
   2   1  18          2.90          5.32         2.59 o
   3   1  18          7.35          4.17         2.93 o
   4   1  18         93.45         75.69        12.75 o
   5   1  18         40.03         34.34         5.02 o
   6   1  18          0.05         -3.08         3.41 o
   7   1  18         25.63         20.48         4.58 o
   8   1  18         48.31         44.63         6.84 o
   9   1  18        333.18        328.58        13.95 o
 -10   2  18         38.88         10.46         9.18 o
  -9   2  18          0.51         -1.04         5.62 o
  -8   2  18        131.13         37.32        25.81 o
  -7   2  18        219.96        273.47        13.57 o
  -6   2  18        113.75        105.15        14.48 o
  -5   2  18        380.36        438.00         8.45 o
  -4   2  18          0.00         -1.28         2.38 o
  -3   2  18          2.07         -0.55         1.91 o
  -2   2  18         91.08         74.90         6.46 o
  -1   2  18         79.56         67.54         4.45 o
   0   2  18        118.38        113.17         4.55 o
   1   2  18          8.20          6.63         2.90 o
   2   2  18          9.96         10.66         2.67 o
   3   2  18         61.63         44.53         8.69 o
   4   2  18          0.13         -0.71         2.49 o
   5   2  18         87.95         73.32        13.29 o
   6   2  18         44.66         37.13         5.18 o
   7   2  18         14.62          8.93         4.10 o
   8   2  18        397.65        477.36        13.40 o
   9   2  18         15.96         18.23         5.42 o
 -10   3  18         81.84         34.74        21.32 o
  -9   3  18         38.02         12.64         7.75 o
  -8   3  18        100.23         74.10        18.01 o
  -7   3  18         31.95         24.36         6.88 o
  -6   3  18         19.71         17.25         3.32 o
  -5   3  18         37.20         28.41         3.53 o
  -4   3  18          1.24          3.84         2.62 o
  -3   3  18         23.46         10.49         3.82 o
  -2   3  18         23.90         26.30         3.03 o
  -1   3  18        169.26        176.24         4.50 o
   0   3  18        144.99        158.22         4.32 o
   1   3  18          3.90          2.50         2.21 o
   2   3  18         79.84         69.54         4.37 o
   3   3  18         21.74         25.63         3.54 o
   4   3  18         46.95         39.66         4.37 o
   5   3  18         14.34          8.96         3.67 o
   6   3  18        252.64        282.51        10.33 o
   7   3  18         31.21         22.60         4.76 o
   8   3  18        139.25        106.84         8.20 o
   9   3  18        127.51        121.53        10.51 o
 -10   4  18        111.98        114.35        18.55 o
  -9   4  18         38.71         36.63        13.11 o
  -8   4  18        121.96        134.37        17.39 o
  -7   4  18          0.13          1.87         3.21 o
  -6   4  18        324.27        408.57        11.37 o
  -5   4  18        133.42        158.82         8.03 o
  -4   4  18         27.62         21.10         4.74 o
  -3   4  18        386.69        430.94        14.36 o
  -2   4  18         61.90         63.61        10.75 o
  -1   4  18          0.65          4.28         2.75 o
   0   4  18          3.30          4.41         3.17 o
   1   4  18        537.81        594.80        12.15 o
   2   4  18         35.50         31.88         4.55 o
   3   4  18         49.93         40.89         5.28 o
   4   4  18          0.10          4.18         4.29 o
   5   4  18          4.86         -0.41         4.22 o
   6   4  18         33.95         28.46         6.15 o
   7   4  18          0.40          7.88         4.53 o
   8   4  18          0.33          1.68         3.90 o
 -10   5  18          5.70         16.98        15.00 o
  -9   5  18         67.30         63.18        24.43 o
  -8   5  18          7.08          0.82         5.23 o
  -7   5  18         30.63         26.24         5.18 o
  -6   5  18        160.02        197.67        10.83 o
  -5   5  18        251.76        288.93         9.30 o
  -4   5  18          4.00          3.08         4.72 o
  -3   5  18        128.50        120.14         8.26 o
  -2   5  18        411.40        442.82        12.57 o
  -1   5  18          0.05          4.75         4.07 o
   0   5  18         61.62         50.73         3.85 o
   1   5  18         16.04         20.67         3.92 o
   2   5  18          1.73          1.58         2.92 o
   3   5  18          0.52          1.93         3.18 o
   4   5  18         23.20         14.50         5.66 o
   5   5  18        272.21        314.55        12.12 o
   6   5  18         53.77         43.98         7.14 o
   7   5  18         24.91         16.66         6.07 o
   8   5  18         13.01          8.55         5.79 o
  -9   6  18         55.59         43.18        13.90 o
  -8   6  18          6.13         -1.38         3.86 o
  -7   6  18        123.12        113.91        13.90 o
  -6   6  18         13.85          3.99         3.76 o
  -5   6  18          6.54          8.59         3.77 o
  -4   6  18        260.40        313.73        11.09 o
  -3   6  18          0.35         -2.51         5.16 o
  -2   6  18          0.34         -1.94         4.01 o
  -1   6  18          8.11         14.49         4.80 o
   0   6  18         23.77         21.35         5.09 o
   1   6  18         29.15         33.75         4.08 o
   2   6  18         46.68         38.32         5.00 o
   3   6  18          4.04          8.23         4.67 o
   4   6  18         11.69         16.98         5.15 o
   5   6  18         34.69         32.79         6.13 o
   6   6  18         56.13         36.49         6.87 o
   7   6  18          1.62         -0.98         6.54 o
   8   6  18         18.68         10.04         6.21 o
  -9   7  18         50.37         36.51        18.79 o
  -8   7  18         39.21         20.82         6.84 o
  -7   7  18          9.20         15.94         6.28 o
  -6   7  18        125.64        129.08        13.45 o
  -5   7  18         18.08         22.01         6.02 o
  -4   7  18        219.90        265.16        11.21 o
  -3   7  18          5.61          8.18         5.98 o
  -2   7  18        117.75         68.88        28.71 o
  -1   7  18         79.37         77.04         8.60 o
   0   7  18          1.97          2.37         6.26 o
   1   7  18          9.69         10.04         4.96 o
   2   7  18          4.12          5.29         3.40 o
   3   7  18         39.51         39.65         5.80 o
   4   7  18          3.30          1.43         4.58 o
   5   7  18         22.91         15.79         6.25 o
   6   7  18         36.28         25.12         7.92 o
   7   7  18         91.68         61.69        17.09 o
  -8   8  18         10.53          6.75         7.04 o
  -7   8  18        131.93        149.10        16.60 o
  -6   8  18          0.00          2.64         5.77 o
  -5   8  18         22.34         14.14         5.73 o
  -4   8  18         28.82         27.59         8.42 o
  -3   8  18         21.40         30.48         8.82 o
  -2   8  18          6.83         11.06         8.70 o
  -1   8  18         42.44         37.43         8.51 o
   0   8  18        132.31        132.57        12.33 o
   1   8  18         13.88         16.64         6.97 o
   2   8  18         49.26         31.19         5.21 o
   3   8  18         39.19         28.00         5.52 o
   4   8  18         46.71         40.57         6.93 o
   5   8  18          0.14          2.50         5.24 o
   6   8  18          1.83          5.75         5.65 o
  -7   9  18        109.11         83.66        13.81 o
[truncated: 26,932 more chars]
